# Supplementary material for: Diversity of Multicellular Magnetotactic Prokaryotes in Sanya Haitang Bay
Source: Microorganisms. 2025 Nov 19;13(11):2624. doi: 10.3390/microorganisms13112624 (PMC12654384; doi:10.3390/microorganisms13112624)
Supplement: Supplementary file 1 [file microorganisms-13-02624-s001.zip]

Archive with 6 entries (5 files):
- Figure S1. Sediment texture at the sampling sites.pdf
- Supplementary Materials S1.MMPs 16S rRNA gene sequences/
- Supplementary Materials S1.MMPs 16S rRNA gene sequences/MMPs 16S rRNA gene sequences(Aligned sequences).txt
- Supplementary Materials S1.MMPs 16S rRNA gene sequences/MMPs 16S rRNA gene sequences(original sequences).txt
- Supplementary Materials S1.MMPs 16S rRNA gene sequences/MMPs 16S rRNA gene sequences.newick
- Video S1. Motility of the MMPs.mp4
