# Supplementary material for: Diversity of Multicellular Magnetotactic Prokaryotes in Sanya Haitang Bay
Source: Microorganisms. 2025 Nov 19;13(11):2624. doi: 10.3390/microorganisms13112624 (PMC12654384; doi:10.3390/microorganisms13112624)
Supplement: Supplementary file 1 [file microorganisms-13-02624-s001.zip › Supplementary Materials S1.MMPs 16S rRNA gene sequences/MMPs 16S rRNA gene sequences(Aligned sequences).txt]

>SHE3
AGAGTTTGATCCTGGCTCAGAATGAACGCTGGCGGCGTGCTTAACACATGCAAA-TCGCA
CGAGAACT---CTCCTG----CTTG-CAGGAGATA-------GTAAAGTGGTGAACGGGT
GAGTAATGCGTGGGTAATCTACCTTTGAATCGGGGATAACATCGCGAAAGTGATGCTAAT
ACCGGATAACATCAATTATTCTTCGGAATT---------ATTGATCAAAGAG-----GAC
CTCTACATGT--AAGTTCT--TGTTTGGAGATGAGCCCGCGTACCATTAGCTTGTTGGTA
AGGTAACGGCTTACCAAG-GTTATGATGGTTAGCTGGTCTGAGAGGATGATCAGTCACAC
TGGAACTGACACACGGTCCAGACTCCTATGGGAGGCAGCAGTGAGGAATTTTGCGCAATG
GGGGA-AACCCTGACGCAGCAACGCCGCGTGAGTGATGAAGGCTTTC-GGGTCGTAAAG-
CTCTGT--------------------CAAGTGAGAA----GAAACT------GGTTTGTG
ATAATA--CCATAAAC-CAC-TGACGGTACCACTAAAGGAAGCACCGGCTAACTCCGTGC
CAGCAGCCGCGGTAATACGGAGGGTGCAAGCGTTATTCGGAATTATTGGGCGTAAAGAGC
GCGTAGGCGGTTTATTAAGTCAGCTGTGAAAGCCCGGGGCTTAACCCC-GGAAGTGCAGT
T-GAAACTAGTAGACTT-GAGTATGGGAGAGGGAA-GTGGAATTCC-TGGTGTAGCGGTG
AAATGCGTAGATATCAGGAAGAACACCGGTGGCGAAGGCGACTTCCTGGACCAATACTGA
CGCTGAGGCGCGAAGGCGTGGGGAGCAAA-CAGGATTAGATACCCTGGTAGTCCACGCAG
TAAACGTTGAACACTAGGTGTAGCGG--GTA-TTTACCCCTG---CTGTGCCGAAGCTAA
CGCATTAAGTGTTCCGCCTGGGGAGTACGACCGCAAGGTTAAAACTCAAAGGAATTGACG
GGGG-CCCGCACAAGCGGTGGAGCATGTGGTTCAATTCGACGCAACGCGAAGAACCTTAC
CTGGGTTTGACAT--C--TTGGGAAT-TTCTATGAAAATA-GATG-GTGCCCTTC---GG
GGAGCCCAAAGACA---GGTGCTGCATGGCTGTCGTCAGCTCGTGTCGTGAGATGTTGGG
TTAAGTCCCGTAACGAGCGCAACCCTTGTCTTTAGTTGCCATC--ATTTA-GT--TGGGA
ACTCTAAAGATACTGCCCCGGTTAACGGGGAGGAAGGTGGGGATGACGTCAAGTCCTCAT
GGCCTTTATATCCAGGGCTACACACGTGCTACAATGGGATGTACAAAAGGCAGCAACCCT
GCGAGGGGGAGCCAATCTTAAAAAGCATCTCTCAGTTCGGATTGGAGTCTGCAACTCGAC
TCCATGAAGTTGGAATCGCTAGTAATCGCGGATCAG-CATGCCGCGGTGAATACGTTCCC
GGGCCTTGTACACACCGCCCGTCACACCATGAGAGTTGGTTGTACCAGAAG-TTGTTAAG
CTAACCT-GAAAA----GGGAGCAGGCACCT-AAGGTATGGCTGATGA-TTGGGGTGAAG
TCGTAACAAGGTAACC
>SHE6
AGAGTTTGATCCTGGCTCAGAATGAACGCTGGCGGCGTGCTTAACACATGCAAG-TCGTA
CGAGAAAT---CTCTTA----TTTA-TAAGAGAAA-------GTACAGTGGCGAACGGGT
GAGTAACGCGTGGGTAATTTGTCCATGAATCAAGGATAACATTGCGAAAGCGATGCTAAT
ACTAGATAATATC----ATTAAAATGTATT---------AATGATCAAAGAT-----GGC
CTCTATTTAT--AAGCTAT--TGTTTATGGAGAAGCCCGCGTACCATTAGTTTGTTGGTA
GGGTAATGGCCTACCAAG-ACTTCGATGGTTAGCTGGTCTGAGAGGATGATCAGCCACAC
TGGAACTGAAACACGGTCCAGACTCCTATGGGAGGCAGCAGTGAGGGATTTTGCGCAATG
GGGGC-AACCCTGACGCAGCAACGCCGTGTGAGTGATGAAGGCTTTC-GGGTCGTAAAG-
CTCTGT--------------------CAAGTGAGAA----GAAATT------GTATTGTC
TTAATATGGCAGTA---TAT-TGACGGTATCACTACAGGAAGCACCGGCTAACTCCGTGC
CAGCAGCCGCGGTAATACGGAGGGTGCAAGCGTTATTCGGAATTATTGGGCGTAAAGAGC
GCGTAGGCTGTTCATTAAGTTAGATGTGAAATCCCATGGCTTAACCAT-GGAAGTGCATA
T-AATACTAATAAACTT-GAGTATGGGATAGGGAA-GTGGAATTCC-TGGTGTAGCGGTG
AAATGCGTAGATATCAGGAAGAACACCAGTGGCGAAGGCGACTTCCTGTACCAATACTGA
CGCTAAGGCGCGAAGGCGTGGGTAGCAAA-CAGGATTAGATACCCTGGTAGTCCACGCAG
TAAACTGTGAACACTAGGTGTAGCGG--GTA-TTGACCCCTG---CTGTGCCGAAGCTAA
CGCATTAAGTGTTCCGCCTGGGGAGTACGGCCGCAAGGTTAAAACTCAAAGGAATTGACG
GGGG-CCCGCACAAGCGGTGGAGCATGTGGTTCAATTCGACGCAACGCGAAGAACCTTAC
CTGGGTTTGACAT--C--TCGAAAAA-TTTTATGAAAATA-AAAT-GTGCCCATA---TG
GGAATTCGAAGACA---GGTGCTGCATGGCTGTCGTCAGCTCGTGTCGTGAGATGTTGGG
TTAAGTCCCGCAACGAGCGCAACCCTTATCTTTAGTTGCCATC---ATTAAGT--TGGGA
ACTCTAAAGATACTGCCCCGGTTAACGGGGAGGAAGGTGAGGATGACGTCAAGTCCTCAT
GGCCTTTATGCCCAGGGCTACACACGTGCTACAATGGAATGTACAATGGGTCGCGATTCT
GTAAGGAGGAGCTAATCTCAAAAAACATTTCTCAGTTCGGATTGAAGTCTGCAACTCGAC
TTCATGAAGTTGGAATCGCTAGTAATCGCGGATCAG-CATGCCGCGGTGAATACGTTCCC
GGGCCTTGTACACACCGCCCGTCACACCATGAGAGTTGGTTGTACCAGAAG-CTGTTGAG
CTGACCT-TAAAT----GGAAGCAAACATCT-AAGGTATGGCTGATGA-TTGGGGTGAAG
TCGTAACAAGGTAACC
>SHS1
AGAGTTTGATCCTGGCTCAGAATGAACGCTGGCGGCGTGCTTAATACATGCAAG-TCGTA
CGAGAACT---CTCTTG----CTTG-CAAGAGATA-------GTAAAGTGGCGCACGGGT
GAGTAACGCGTGGATAATCTATCCTTAAATCGGGGATAACATTGCGAAAGCGATGCTAAT
ACCGGATATGATTTAT-TATTCAAAAGAA-T--------ATAAATTAAAGAT-----GGC
CTCTACATGT--AAGCTAT--CGTTTAAGGGTGAGTCCGCGTACCATTAGCTAGTTGGTG
AGATAATAGCTCACCAAG-GCAACGATGGTTAGCTGGTCTGAGAGGATGATCAGCCACAC
TGGAACTGGAACACGGTCCAGACTCCTACGGGAGGCAGCAGTAAGGAATTTTGCGCAATG
GGGGA-AACCCTGACGCAGCAACGCCGCGTGAGTGATGAAGGCTCTC-GGGTCGTAAAG-
CTCTGT--------------------CAAGTGGGAA----GAATAT------ATTTTATA
TAAATA--ATATAGAG-TAC-TGACGGTACCACTGAAGGAAGCACCGGCTAACTCCGTGC
CAGCAGCCGCGGTAATACGGAGGGTGCAAGCGTTATTCGGAATTATTGGGCGTAAAGAGC
GCGTAGGCGGTTTTATAAGTCAGATGTGAAATCCCGGGGCTTAACCCC-GTAAGTGCATT
T-GAAACTATTAAACTT-GAGTATGGGAGAGGGAA-GTGGAATTCC-TGGTGTAGCGGTG
AAATGCGTAGATATCAGGAAGAACATCAGTGGCGAAGGCGACTTCCTGGACCAATACTGA
CGCTGAGGCGCGAAGGCGTGGGTAGCAAA-CAGGATTAGATACCCTGGTAGTCCACGCAG
TAAACGTTGAACACTAGGTGTAGCGG--GTA-TTGACCCCTG--C-TGTGCCGCAGCTAA
CGCATTAAGTGTTCCGCCTGGGGAGTACGGCCGCAAGGCTAAAACTCAAAGGAATTGACG
GGGG-CCCGCACAAGCGGTGGAGCATGTGGTTTAATTCGACGCAACGCGAAGAACCTTAC
CTGGACTTGACAT--CT--CAGGAAT-CCTTTTGAAAAAAAGGA--GTGCCCTTC---GG
GGAACCTGATGACA---GGTGCTGCATGGCTGTCGTCAGCTCGTGTCGTGAGATGTTGGG
TTAAGTCCCGCAACGAGCGCAACCCTTGTCTTTAGTTGCCATC---ATTAAGT--TGGGA
ACTCTAGAGATACTGCCCCGGTTAACGGGGAGGAAGGTGGGGATGACGTCAAGTCCTCAT
GGCCTTTATGTCCAGGGCTACACACGTGCTACAATGGAATGTACAAAGAGTTGCAAACTC
GCAAGAGTGAGCTAATCTCATAAAACATTCCCTAGTTCGGATTGGAGTCTGCAACTCGAC
TCCATGAAGCTGGAATCGCTAGTAATCGCGGATCAG-CATGCCGCGGTGAATACGTTCCC
GGGCCTTGTACACACCGCCCGTCACACCATGAGAGTTGGTTGTACCAGAAG-TTGTTTAG
CTAACCT-TTTA-----GGAGGCAAGCACCT-AAGGTATGGCTGATGA-TTGGGGTGAAG
TCGTAACAAGGTAACC
>SHE2
AGAGTTTGATCCTGGCTCAGAATGAACGCTGGCGGCGTGCTTAACACATGCAAA-TCGCA
CGAGAACT---CTCCTG----CTTG-CAGGAGATA-------GTAAAGTGGTGAACGGGT
GAGTAATGCGTGGGTAATCTACCTTTGAATCGGGGATAACATCGCGAAAGTGATGCTAAT
ACCGGATAATATCAATTATTCTTTGGGATT---------TTTGATCAAAGAG-----GAC
CTCTACATGT--AAGTTCT--TGTTTGAAGATGAGCCCGCGTACCATTAGCTTGTTGGTA
AGGTAACGGCTTACCAAG-GTTATGATGGTTAGCTGGTCTGAGAGGATGATCAGTCACAC
TGGAACTGACACACGGTCCAGACTCCTATGGGAGGCAGCAGTGAGGAATTTTGCGCAATG
GGGGA-AACCCTGACGCAGCAACGCCGCGTGAGTGATGAAGGCTTTC-GGGTCGTAAAG-
CTCTGT--------------------CAAGTGAGAA----GAAACT------GACTTATG
ATAATA--CCATAAGT-CAC-TGACGGTACCACAAAAGGAAGCACCGGCTAACTCCGTGC
CAGCAGCCGCGGTAATACGGAGGGTGCAAGCGTTATTCGGAATTATTGGGCGTAAAGAGC
GCGTAGGCGGTTTATTAAGTCAGCTGTGAAAGCCCGGGGCTTAACCCC-GGAAGTGCAGT
T-GAAACTAGTAAACTT-GAGTATGGGAGAGGGAA-GTGGAATTCC-TGGTGTAGCGGTG
AAATGCGTAGATATCAGGAAGAACACCGGTGGCGAAGGCGACTTCCTGGACCAATACTGA
CGCTGAGGCGCGAAGGCGTGGGGAGCAAA-CAGGATTAGATACCCTGGTAGTCCACGCAG
TAAACGTTGAACACTAGGTGTAGCGG--GTA-TTTACCCCTG---CTGTGCCGAAGCTAA
CGCATTAAGTGTTCCGCCTGGGGAGTACGACCGCAAGGTTAAAACTCAAAGGAATTGACG
GGGG-CCCGCACAAGCGGTGGAGCATGTGGTTCAATTCGACGCAACGCGAAGAACCTTAC
CTGGGTTTGACAT--C--TTGGGAAG-TTCTATGAAAATA-GAAT-GTGCCCTTC---GG
GGAGCCCAATGACA---GGTGCTGCATGGCTGTCGTCAGCTCGTGTCGTGAGATGTTGGG
TTAAGTCCCGCAACGAGCGCAACCCTTGTCTTTAGTTGCCATC--ATTTA-GT--TGGGA
ACTCTAAAGATACTGCCCCGGTTAACGGGGAGGAAGGTGGGGATGACGTCAAGTCCTCAT
GGCCTTTATATCCAGGGCTACACACGTGCTACAATGGGATGTACAAAAGGCAGCAACCCT
GCGAGGGGGAGCCAATCTTAAAAAGCATCTCTCAGTTCGGATTGGAGTCTGCAACTCGAC
TCCATGAAGTTGGAATCGCTAGTAATCGCGGATCAG-CATGCCGCGGTGAATACGTTCCC
GGGCCTTGTACACACCGCCCGTCACACCATGAGAGTTGGTTGTACCAAAAG-TTGTTAAG
CTAACCT-GAAAA----GGAAGCAGGCGCCT-AAGGTATGGCTGATGA-TTGGGGTGAAG
TCGTAACAAGGTAACC
>SHE4
AGAGTTTGATCCTGGCTCAGAATGAACGCTGGCGGCGTGCTTAACACATGCAAA-TCGCA
CGAGAACT---CTCCT-G---CTTG-CAGGAGATA-------GTAAAGTGGTGAACGGGT
GAGTAATGCGTGGGTAATCTACCTTTGAATCGGGGATAACATCGCGAAAGTGATGCTAAT
ACCGGATAATATCAATTTTTCTTCGGAATT---------ATTGATCAAAGAG-----GAC
CTCTACATGT--AAGTTCT--TGTTTGGAGATGAGCCCGCGTACCATTAGCTTGTTGGTA
AGGTAACGGCTTACCAAG-GTTATGATGGTTAGCTGGTCTGAGAGGATGATCAGTCACAC
TGGAACCGACACACGGTCCAGACTCCTATGGGAGGCAGCAGTGAGGAATTTTGCGCAATG
GGGGA-AACCCTGACGCAGCAACGCCGCGTGAGTGATGAAGGCTTTC-GGGTCGTAAAG-
CTCTGT--------------------CAAGTGAGAA----GAAACT------GATTTATG
TTAATA--CCATGAAT-CAC-TGACGGTACCACTAAAGGAAGCACCGGCTAACTCCGTGC
CAGCAGCCGCGGTAATACGGAGGGTGCAAGCGTTATTCGGAATTATTGGGCGTAAAGAGC
GCGTAGGCGGTTCTTTAAGTCAGCTGTGAAAGCCCGGGGCTCAACCCC-GGAAGTGCAGT
T-GAAACTATTGAACTT-GAGTATGGGAGAGGGAA-GTGGAATTCC-TGGTGTAGCGGTG
AAATGCGTAGATATCAGGAAGAACACCGGTGGCGAAGGCGACTTCCTGGACCAATACTGA
CGCTGAGGCGCGAAGGCGTGGGGAGCAAA-CAGGATTAGATACCCTGGTAGTCCACGCAG
TAAACGTTGAACACTAGGTGTAGCGG--GTA-TTTACCCCTG---CTGTGCCGAAGCTAA
CGCATTAAGTGTTCCGCCTGGGGAGTACGACCGCAAGGTTAAAACTCAAAGGAATTGACG
GGGG-CCCGCACAAGCGGTGGAGCATGTGGTTCAATTCGACGCAACGCGAAGAACCTTAC
CTGGGTTTGACAT--C--TTGGGAAC-TTCTATGAAAATA-GAAG-GTGCCCTTC---GG
GGAGCCCAATGACA---GGTGCTGCATGGCTGTCGTCAGCTCGTGTCGTGAGATGTTGGG
TTAAGTCCCGCAACGAGCGCAACCCTTGTCTTTAGTTGCCATCA--TTTA-GT--TGGGA
ACTCTAAAGATACTGCCCCGGTTAACGGGGAGGAAGGTGGGGATGACGTCAAGTCCTCAT
GGCCTTTATATCCAGGGCTACACACGTGCTACAATGGGATGTACAAAAGGCAGCAACCCT
GCGAGGGGGAGCCAATCTTAAAAAGCATCTCTCAGTTCGGATTGGAGTCTGCAACTCGAC
TCCATGAAGTTGGAATCGCTAGTAATCGCGGATCAG-CATGCCGCGGTGAATACGTTCCC
GGGCCTTGTACACACCGCCCGTCACACCATGAGAGTTGGTTGTACCAGAAG-TTGTTAAG
CTAACCT-GAAAA----GGGAGCAGGCACCT-AAGGTATGGCTGATGA-TTGGGGTGAAG
TCGTAACAAGGTAACC
>SHE2-3-11
AGAGTTTGATCCTGGCTCAGAATGAACGCTGGCGGCGTGCTTAACACATGCAAA-TCGCA
CGAGAACT---CTCCT-G---CTTG-CAGGAGATA-------GTAAAGTGGTGAACGGGT
GAGTAATGCGTGGGTAATCTACCTTTGAATCGGGGATAACATCGCGAAAGTGATGCTAAT
ACCGGATAACATCAATTATTCTTCGGAATT---------ATTGATCAAAGAG-----GAC
CTCTACATGT--AAGTTCT--TGTTTGGAGATGAGCCCGCGTACCATTAGCTTGTTGGTA
AGGTAACGGCTTACCAAG-GTTATGATGGTTAGCTGGTCTGAGAGGATGATCAGTCACAC
TGGAACTGACACACGGTCCAGACTCCTATGGGAGGCAGCAGTGAGGAATTTTGCGCAATG
GGGGC-AACCCTGACGCAGCAACGCCGTGTGAGTGATGAAGGCCTTC-GGGTCGTAAAG-
CTCTGT--------------------CAAGTGAGAA----GAAATT------GTATTGTC
TTAATATGGCAGTA---TAT-TGACGGTATCACTACAGGAAGCACCGGCTAACTCCGTGC
CAGCAGCCGCGGTAATACGGAGGGTGCAAGCGTTATTCGGAATTATTGGGCGTAAAGAGC
GCGTAGGCTGTTCATTAAGTTAGATGTGAAATCCCATGGCTTAACCAT-GGAAGTGCATA
T-AATACTAATAAACTT-GAGTATGGGATAGGGAA-GTGGAATTCC-TGGTGTAGCGGTG
AAATGCGTAGATATCAGGAAGAACACCAGTGGCGAAGGCGACTTCCTGTACCAATACTGA
CGCTAAGGCGCGAAGGCGTGGGTAGCAAA-CAGGATTAGATACCCTGGTAGTCCACGCAG
TAAACTGTGAACACTAGGTGTAGCGG--GTA-TTGACCCCTG---CTGTGCCGAAGCTAA
CGCATTAAGTGTTCCGCCTGGGGAGTACGGCCGCAAGGTTAAAACTCAAAGGAATTGACG
GGGG-CCCGCACAAGCGGTGGAGCATGTGGTTCAATTCGACGCAACGCGAAGAACCTTAC
CTGGGTTTGACAT--C--TCGAAAAA-TTTTATGAGAATA-AAAT-GTGCCCATA---TG
GGAATTCGAAGACA---GGTGCTGCATGGCTGTCGTCAGCTCGTGTCGTGAGATGTTGGG
TTAAGTCCCGCAACGAGCGCAACCCTTATCTTTAGTTGCCATCA---TTAAGT--TGGGA
ACTCTAAAGATACTACCCCGGTTAACGGGGAGGAAGGTGAGGATGACGTCAAGTCCTCAT
GGCCTTTATGCCCAGGGCTACACACGTGCTACAATGGAATGTACAATGGGTCGCGATTCT
GTAAGGAGGAGCTAATCTCAAAAAACATTTCTCAGTTCGGATTGAAGTCTGCAACTCGAC
TTCATGAAGTTGGAATCGCTAGTAATCGCGGATCAG-CATGCCGCGGTGAATACGTTCCC
GGGCCTTGTACACACCGCCCGTCACACCATGAGAGTTGGTTGTACCAGAAG-CTGTTGAG
CTGACCT-TAAAT----GGAAGCAAACATCT-AAGGTATGGCTGATGA-TTGGGGTGAAG
TCGTAACAAGGTAACC
>SHS2
AGAGTCTGATCCTGGCTCAGAATGAACGCTGGCGGCGTGCTTAACACATGCAAG-TCGTA
CGAGAACT---CTCCTG----CTTG-CAGGAGATA-------GTAAAGTGGCGCACGGGT
GAGTAACGCGTGGATAATCTATCCTTAAATCGGGGATAACATTGCGAAAGCGATGCTAAT
ACCGGATATGATTAATAT-CTAATAAGGAT---------ATGAATTAAAGGT-----GGT
CTCTACATGT--AAGCTAC--CGTTTAAGGGTGAGTCCGCGTACCATTAGCTAGTTGGTG
AGATAATAGCTCACCAAG-GCTACGATGGTTAGCTGGTCTGAGAGGATGATCAGCCACAC
TGGAACTGGAACACGGTCCAGACTCCTACGGGAGGCAGCAGTGAGGAATTTTGCGCAATG
GGGGA-AACCCTGACGCAGCAACGCCGCGTGAGTGATGAAGGCTCTC-GGGTCGTAAAG-
CTCTGT--------------------CAAGTGGGAA----GAATAT------ATTTAATA
CGAATA--GTATTAAG-TAC-TGACGGTACCACTGAAGGAAGCACCGGCTAACTCCGTGC
CAGCAGCCGCGGTAATACGGAGGGTGCAAGCGTTATTCGGAATTATTGGGCGTAAAGAGC
GCGTAGGCGGTCTTAAAAGTCAGATGTGAAATCCCGGGGCTCAACCCC-GTAAGTGCATT
T-GAAACTATAAGACTT-GAGTATGGGAGAGGGAA-GTGGAATTCC-TGGTGTAGCGGTG
AAATGCGTAGATATCAGGAAGAACATCGGTGGCGAAGGCGACTTCCTGGACCAATACTGA
CGCTGAGGCGCGAAGGCGTGGGTAGCAAA-CAGGATTAGATACCCTGGTAGTCCACGCAG
TAAACGTTGAACACTAGGTGTAGCGG--GTA-TTGACCCCTGC---TGTGCCGCAGCTAA
CGCATTAAGTGTTCCGCCTGGGGAGTACGGCCGCAAGGCTAAAACTCAAAGGAATTGACG
GGGG-CCCGCACAAGCGGTGGAGCATGTGGTTTAATTCGACGCAACGCGAAGAACCTTAC
CTGGACTTGACAT--CT--CGGGAAT-CCTTATGAAAATTTGGA--GTGCCCTTC---GG
GGAACCCGATGACA---GGTGCTGCATGGCTGTCGTCAGCTCGTGTCGTGAGATGTTGGG
TTAAGTCCCGCAACGAGCGCAACCCTTGTCTTTAGTTGCCATCA---TTAAGT--TGGGA
ACTCTAAAGATACTGCCCCGGTTAACAGGGAGGAAGGTGGGGATGACGTCAAGTCCTCAT
GGCCTTTATGTCCAGGGCTACACACGTGCTACAATGGAATGTACAAAGAGTCGCGACCTC
GCAAGAGTTAGCCAATCTCATAAAACATTCCCTAGTTCGGATTGGAGTCTGCAACTCGAC
TCCATGAAGCTGGAATCGCTAGTAATCGCGGATCAG-CATGCCGCGGTGAATACGTTCCC
GGGCCTTGTACACACCGCCCGTCACACCATGAGAGTTGGTTGTACCAGAAG-TTGTGAAG
CTAACCA-TTTAT-T-TGGAGGCGAGCACCT-AAGGTATGGCTGATGA-TTGGGGTGAAG
TCGTAACAAGGTAACC
>SHE1
AGAGTTTGATCCTGGCTCAGAATGAACGCTGGCGGCGTGCTTAACACATGCAAA-TCGCA
CGAGAACT---CTCCT-G---CTTG-CAGGAGATA-------GTAAAGTGGTGAACGGGT
GAGTAATGCGTGGGTAATCTACCTTTGAATCGGGGATAACATCGCGAAAGTGATGCTAAT
ACCGGATAATATCAATTCTTCTTCGGAATT---------TTTGATCAAAGAG-----GAC
CTCTACATGT--AAGTTCT--TGTTTGAAGATGAGCCCGCGTACCATTAGCTTGTTGGTA
AGGTAACGGCTTACCAAG-GTTATGATGGTTAGCTGGTCTGAGAGGATGATCAGTCACAC
TGGAACTGACACACGGTCCAGACTCCTATGGGAGGCAGCAGTGAGGAATTTTGCGCAATG
GGGGA-AACCCTGACGCAGCAACGCCGCGTGAGTGATGAAGGCTTTC-GGGTCGTAAAG-
CTCTG--------------------TCAAGTGAGAA----GAAACT------GGCTTATA
TTAATA--CCATAAGC-CAC-TGACGGTACCACTAAAGGAAGCACCGGCTAACTCCGTGC
CAGCAGCCGCGGTAATACGGAGGGTGCAAGCGTTATTCGGAATTATTGGGCGTAAAGAGC
GCGTAGGCGGTTTATTAAGTCAGCTGTGAAAGCCCGGGGCTTAACCCC-GGAAGTGCAGT
T-GAAACTATTAAACTT-GAGTATGGGAGAGGGAA-GTGGAATTCC-TGGTGTAGCGGTG
AAATGCGTAGATATCAGGAAGAACACCGGTGGCGAAGGCGACTTCCTGGACCAATACTGA
CGCTGAGGCGCGAAGGCGTGGGGAGCAAA-CAGGATTAGATACCCTGGTAGTCCACGCAG
TAAACGTTGAACACTAGGTGTAGCGG--GTA-TTTACCCCTG---CTGTGCCGAAGCTAA
CGCATTAAGTGTTCCGCCTGGGGAGTACGACCGCAAGGTTAAAACTCAAAGGAATTGACG
GGGG-CCCGCACAAGCGGTGGAGCATGTGGTTCAATTCGACGCAACGCGAAGAACCTTAC
CTGGGTTTGACAT--C--TTGGGAAG-TTCTATGAAAATA-GAAT-GTGCCCTTC---GG
GGAGCCCAATGACA---GGTGCTGCATGGCTGTCGTCAGCTCGTGTCGTGAGATGTTGGG
TTAAGTCCCGCAACGAGCGCAACCCTTGTCTTTAGTTGCCATCAA-CTCG-GT--TGGGA
ACTCTAAAGATACTGCCCCGGTTAACGGGGAGGAAGGTGGGGATGACGTCAAGTCCTCAT
GGCCTTTATATCCAGGGCTACACACGTGCTACAATGGGATGTACAAAAGGTAGCGAACCT
GCGAGGGTGAGCCAATCTTAAAAAGCATCTCTCAGTTCGGATTGGAGTCTGCAACTCGAC
TCCATGAAGTTGGAATCGCTAGTAATCGCGGATCAG-CATGCCGCGGTGAATACGTTCCC
GGGCCTTGTACACACCGCCCGTCACACCATGAGAGTTGGTTGTACCAGAAG-TTGTTAAG
CTAACCT-GTAAA----GGAAGCAGGCACCT-AAGGTATGGCTGATGA-TTGGGGTGAAG
TCGTAACAAGGTAACC
>SHE5
AGAGTTTGATCCTGGCTCAGAATGAACGCTGGCGGCGTGCTTAACACATGCAAA-TCGCA
CGAGAACT---CTCTTG----CTTG-CAGGAGATA-------GTAAAGTGGTGAACGGGT
GAGTAATGCGTGGGTAATCTACCTTTGAATCGGGGATAACATTGCGAAAGTGATGCTAAT
ACCGGATAATATCAATTATTCTTCGGAATT---------TTTGATCAAAGAG-----GAC
CTCTACATGT--AAGTTCT--TGTTTGGAGATGAGCCCGCGTACCATTAGCTTGTTGGTA
AGGTAACGGCTTACCAAG-GTTATGATGGTTAGCTGGTCTGAGAGGATGATCAGTCACAC
TGGAACTGACACACGGTCCAGACTCCTATGGGAGGCAGCAGTGAGGAATTTTGCGCAATG
GGGGA-AACCCTGACGCAGCAACGCCGCGTGAGTGATGAAGGCTTTC-GGGTCGTAAAG-
CTCTGT--------------------CAAGTGAGAA----GAAACT------GGTTTATG
ATAATA--CCATAAAC-TAC-TGACGGTACCACTAAAGGAAGCACCGGCTAACTCCGTGC
CAGCAGCCGCGGTAATACGGAGGGTGCAAGCGTTATTCGGAATTATTGGGCGTAAAGAGC
GCGTAGGCGGTTTATTAAGTCAGCTGTGAAAGCCCGGGGCTCAACCCC-GGAAGTGCAGT
T-GAAACTAGTGAACTT-GAGTATGGGAGAGGGAA-GTGGAATTCC-TGGTGTAGCGGTG
AAATGCGTAGATATCAGGAAGAACACCGGTGGCGAAGGCGACTTCCTGGACCAATACTGA
CGCTGAGGCGCGAAGGCGTGGGGAGCAAA-CAGGATTAGATACCCTGGTAGTCCACGCAG
TAAACGTTGAACACTAGGTGTAGCGG--GTA-TTTACCCCTG---CTGTGCCGAAGCTAA
CGCATTAAGTGTTCCGCCTGGGGAGTACGACCGCAAGGTTAAAACTCAAAGGAATTGACG
GGGG-CCCGCACAAGCGGTGGAGCATGTGGTTCAATTCGACGCAACGCGAAGAACCTTAC
CTGGGTTTGACAT--C--TTGGGAAG-TTCTATGAAAATA-GAAT-GTGCCCTTC---GG
GGAGCCCAATGACA---GGTGCTGCATGGCTGTCGTCAGCTCGTGTCGTGAGATGTTGGG
TTAAGTCCCGCAACGAGCGCAACCCTTGTCTTTAGTTGCCATCA--ACTA-G-GTTGGGA
ACTCTAAAGATACTGCCCCGGTTAACGGGGAGGAAGGTGGGGATGACGTCAAGTCCTCAT
GGCCTTTATATCCAGGGCTACACACGTGCTACAATGGGATGTACAAAAGGCAGCGACCCT
GCGAGGGGGAGCCAATCTTAAAAAGCATCTCTCAGTTCGGATTGGAGTCTGCAACTCGAC
TCCATGAAGTTGGAATCGCTAGTAATCGCGGATCAG-CATGCCGCGGTGAATACGTTCCC
GGGCCTTGTACACACCGCCCGTCACACCATGAGAGTTGGTTGTACCAGAAG-TTGTTAAG
CTAACCT-GAAAA----GGGGGCAGGCACCT-AAGGTATGGCTGATGA-TTGGGGTGAAG
TCGTAACAAGGTAACC
>MW356768.1 Uncultured delta proteobacterium clone SY_48 
AGAGTTTGATCATGGCTCAGAATGAACGCTGGCGGCGTGCTTAACACATGCAAG-TCGAA
CGAGAACT---CTTCTG----CTTG-CAGAAGAAA-------GTAAAGTGGCGTACGGGT
GAGTAACGCGTAGGTAATCTGCCCATAATCAAGGGATAACATTGCGAAAGCGATGCTAAA
ACCGTATAAAGTCAGTCAATCACAAGATAT---------GAGGATGAAAGGT-----AGC
CTCTATAAAA--AAGCTAC--TGATTATGGATGAGCCTGCGTACCATTAGCTAGTTGGTA
AGGTAAGGGCTTACCAAG-GCAACGATGGTTAGCTGGTCTGAGAGGATGATCAGCCACAC
TGGAACTGAAACACGGTCCAGACTCCTATGGGAGACAGCAGTGAGGAATTTTGCGCAATG
GGGGA-AACCCTGACGCAGCAACGCCGCGTGAGTGATGAAGGCCTTC-GGGTCGTAAAG-
CTCTGT--------------------CAAGTGGGAA----GAAAGT------ATAATATA
CAAAAAAGATAATA---TAT-TGACGGTACCATTAGAGGAAGCACCGGCTAACTCCGTGC
CAGCAGCCGCGGTAATACGGAGGGTGTAAGCGTTATTCGGAATTATTGGGCGTAAAGGGC
GCGTAGGCGGTTTTATAAGTCAAGTGTGAAATCCCGAGGCTTAACTTC-GGAAGAGCATA
T-GAAACTATAAGACTT-GAGTATGGGAGAGGGAA-GTAGAATTCC-TGGTGTAGAGGTG
AAATTCGCAGATATCAGGAAGAACACCAGTGGCGAAGGCGACTTCCTGGACCAATACTGA
CGCTAAGGCGCGAAGGCGTGGGTAGCAAA-CAGGATTAGATACCCTGGTAGTCCACGCAG
TAAACGTTGAACATTAGGTGTAGCGG--GTA-TTGACCCCTGC---TGTGCCGAAGCTAA
CGCATTAAATGTTCCGCCTGGGAAGTACGATCGCAAGATTAAAACTCAAAGGAATTGACG
GGGG-CCCGCACAAGCGGTGGAGCATGTGGTTCAATTCGACGCAACGCGAAGAACCTTAC
CTGGGTTTGACAT--CT--CAGGAAT-CTTTTTGAAAAAAAAGA--GTGCCT-CATAAGA
GGAGCCTGAAGACA---AGTGCTGCATGGCTGTCGTCAGCTCGTGTCGTGAGATGTTGGG
TTAAGTCCCGCAACGAGCGCAACCCTTATCTTTAGTTGCCATCA---TTAAGT--TGGGA
ACTCTAAAGATACTGCTCCGGTTAACGGGGAGGAAGGTGGGGATGACGTCAAGTCCTCAT
GGCCTTTATATTCAGGGCTACACACGTGCTACAATGGGATGTACAAAGGGTAGCGACCTT
GAGAAAGGAAGCCAATCTCAAAAAGCATTCCTCAGTACGAATTGGAGTCTGCAACTCGAC
TCCATGAAGCTGGAATCGCTAGTAATCGCGGATCAG-CATGCCGCGGTGAATACGTTCCC
GGGCCTTGTACACACCGCCCGTCACACCATGAGAGTTGGTTGTACCAGAAG-TTGTTATG
TGAACCAATTGA-----GGGAGCATGCACCG-AAGGTATGGCTGATGA-TTGGGGTGAAG
TCGTAACAAGGTAACC
>DQ630712.1 Uncultured delta proteobacterium clone mmp2_9 
AGAGTTTGATCCTGGCTCAGAATGGACGCTGGCGGCGTGCTTAACACATGCAAG-TCGAA
CGAGAACT---CTTCTG----CTTG-CAGAAGAAA-------GTAAAGTGGCGAACGGGT
GAGTAACGCGTAGGTAATCTGTCCATAATCGAGGGATAACATTGCGAAAGCGATGCTAAT
ACCTTATGAAGTCAGTCAATCACAAGATAG---------ACAGATGAAAGGT-----AGC
CTCT-TAAAA--AAGCTAC--TGATTATGGGTGAGCTTGCGTACCATTGGCTAGTTGGTA
AGGTAAGAGCTTACCAAG-GCAACGATGGTTAGCTGGTCTGAGAGGATGATCAGCCACAC
TGGAACTGAAACACGGTCCAGACTCCTATGGGAGGCAGCAGTGAGGAATTTTGCGCAATG
GGGGA-AACCCTGACGCAGCAACGCCGCGTGAGTGATGAAGGCCTTC-GGGTCGTAAAG-
CTCTGT--------------------CAAGTGGGAA----GAAAGT------ATAAGATT
CTAAAAGGATAATA---TAT-TGACGGTACCATTAGAGGAAGCACCGGCTAACTCCGTGC
CAGCAGCCGCGGTAATACGGAGGGTGTAAGCGTTATTCGGAATTATTGGGCGTAAAGGGC
GCGTAGGCGGTTTTATAAGTCAAGTGTGAAATCCCGAGGCTTAACTTC-GGAAGAGCATA
T-GAAACTATAAGACTT-GAGTATGGGAGAGGGAA-GTAGAATTCC-TGGTGTAGAGGTG
AAATTCGTAGATATCAGGAAGAACACCAGTGGCGAAGGCGACTTTCTGGACCAATACTGA
CGCTAAGGCGCGAAGGCGTGGGTAGCAAA-CAGGATTAGATACCCTGGTAGTCCACGCAG
TAAACGTTGAACATTAGGTGTAGCGG--GTA-TTGACCCCTGC---TGTGCCGAAGCTAA
CGCATTAAGTGTTCCGCCTGGGAAGTACGATCGCAAGATTAAAACTCAAAGGAATTGACG
GGGG-CCCGCACAAGCGGTGGAGCATGTGGTTCAATTCGACGCAACGCGAAGAACCTTAC
CTGGGTTTGACAT--CT--CAGGAAT-CTTTTTGAAAAAAGAGA--GTGCCTTCAAAAGA
GGAGCCTGAAGACA---AGTGCTGCATGGCTGTCGTCAGCTCGTGTCGTGAGATGTTGGG
TTAAGTCCCGCAACGAGCGCAACCCTTATCTTTAGTTGCCATCA---TTAAGT--TGGGA
ACTCTAGAGATACTGCTCCGGTTAACGGGGAGGAAGGTGGGGATGACGTCAAGTCCTCAT
GGCCTTTATATTCAGGGCTACACACGTGCTACAATGGGATGTACAAAGGGTAGCGACCTT
GAGAAAGGAAGCCAATCTCAAAAAGCATTCCTCAGTACGAATTGGAGTCTGCAACTCGAC
TCCATGAAGCTGGAATCGCTAGTAATCGCGGATCAG-CATGCCGCGGTGAATACGTTCCC
GGGCCTTGTACACACCGCCCGTCACACCATGAGAGTTGGTTGTACCAGAAG-TTGTTATG
CTAACCAATCAA-----GGATGCATGCACCT-AAGGTATGGCTGATGA-TTGGG------
----------------
>DQ630684.1 Uncultured delta proteobacterium clone mmp45
--------------------AATGAACGCTGGCGGCGTGCTTAACACATGCAAG-TCGAA
CGAGAACT---CTTCTG----CTTG-CAGAAGAAA-------GTAAAGTGGCGAACGGGT
GAGTAACGCGTAGGTAATCTGTCCATAATCGAGGGATAACATTGCGAAAGCGATGCTAAT
ACCTTATGAAGTCAGTCAATCACAAGATAG---------ACAGATGAAAGGT-----AGC
CTCT-TAAAA--AAGCTAC--TGATTATGGGTGAGCTTGCGTACCATTAGCTAGTTGGTA
GGGTAAGAGCTTACCAAG-GCAACGATGGTTAGCTGGTCTGAGAGGATGATCAGCCACAC
TGGAACTGAAACACGGTCCAGACTCCTATGGGAGGCAGCAGTGAGGAATTTTGCGCAATG
GGGGA-AACCCTGACGCAGCAACGCCGCGTGAGTGATGAAGGCCTTC-GGGTCGTAAAG-
CTCTGT--------------------CAAGTGGGAA----GAAAGT------ATAAGATT
CTAAAAGGATAATA---TAT-TGACGGTACCATTAGAGGAAGCACCGGCTATCTCCGTGC
CAGCAGCCGCGGTAATACGGAGGGTGTAAGCGTTATTCGGAATTATTGGGCGTAAAGGGC
GCGTAGGCGGTTTTATAAGTCAAGTGTGAAATCCCGAGGCTTAACTTC-GGAAGAGCATA
T-GAAACTATAAGACTT-GAGTATGGGAGAGGGAA-GTAGAATTCC-TGGTGTAGAGGTG
AAATTCGTAGATATCAGGAAGAACACCAGTGGCGAAGGCGACTTTCTGGACCAATACTGA
CGCTAAGGCGCGAAGGCGTGGGTAGCAAA-CAGGATTAGATACCCTGGTAGTCCACGCAG
TAAACGTTGAACATTAGGTGTAGCGG--GTA-TTGACCCCTGC---TGTGCCGAAGCTAA
CGCATTAAGTGTTCCGCCTGGGAAGTACGATCGCAAGATTAAAACTCAAAGGAATTGACG
GGGG-CCCGCACAAGCGGTGGAGCATGTGGTTCAATTCGACGCAACGCGAAGAACCTTAC
CTGGGTTTGACAT--CT--CAGGAAT-CTTTTTGAAAAAAGAGA--GTGCCTTCAAAAGA
GGAGCCTGAAGACA---AGTGCTGCATGGCTGTCGTCAGCTCGTGTCGTGAGATGTTGGG
TTAAGTCCCGCAACGAGCGCAACCCTTATCTTTAGTTGCCATCA---TTAAGT--TGGGA
ACTCTAGAGATACTGCTCCGGTTAACGGGGAGGAAGGTGGGGATGACGTCAAGTCCTCAT
GGCCTTTATATTCAGGGCTACACACGTGCTACAATGGGATGTACAAAGGGTAGCGACCTT
GAGAAAGGAAGCCAATCTCAAAAAGCATTCCTCAGTACGAATTGGAGTCTGCAACTCGAC
TCCATGAAGCTGGAATCGCTAGTAATCGCGGATCAG-CATGCCGCGGTGAATACGTTCCC
GGGCCTTGTACACACCGCCCGTCACACCATGAGAGTTGGTTGTACCAGAAG-TTGTTATG
CTAACCAATCAA-----GGATGCATGCACCT-AAGGTATGGCTGATGA-TTGGGGTG---
----------------
>DQ630669.1 Uncultured delta proteobacterium clone mmp12 
--------------------AATGAACGCTGGCGGCGTGCTTAACACATGCAAGCTCGAA
CGAGAACT---CTTCTG----CTTG-CAGAAGAAA-------GTAAAGTGGCGAACGGGT
GAGTAACGCGTAGGTAATCTGTCCATAATCGAGGGATAACATTGCGAAAGCGATGCTAAT
ACCTTATGAAGTCAGTCAATCACAAGACAG---------ACAGATGAAAGGT-----AGC
CTCT-TAAAA--AAGCTAC--TGATTATGGGTGAGCTTGCGTACCATTAGCTAGTTGGTA
GGGTAAGAGCTTACCAAG-GCAACGATGGTTAGCTGGTCTGAGAGGATGATCAGCCACAC
TGGGACTGAAACACGGTCCAGACTCCTATGGGAGGCAGCAGTGAGGAATTTTGCGCAATG
GGGGA-AACCCTGACGCAGCAACGCCGCGTGAGTGATGAAGGCCTTC-GGGTCGTAAAG-
CTCTGT--------------------CAAGTGGGAA----GAAAGT------ATAAGATT
CTAAAAGGATAATA---TAT-TGACGGTACCATTAGAGGAAGCACCGGCTAACTCCGTGC
CAGCAGCCGCGGTAATACGGAGGGTGTAAGCGTTATTCGGAATTATTGGGCGTAAAGGGC
GCGTAGGCGGTTTTATAAGTCAAGTGTGAAATCCCGAGGCTTAACTTC-GGAAGAGCATA
T-GAAACTATAAGACTT-GAGTATGGGAGAGGGGA-GTAGAATTCC-TGGTGTAGAGGTG
AAATTCGTAGATATCAGGAAGAACACCAGTGGCGAAGGCGACTTTCTGGACCAATACTGA
CGCTAAGGCGCGAAGGCGTGGGTAGCAAA-CAGGATTAGATACCCTGGTAGTCCACGCAG
TAAACGTTGAACATTAGGTGTAGCGG--GTA-TTGACCCCTGC---TGTGCCGAAGCTAA
CGCATTAAGTGTTCCGCCTGGGAAGTACGATCGCAAGATTAAAACTCAAAGGAATTGACG
GGGG-CCCGCACAAGCGGTGGAGCATGTGGTTCAATTCGACGCAACGCGAAGAACCTTAC
CTGGGTTTGACAT--CT--CAGGAAT-CTTTTTGAAAAAAGAGA--GTGCCTTCAAAAGA
GGAGCCTGAAGACA---AGTGCTGCATGGCTGTCGTCAGCTCGTGTCGTGAGATGTTGGG
TTAAGTCCCGCAACGAGCGCAACCCTTATCTTTAGTTGCCATCA---TTAAGT--TGGGA
ACTCTAGAGATACTGCTCCGGTTAACGGGGAGGAAGGTGGGGATGACGTCAAGTCCTCAT
GGCCTTTATATTCAGGGCTACACACGTGCTACAATGGGATGTACAAAGGGTAGCGACCTT
GAGAAAGGAAGCCAATCTCAAAAAGCATTCCTCAGTACGAATTGGAGTCTGCAACTCGAC
TCCATGAAGCTGGAATCGCTAGTAACCGCGGATCAG-CATGCCGCGGTGAATACGTTCCC
GGGCCTTGTACACACCGCCCGTCACACCATGAGAGTTGGTTGTACCAGAAG-TTGTTATG
CTAACCAATCAA-----GGATGCATGCACCT-AAGGTATGGCTGATGA-TTGGGGTG---
----------------
>DQ630681.1 Uncultured delta proteobacterium clone mmp40 
-------GATCCTGGCTCAGAATGAACGCTGGCGGCGTGCTTAACACATGCAAG-TCGTA
CGAGAAAT---CTTCTG----CTTG-CAGGAGAAA-------GTAAAGTGGCGAACGGGT
GAGTAACGCGTGGGCAATCTATCCTTGAATTAGGAATAACATTGCGAAAGCGATGCTAAA
ACCTGATGTCATTAATTA-TTATTCGTAATA--------TTTAATTAAAAGG-----GGC
CTCTAAAT-T--AAGCTTC--TGTTTAGGGATGAGCCTGCGTACCATTAGCTTGTTGGTA
AGGTAAAGGCTTACCAAG-GCTACGATGGTTAGCTGGTCTGAGAGGATGATCAGCCACAC
TGGAACTGGAACACGGTCCAGACTCCTATGGGAGGCAGCAGTGAGGAATTTTGCGCAATG
GGGGA-AACCCTGACGCAGCAACGCCGCGTGAGTGATGAAGGTCTTC-GGATCGTAGAG-
CTCTGT--------------------CAAGTGGGAA----GAAACT------AATATTTA
CTAATA--ATAAATAT-TAT-TGACGGTACCACTGAAGGAAGCACCGGCTAACTCCGTGC
CAGCAGCCGCGGTAATACGGAGGGTGCAAGCGTTATTCGGAATTATTGGGCGTAAAGAGC
GCGTAGGTGGCGCTATAAGTCAGATGTGAAATCCCAGAGCTTAACTCT-GGAAGTGCATT
T-GATACTATAGTGCTT-GAGTATGGGAGAGGGAA-GTGGAATTCT-TGGTGTAGCGGTG
AAATGCGTAGATATCAGGAAGAACACCAGTGGCGAAGGCGGCTTCCTGGACCAATACTGA
CACTGAGGCGCGAAGGCGTGGGTAGCAAA-CAGGATTAGATACCCTGGTAGTCCACGCAG
TAAACGGTGAACACTAGGTGTAGCGG--GTA-TTGACCCCTGC---TGTGCCGAAGCAAA
CGCATTAAGTGTTCCGCCTGGGGAGTACGACCGCAAGGTTAAAACTCAAAGGAATTGACG
GGGG-CCCGCACAAGCGGTGGAGCATGTGGTTCAATTCGACGCAACGCGAAGAACCTTAC
CTGGATTTGACAT--CT--CAGGAAC-TTTTATGAAAATAAAAG--GTGCCCTTC---GG
GGAGCCTGAAGACA---GGTGCTGCATGGCTGTCGTCAGCTCGTGTCGTGAGATGTTGGG
TTAAGTCCCGCAACGAGCGCAACCCCTATCTTTAGTTGCCAATA---TTAAGT--TAGGA
ACTCTAAAGATACCGCCCCGGTTAACAGGGAGGAAGGTGGGGATGACGTCAAGTCCTCAT
GACCTTTATGTCCAGGGCTACACACGTGCTACAATGGGATGTACAAAGAGTTGCGAATCT
GTGAAGATGAGCCAATCTCAAAAAGCATCTCTCAGTTCGGATTGGAGTCTGCAACTCGAC
TCCATGAAGCTGGAATCGCTAGTAATCGTGGATCAG-CATGCCACGGTGAATACGTTCCC
GGGCCTTGTACACACCGCCCGTCACACCATGAGAGTTGGTTGTACCAGAAG-TTATTAAG
CTAACCG-------TAAGGAGGCAGATACCT-AAGGTATGGCTGATGATTG---------
----------------
>DQ630691.1 Uncultured delta proteobacterium clone mmp61 
----------------TCAGAATGAACGCTGGCGGCGTGCTTAACACATGCAAG-TCGTA
CGAGAAAT---CTTCTG----CTTG-CAGAAGAAA-------GTAAAGTGGCGAACGGGT
GAGTAACGCGTGGGTAATCTATCCTTAAATTAGGAATAACATTGCGAAAGCGATGCTAAA
ACCTGATGTTATTAATTT-TTATTCGTAATA--------ATTAATTAAAAGG-----GGC
CTCTATAT-T--AAGCTTC--TGTTTAGGGATGAGCCTGCGTACCATTAGCTTGTTGGTA
AGGTAAAAGCTTACCAAG-GCTACGATGGTTAGCTGGTCTGAGAGGATGATCAGCCACAC
TGGAACTGGAACACGGTCCAGACTCCTATGGGAGGCAGCAGTGAGGAATTTTGCGCAATG
GGGGA-AACCCTGACGCAGCAACGCCGCGTGAGTGATGAAGGTCTTC-GGATCGTAAAG-
CTCTGT--------------------CAAGTGGGAA----GAAACT------AATATTTA
CTAATA--ATAATTAT-TAT-TGACGGTACCACTGAAGGAAGCACCGGCTAACTCCGTGC
CAGCAGCCGCGGTAATACGGAGGGTGCAAGCGTTATTCGGAATTATTGGGCGTAAAGAGC
GCGTAGGTGGCGCTATAAGTCAGATGTGAAATCCCAGAGCTTAACTCT-GGAAGTGCATT
T-GATACTATAGTGCTT-GAGTATGGGAGAGGGAA-GTGGAATTCT-TGGTGTAGCGGTG
AAATGCGTAGATATCAGGAAGAACACCAGTGGCGAAGGCGGCTTCCTGGACCAATACTGA
CACTGAGGCGCGAAGGCGTGGGTAGCAAA-CAGGATTAGATACCCTGGTAGTCCACGCAG
TAAACGGTGAACACTAGGTGTAGCGG--GTA-TTGACCCCTGC---TGTGCCGAAGCAAA
CGCATTAAGTGTTCCGCCTGGGGAGTACGACCGCAAGGTTAAAACTCAAAGGAATTGACG
GGGG-CCCGCACAAGCGGTGGAGCATGTGGTTCAATTCGACGCAACGCGAAGAACCTTAC
CTGGATTTGACAT--CT--CAGGAAC-TTTTATGAAAATAAAAG--GTGCCCTTC---GG
GGAGCCTGAAGACA---GGTGCTGCATGGCTGTCGTCAGCTCGTGTCGTGAGATGTTGGG
TTAAGTCCCGCAACGAGCGCAACCCCTATCTTTAGTTGCCAATA---TTAAGT--TAGGA
ACTCTAAAGATACCGCCCCGGTTAACAGGGAGGAAGGTGGGGATGACGTCAAGTCCTCAT
GGCCTTTATGTCCAGGGCTACACACGTGCTACAATGGGATGTACAAAGAGTTGCGAATCT
GTGAAGATGAGCCAATCTCAAAAAGCATCTCTCAGTTCGGATTGGAGTCTGCAACTCGAC
TCCATGAAGCTGGAATCGCTAGTAATCGTGGATCAG-CATGCCACGGTGAATACGTTCCC
GGGCCTTGTACACACCGCCCGTCACACCATGAGAGTTGGTTGTACCAGAAG-TTATTAAG
CTAACCG-------TAAGGAGGCAGATACCT-AAGGTATGGCTGATGATTGGGGTG----
----------------
>DQ630685.1 Uncultured delta proteobacterium clone mmp46
------------------------------------------------------------
------------------------------------------------------------
------------------------------------------------------------
----------------------CTAAGAGA---------GCTTATTAAAGGT-----GGC
CTCTACATGT--AAGCTAC--TGTTTGAGGATGAGCCCGCGTACCATTAGCTAGTTGGTG
AGGTAAGAGCTCACCAAG-GCAACGATGGCTAGCTGGTCTGAGAGGATGATCAGTCACAC
TGGAACTGAAACACGGTCCAGACTCCTACGGGAGGCAGCAGTGAGGAATTTTGCGCAATG
GGGGA-AACCCTGACGCAGCAACGCCGCGTGAGTGATGAAGGCTTTC-GGGTCGTAAAG-
CTCTGT--------------------CAAGTGGGAA----GAAAAT------ATTTTATA
AGAAAA--ATATAAAG-TAC-TGACGGTACCACTAAAGGAAGCACCGGCTAACTCCGTGC
CAGCAGCCGCGGTAATACGGAGGGTGCAAGCGTTATTCGGAATTATTGGGCGTAAAGAGC
GCGTAGGCGGTCTTATAAGTCAGATGTGAAATCCCGGGGCTCAACCCC-GTAAGTGCATT
T-GAAACTATGAGACTC-GAGTATGGGAGAGGGAA-GTGGAATTCC-TGGTGTAGCGGTG
AAATGCGTAGATATCAGGAAGAACATCAGTGGCGAAGGCGACTTCCTTGACCAATACTGA
CGCTGAGGCGCGAAGGCGTGGGGAGCAAA-CAGGATTAGATACCCTGGTAGTCCACGCAG
TAAACGTTGAACACTAGGTGTAGCGG--GTA-TTGACCCCTGC---TGTGCCGCAGCTAA
CGCATTAAGTGTTCCGCCTGGGGAGTACGGCCGCAAGGCTAAAACTCAAAGGAATTGACG
GGGG-CCCGCACAAGCGGTGGAGCATGTGGTTTAATTCGACGCAACGCGAAGAACCTTAC
CTGGACTTGACAT--CT--CGGGAAT-TCTCTCGAAAGAAAGAA--GTGCCCTTC---GG
GGAACCCGATGACA---GGTGCTGCATGGCTGTCGTCAGCTCGTGTCGTGAGATGTTGGG
TTAAGTCCCGCAACGAGCGCAACCCTTGTCTTTAGTTGCCATCA---TTAAGT--TGGGA
ACTCTAAAGATACTGCCCCGGTTAACAGGGAGGAAGGTGGGGATGACGTCAAGTCCTCAT
GGCCTTTATGTCCAGGGCTACACACGTGCTACAATGGAGTGTACAAAGGGTAGCGACCTC
GTGAGAGTAAGCCAATCTCATAAAGCACTCCTTAGTTCGGATTGGAGTCTGCAACTCGAC
TTCATGAAGCTGGAATCGCTAGTAATCGCGGATCAG-CATGCCGCGGTGAATACGTTCCC
GGGCCTTGTACACACCGCCTGTCACACCATGAGAGTTGGTTGTACCAGAAG-TTGTTAAG
CTAACC------------------------------------------------------
----------------
>L06457.1 Iron sulfide containing magnetotactic bacterium rRNA sequence from clone MMP1991
------------------------------------------------------------
------------------------------------------------------------
-----------------------------------------------------------T
ACCGGATATGATTTATAT-TTTTTAAGGAT---------ATGAATTAAAGGT-----GGT
CTCTACATGT--AAGCTAC--CGTTTAAGGGTGAGTCCGCGTACCATTAGCTTGTTGGTG
AGATAATAGCGCACCAAG-GCGACGATGGTTAGCTGGTCTGAGAGGATGATCAGCCACAC
TGGAACTGGAACACGGTCCAGACTC-TACGGGAGGCAGNAGTGAGGAATTTTGCGCAATG
GGGGA-AACCCTGAGCCAGCAACGCCGCGTGAGTGATGAAGGC-TTC-GGGTCGTAAAG-
CTCTGT--------------------CAAGTGGGAA----GAATAT------ATTTAATA
CGAATA--GTATTAAG-TAC-TGACGGTACCACTGAAGGAAGCACCGGCTAACTCCGTGC
CAGCAGCCGCGGTAATACGGAGGGTGCAAGCGTTATTCGGAATTATTGGGCGTAAAGAGC
GCGTAGGCGGTCTTATAAGTCAGATGTGAAATCCCGGGGCTCAACCCC-GAAAGTGCATT
T-GAAACTATAAGACTT-GAGTATGGGAGAGGGAA-GTGGAATTCC-TGGTGTAGCGGTG
AAATGCGTAGATATCAGGAAGAACATCAGTGGCGAAGGCGACTTCCTGGACCAATACTGA
CGCTGAGGCGCTAAGGCGTGGGTAGCAAA-CAGGATTAGATACCCTGGTAGTCCACGCAG
TAAACGTTGAACACTAGGTGTAGCGG--GTA-TTGACCCCTGC---TGTGCCGCACGTAA
CGCAT-AAGTGTTCCGCCTGGGGAGTACGGNCGCAAGGCTAAAACTCAAAGGAATTGACG
GGGG-CC-GCACAAGCGGTGGAGCATGTGGTTTAATTCGAGCCAACGCGAAGAACCTTAC
CTGGACTTGACAT--CT--CGGGAAT-CCTTTTGAAAATTAGGA--GTGC--TTC---GG
GGAGCCCGATGACA---GGTGCTGCATGGCTGTCGTCAGCTCGTGTCGTGAGATGTTGGG
TTAAGTCCCGCAACGAGCGCAACCCTTGTCTTTAGTTGCCATCA---TTAAGT--TGGGA
ACTCTAAAGATACTGCCCCGGTTAACAGGGAGGAAGGTGGGGATGACGTCAAGTCCTCAT
GGNCTTTATGTCCAGGGCTACACACGTGCTACAATGGAATGCACAAAGAGAAGCGNCCTC
GCGAGAGTAAGCCAATCTCATAAA-CATTCCCTAGTTCGGATTGGAGTCTGCAACTCGAC
TCCATGAAGCTGGAATCGCTAGTAATCGCGGATCAG-CATGCCGCGGTGAATACGTTCCC
GGGCCTTGTACACACCGCCCGTCACACCATGAGAGTTGGTTGTACCAGAAG-TTGTGAAG
CTAACCA-----------------------------------------------------
----------------
>KY778003.1 Uncultured prokaryote clone mmp16 
-------------------------------TAGTTGGTGCTTACACATGCA-G-TCGTA
CGAGAAAT---CTTTTG----CTTG-CAAAAGGGA-------GTAAAGTGGCGAACGGGT
GAGTAACGCGTGGGTAATTTACCCTTGAATCTAGGATAACATTGCGAAAGCGATGCTAAT
ACTGGATAATATCA--CAATAACTTTGGTTGTT-------GTGACCAAAGGT-----GGT
CTCTTCATGA--AAACTAC--TGTTTGAGGATGAGCCCGCGTACCATTAGCTTGTTGGTG
GGGTAATGGCCTACCAAG-GCTGCGATGGTTAGCTGGTCTGAGAGGATGATCAGCCACAC
TGGAACTGAAACACGGTCCAGACTCCTATGGGAGGCAGCAGTGAGGAATTTTGCGCAATG
GGAGA-AATCCTGACGCAGCAACGCCGTGTGAGTGATGAAGGCCCTC-GGGTCGTAAAG-
CTCTGT--------------------CAGGTGGGAA----GAATAT------ATCTTGTG
CTAATA--TCGCAAGA-TAC-TGACGGTACCACTAAAGGAAGCACCGGCTAACTCCGTGC
CAGCAGCCGCGGTAAGACGGAGGGTGCAAGCGTTATTCGGAATTATTGGGCGTAAAGAGC
GCGTAGGCGGTATATTAAGTCAGATGTGAAAGCCCGAGGCTTAACCTC-GGAAGTGCATT
T-GAAACTAATAAACTC-GAGTATGGGAGAGGGAA-GTGGAATTCC-TGGTGTAGCGGTG
AAATGCGTAGATATCAGGAAGAACACCGGTGGCGAAGGCGACTTCCTGGACCAATACTGA
CGTTGAGGCGCGAAGGCGTGGGGAGCAAA-CAGGATTAGATACCCTGGTAGTCCACGCAG
TAAACGTTGAACACTAGGTGTAGCGG--GTA-TTTAACCCTG---CTGTGCCGAAGCAAA
CGCATTAAGTGTTCCGCCTGGGAAGTACGGCCGCAAGGCTAAAACTCAAAGGAATTGACG
GGGG-CCCGCACAAGCGGTGGAGCATGTGGTTCAATTCGACGCAACGCGAAGAACCTTAC
CTGGATTTGACAT--C--TCGGGAAT-TTCTATGAAAATAGAAAG--TGCCCTTC---GG
GGAACCTGAAGACA---GGTGCTGCATGGCTGTCGTCAGCTCGTGTCGTGAGATGTTGGG
TTAAGTCCCGCAACGAGCGCAACCCTTGTCTTTAGTTGCCATCA---TTTAGT--TGGGA
ACTCTAAAGATACTGCCCCGGTTAACGGGGAGGAAGGTGGGGATGACGTCAAGTCCTCAT
GGCCTTTATGTCCAGGGCTACACACGTGCTACAATGGAATGTACAAAGAGTAGCGATCTC
GTGAGAGTGAGCCAATCTCAAAAAGCATTTCTCAGTTCGGATTGGAGTCTGCAACTCGAC
TCCATGAAGTTGGAATCGCTAGTAATCGCGGATCAG-CATGCCGTGGTGAATACGTTCCC
GGGCCTTGTACACACCGCCCGTCACACCATGAGAGTTGGTTGTACCAGAAG-TTGCTAAG
CAAACCTGAAAAG-----GATGCAGGCACGA-----------------------------
----------------
>KY778002.1 Uncultured prokaryote clone mmp6 
--------------------------------GGTTAGTGCTTACACATGCA-G-TCGTA
CGAGAAAT---CTTTTG----CTTG-CAAAAGAGA-------GTAAAGTGGCGAACGGGT
GAGTAACGCGTGGGTAATTTACCCTTGAATCTAGGATAACATTGCGAAAGCGATGCTAAT
ACTGGATAATATCA--CAATAACTTTGGTTGTT-------GTGATCAAAGGT-----GGC
CTCTTCATGA--AAACTAC--TGTTTGAGGATGAGCCCGCGTACCATTAGCTTGTTGGTG
GGGTAATGGCCTACCAAG-GCTGCGATGGTTAGCTGGTCTGAGAGGATGATCAGCCACAC
CGGAACTGAAACACGGTCCAGACTCCTATGGGAGGCAGCAGTGAGGAATTTTGCGCAATG
GGAGA-AATCCTGACGCAGCAACGCCGTGTGAGTGATGAAGGCCCTC-GGGTCGTAAAG-
CTCTGT--------------------CAGGTGGGAA----GAATAT------ATCTTGTG
CTAATA--TCGCAAGA-TAC-TGACGGTACCACTAAAGGAAGCACCGGCTAACTCCGTGC
CAGCAGCCGCGGTAAGACGGAGGGTGCAAGCGTTATTCGGAATTATTGGGCGTAAAGAGC
GCGTAGGCGGTATATCAAGTCAGATGTGAAAGCCCGAGGCTTAACCTC-GGAAGTGCACT
T-GAAACTAATAAACTC-GAGTATGGGAGAGGGAA-GTGGAATTCC-TGGTGTAGCGGTG
AAATGCGTAGATATCAGGAAGAACACCGGTGGCGAAGGCGACTTCCTGGACCAATACTGA
CGTTGAGGCGCGAAGGCGTGGGGAGCAAA-CAGGATTAGATACCCTGGTAGTCCACGCAG
TAAACGTTGAACACTAGGTGTAGCGG--GTA-TTTAACCCTG---CTGTGCCGAAGCAAA
CGCATTAAGTGTTCCGCCTGGGAAGTACGGCCGCAAGGCTAAAACTCAAAGGAATTGACG
GGGG-CCCGCACAAGCGGTGGAGCATGTGGTTTAATTCGACGCAACGCGAAGAACCTTAC
CTGGGTTTGACAT--C--CTCGGA-C-CGCCATGGAAACATGGCT--TTCCCTTC---GG
GGA-CTGAGTGACA---GGTGCTGCATGGCTGTCGTCAGCTCGTGTCGTGAGATGTTGGG
TTAAGTCCCGCAACGAGCGCAACCCTTGTCCTTAGTTGCCAGCA---CATAATGGTGGGA
ACTTTAAGGAGACTGCCGGTGTTAAGCCGGAGGAAGGTGGGGATGACGTCAAGTCCTCAT
GGCCTTTATATCCAGGGCTACACACGTGCTACAATGGTATCTACAAAGAGCAGCGAAGCC
GCGAGGCTAAGCGAATCTCAAAAAAGATATCTCAGTTCGGATTACAGTCTGCAACTCGGC
TGTATGAAGTTGGAATCGCTAGTAATCGTAGATCAG-CGTGCTACGGTGAATACGTTCCC
GGGCCTTGTATACACCGCCCGTCACACCATGGGAGTTGACATTGGCAGAAT-ACATTGAG
CTAACCTTCGGGG-----A--GCAGGTGTGC-T---------------------------
----------------
>MH013391.1 Uncultured prokaryote clone SR14
AGAGTTTGATCCTGGCTCAGAATGAACGCTGGCGGCGTGCTTAACACATGCAAG-TCGAA
CGAGAAGG---CTTCAG----CTTG-CTGGAGCTA-------GTAAAGTGGCGCACGGGT
GAGTAACGCGTGGATAATCTATCCTTGAATTTGGGATAACATTGCGAAAGCGATGCTAAT
ACCGGATAATACTATATTGCTTTAGGGTGTT---------GTAGTCAAAGGT-----GGT
CTCTATAT-T--AAGCTAC--TGTTTAAGGGTGAGTCCGCGTACCATTAGCTAGTTGGTA
GGGTAAAGGCCTACCAAG-GCTACGATGGTTAGCTGGTCTGAGAGGATGATCAGCCACAC
TGGAACTGAGACACGGTCCAGACTCCTATGGGAGGCAGCAGTGAGGAATTTTGCGCAATG
GGGGATAACCCTGACGCAGCAACGCCGCGTGAGTGATGAAGGCTTTC-GGGTCGTAAAG-
CTCTGT--------------------CAGGTGGGAA----GAAGTT------GTTATATG
TTAATA--CCATATAG-CAT-TGACGGTACCACCGGAGGAAGCACCGGCTAACTCCGTGC
CAGCAGCCGCGGTAATACGGAGGGTGCGAGCGTTATTCGGAATTATTGGGCGTAAAGGGC
GCGTAGGCGGTTTTTTAAGTCAGATGTGAAATCCCATGGCTTAACCAT-GGAAGAGCATT
T-GAAACTGTAGAACTT-GAGTATGGGAGAGGGAA-GTGGAATTCC-TGGTGTAGCGGTG
AAATGCGTAGATATCAGGAAGAACACCGGTGGCGAAGGCGGCTTCCTGGACCAATACTGA
CGCTGATGCGCGAAGGCGTGGGTAGCAAA-CAGGATTAGATACCCTGGTAGTCCACGCAG
TAAACGTTGAACACTAGGTGTAGCGG--GTA-TTGACTCCTGC---TGTGCCGGAGCTAA
CGCATTAAGTGTTCCGCCTGGGGAGTACGACCGCAAGGTTAAAACTCAAAGGAATTGACG
GGGG-CCCGCACAAGCGGTGGAGCATGTGGTTTAATTCGACGCAACGCGAAGAACCTTAC
CTGGACTTGACAT--CT--CGGGAAT-CCTTTGGAAACATGGGA--GTGCCCTTC---GG
GGAGCCCGAAGACA---GGTGCTGCATGGCTGTCGTCAGCTCGTGTCGTGAGATGTTGGG
TTAAGTCCCGCAACGAGCGCAACCCTTGTCTTCAGTTGCCAGCA--ATTCGGT--TGGGG
ACTCTGAAGATACTGCCCCGGTTAACGGGGAGGAAGGTGGGGATGACGTCAAGTCCTCAT
GGCCTTTATGTCCAGGGCTACACACGTGCTACAATGGGATGTACAGAGGGAAGCGACCCC
GCGAGGGTGAGCGAATCTCAAAAAGCATTCCTCAGTTCGGATTGGAGTCTGCAACTCGAC
TCCATGAAGTTGGAATCGCTAGTAATCGCGGATCAG-CATGCCGCGGTGAATACGTTCCC
GGGCCTTGTACACACCGCCCGTCACACCATGAGAGTTGGTTGTACCAGAAG-TCGTTGAG
CGAACCC-----TTTTGGGAAGCAGGCGCCT-AAGGTATGGCTGATGA-TTGGGGTGAAG
TCGTAACAAGGTAACC
>HQ857738.1 Candidatus Magnetananas tsingtaoensis clone mmp51 
AGAGTTTGATCCTGGCTCAGGACGAACGCTGGAGGTGTGCTTAACACATGCAAG-TCGAA
CGAGGACAAAACTTTTGCAATTTTTCGGAATTGTTGTTTTGAGCCGAGTGGCGGACGGGT
GAGTATCACGTAAGTAACCTACCCTTTAGTGGGGGATAACTTTCCGAAAGGAGAGCTAAT
ACCGCATA----CGTTCTTTTTATCGCATG---------------------T--------
-TAAAAAGAAGAAAGATTTATTGCTAAAGGATGGGCTTGCGCATGATTAGCTTGTTGGTA
AGGTAATGGCTTACCAAG-GCTGCGATCATTAGCTGGTCTGAGAGGATGATCAGTCACAC
TGGAACTGACACACGGTCCAGACTCCTATGGGAGGCAGCAGTGAGGAATTTTGCGCAATG
GGGGA-AACCCTGACGCAGCAACGCCGCGTGAGTGATGAAGGCTTTC-GGGTCGTAAAG-
CTCTGT--------------------CAAGTGAGAA----GAAACT------GGTTTGTG
ATAATA--CCATAAAC-CAC-TGACGGTACCACTAAAGGAAGCACCGGCTAACTCCGTGC
CAGCAGCCGCGGTAATACGGAGGGTGCAAGCGTTATTCGGAATTATTGGGCGTAAAGAGC
GCGTAGGCGGTTCTTTAAGTCAGCTGTGAAAGCCCGGGGCTCAACCCC-GGAAGTGCAGT
T-GAAACTATTGAACTT-GAGTATGGGAGAGGGAA-GTGGAATTCC-TGGTGTAGCGGTG
AAATGCGTAGATATCAGGAAGAACACCGGTGGCGAAGGCGACTTCCTGGACCAATACTGA
CGCTGAGGCGCGAAGGCGTGGGGAGCAAA-CAGGATTAGATACCCTGGTAGTCCACGCAG
TAAACGTTGAACACTAGGTGTAGCGG--GTA-TTTACCCCTG---CTGTGCCGAAGCTAA
CGCATTAAGTGTTCCGCCTGGGGAGTACGACCGCAAGGTTAAAACTCAAAGGAATTGACG
GGGG-CCCGCACAAGCGGTGGAGCATGTGGTTCAATTCGACGCAACGCGAAGAACCTTAC
CTGGGTTTGACAT--C--TTGGGAAC-TTCTATGAAAATA-GAAG-GTGCCCTTC---GG
GGAGCCCAATGACA---GGTGCTGCATGGCTGTCGTCAGCTCGTGTCGTGAGATGTTGGG
TTAAGTCCCGCGACGAGCGCAACCCTTGTCTTTAGTTGCCATCA--TTTA-GT--TGGGA
ACTCTAAAGATACTGCCCCGGTTAACGGGGAGGAAGGTGGGGATGACGTCAAGTCCTCAT
GGCCTTTATATCCAGGGCTACACACGTGCTACAATGGGATGTACAAAAGGCAGCAACCCT
GCGAGGGGGAGCCAATCTTAAAAAGCATCTCTCAGTTCGGATTGGAGTCTGCAACTCGAC
TCCATGAAGTTGGAATCGCTAGTAATCGCGGATCAG-CATGCCGCGGTGAATACGTTCCC
GGGCCTTGTACACACCGCCCGTCACACCATGAGAGTTGGTTGTACCAGAAG-TTGTTAAG
CTAACCT-GAAAA----GGGAGCAGGCACCT-AAGGTATGGCTGATGA-TTGGGGTGAAG
TCGTAACAAGGTAACC
>KF925363.1 Candidatus Magnetananas rongchenensis 
AGAGTTTGATCCTGGCTCAGAATGAACGCTGGCGGCGTGCTTAACACATGCAAA-TCGCA
CGAGAACT---CTCCTG----CTTG-CAGGAGATA-------GTAAAGTGGTGAACGGGT
GAGTAATGCGTGGGTAATCTACCTTTGAATCGGGGATAACATCGCGAAAGGGATGCTAAT
ACCGGATAACATCAATTTTTCTTCGGAATT---------TTTGATCAAAGAG-----GAC
CTCTACATGT--AAGTTCT--TGTTTGGAGATGAGCCCGCGTACCATTAGCTTGTTGGTA
AGGTAACGGCTTACCAAG-GTTATGATGGTTAGCTGGTCTGAGAGGATGATCAGTCACAC
TGGAACTGACACACGGTCCAGACTCCTATGGGAGGCAGCAGTGAGGAATTTTGCGCAATG
GGGGA-AACCCTGACGCAGCAACGCCGCGTGAGTGATGAAGGCTTTC-GGGTCGTAAAG-
CTCTGT--------------------CAAGTGAGAA----GAAACT------GGTTTGTG
ATAATA--CCATAAAC-CAC-TGACGGTACCACTAAAGGAAGCACCGGCTAACTCCGTGC
CAGCAGCCGCGGTAATACGGAGGGTGCAAGCGTTATTCGGAATTATTGGGCGTAAAGAGC
GCGTAGGCGGTTCTTTAAGTCAGCTGTGAAAGCCCGGGGCTCAACCCC-GGAAGTGCAGT
T-GAAACTATTGAACTT-GAGTATGGGAGAGGGAA-GTGGAATTCC-TGGTGTAGCGGTG
AAATGCGTAGATATCAGGAAGAACACCGGTGGCGAAGGCGACTTCCTGGACCAATACTGA
CGCTGAGGCGCGAAGGCGTGGGGAGCAAA-CAGGATTAGATACCCTGGTAGTCCACGCAG
TAAACGTTGAACACTAGGTGTAGCGG--GTA-TTTACCCCTG---CTGTGCCGAAGCTAA
CGCATTAAGTGTTCCGCCTGGGGAGTACGACCGCAAGGTTAAAACTCAAAGGAATTGACG
GGGG-CCCGCACAAGCGGTGGAGCATGTGGTTCAATTCGACGCAACGCGAAGAACCTTAC
CTGGGTTTGACAT--C--TTGGGAAC-TTCTATGAAAATA-GAAG-GTGCCCTTC---GG
GGAGCCCAATGACA---GGTGCTGCATGGCTGTCGTCAGCTCGTGTCGTGAGATGTTGGG
TTAAGTCCCGCAACGAGCGCAACCCTTGTCTTTAGTTGCCATCA--TTTA-GT--TGGGA
ACTCTAAAGATACTGCCCCGGTTAACGGGGAGGAAGGTGGGGATGACGTCAAGTCCTCAT
GGCCTTTATATCCAGGGCTACACACGTGCTACAATGGGATGTACAAAAGGCAGCAACCCT
GCGAGGGGGAGCCAATCTTAAAAAGCATCTCTCAGTTCGGATTGGAGTCTGCAACTCGAC
TCCATGAAGTTGGAATCGCTAGTAATCGCGGATCAG-CATGCCGCGGTGAATACGTTCCC
GGGCCTTGTACACACCGCCCGTCACACCATGAGAGTTGGTTGTACCAGAAG-TTGTTAAG
CTAACCT-GAAAA----GGGAGCAGGCACCT-AAGGTATGGCTGATGA-TTGGGGTGAAG
TCGTAACAAGGTAACC
>MH013390.1 Uncultured prokaryote clone SP-6 
AGAGTTTGATCCTGGCTCAGAATGAACGCTGGCGGCGTGCTTAACACATGCAAA-TCGCA
CGAGAACT---CTCCTG----CTTG-CAGGAGATA-------GTAAAGTGGTGAACGGGT
GAGTAATGCGTGGGTAATCTACCTTTGAATCGGGGATAACATCGCGAAAGTGATGCTAAT
ACCGGATAATATCAATTATTCTTCGGAATT---------TTTGATCAAAGAG-----GAC
CTCTACATGT--AAGTTCT--TGTTTGAAGATGAGCCCGCGTACCATTAGCTTGTTGGTA
AGGTAACGGCTTACCAAG-GTTGTGATGGTTAGCTGGTCTGAGAGGATGATCAGTCACAC
TGGAACTGACACACGGTCCAGACTCCTATGGGAGGCAGCAGTGAGGAATTTTGCGCAATG
GGGGA-AACCCTGACGCAGCAACGCCGCGTGAGTGATGAAGGCTTTC-GGGTCGTAAAG-
CTCTGT--------------------CAAGTGAGAA----GAAACT------GGTTTATG
ATAATA--CCATAAAC-CAC-TGACGGTACCACTAAAGGAAGCACCGGCTAACTCCGTGC
CAGCAGCCGCGGTAATACGGAGGGTGCAAGCGTTATTCGGAATTATTGGGCGTAAAGAGC
GCGTAGGCGGTTTATTAAGTCAGCTGTGAAAGCCCGGGGCTCAACCTC-GGAAGTGCAGT
T-GAAACTATTAAACTT-GAGTATGGGAGAGGGAA-GTGGAATTCC-TGGTGTAGCGGTG
AAATGCGTAGATATCAGGAAGAACACCGGTGGCGAAGGCGACTTCCTGGACCAATACTGA
CGCTGAGGCGCGAAGGCGTGGGGAGCAAA-CAGGATTAGATACCCTGGTAGTCCACGCAG
TAAACGTTGAACACTAGGTGTAGCGG--GTA-TTTACCCCTG---CTGTGCCGAAGCTAA
CGCATTAAGTGTTCCGCCTGGGGAGTACGACCGCAAGGTTAAAACTCAAAGGAATTGACG
GGGG-CCCGCACAAGCGGTGGAGCATGTGGTTCAATTCGACGCAACGCGAAGAACCTTAC
CTGGGTTTGACAT--C--TTGGGAAA-TTCTATGAAAATA-GAAT-GTGCCCTTC---GG
GGAGCCCAATGACA---GGTGCTGCATGGCTGTCGTCAGCTCGTGTCGTGAGATGTTGGG
TTAAGTCCCGCAACGAGCGCAACCCTTGTCTTTAGTTGCCATCA-ACTTG-GT--TGGGA
ACTCTAGAGATACTGCCCCGGTTAACGGGGAGGAAGGTGGGGATGACGTCAAGTCCTCAT
GGCCTTTATATCCAGGGCTACACACGTGCTACAATGGGATGTACAAAAGGCAGCGACCCT
GCGAGGGGGAGCCAATCTTAAAAAGCATCTCTCAGTTCGGATTGGAGTCTGCAACTCGAC
TCCATGAAGTTGGAATCGCTAGTAATCGCGGATCAG-CATGCCGCGGTGAATACGTTCCC
GGGCCTTGTACACACCGCCCGTCACACCATGAGAGTTGGTTGTACCAGAAG-TTGTTAAG
CTAACCT-GAAAA----GGGGGCAGGCACCT-AAGGTATGGCTGATGA-TTGGGGTGAAG
TCGTAACAAGGTAACC
>MH013381.1 Uncultured prokaryote clone 1P-2 
AGAGTTTGATCCTGGCTCAGAATGAACGCTGGCGGCGTGCTTAACACATGCAAA-TCGCA
CGAGAACT---CTCCTG----CTTG-CAGGAGATA-------GTAAAGTGGTGAACGGGT
GAGTAATGCGTGGGTAATCTACCTTTGAATCGGGGATAACATCGCGAAAGTGATGCTAAT
ACCGGATAATATCAATTATTCTTCGGAATT---------TTTGATCAAAGAG-----GAC
CTCTACATGT--AAGTTCT--TGTTTGAAGATGAGCCCGCGTACCATTAGCTTGTTGGTA
AGGTAACGGCTTACCAAG-GTTGTGATGGTTAGCTGGTCTGAGAGGATGATCAGTCACAC
TGGAACTGACACACGGTCCAGACTCCTATGGGAGGCAGCAGTGAGGAATTTTGCGCAATG
GGGGA-AACCCTGACGCAGCAACGCCGCGTGAGTGATGAAGGCTTTC-GGGTCGTAAAG-
CTCTGT--------------------CAAGTGAGAA----GAAACT------GGTTTATG
ATAATA--CCATAAAC-CAC-TGACGGTACCACTAAAGGAAGCACCGGCTAACTCCGTGC
CAGCAGCCGCGGTAATACGGAGGGTGCAAGCGTTATTCGGAATTATTGGGCGTAAAGAGC
GCGTAGGCTGTTTATTAAGTCAGCTGTGAAAGCCCGGGGCTCAACCTC-GGAAGTGCAGT
T-GAAACTATTTAACTT-GAGTATGGGTGAGGGAA-GTGGAATTC--TGGTGTAGCGGTG
AAATGCGTAGATATCAGGAAGAACACCGGTGGCGAAGGCGACTTCCTGGACCAATACTGA
CGCTGAGGCGCGAAGGCGTGGGGAGCAAA-CAGGATTAGATACCCTGGTAGTCCACGCAG
TAAACGTTGAACACTAGGTGTAGCGG--GTA-TTTACCCCTG---CTGTGCCGAAGCTAA
CGCATTAAGTGTTCCGCCTGGGGAGTACGACCGCAAGGTTAAAACTCAAAGGAATTGACG
GGGG-CCCGCACAAGCGGTGGAGCATGTGGTTCAATTCGACGCAACGCGAAGAACCTTAC
CTGGGTTTGACAT--C--TTGGGAAA-TTCTATGAAAATA-GAAT-GTGCCCTTC---GG
GGAGCCCAATGACA---GGTGCTGCATGGCTGTCGTCAGCTCGTGTCGTGAGATGTTGGG
TTAAGTCCCGCAACGAGCGCAACCCTTGTCTTTAGTTGCCATCA-ACTTG-GT--TGGGA
ACTCTAGAGATACTGCCCCGGTTAACGGGGAGGAAGGTGGGGATGACGTCAAGTCCTCAT
GGCCTTTATATCCAGGGCTACACACGTGCTACAATGGGATGTACAAAAGGCAGCGACCCT
GCGAGGGGGAGCCAATCTTAAAAAGCATCTCTCAGTTCGGATTGGAGTCTGCAACTCGAC
TCCATGAAGTTGGAATCGCTAGTAATCGCGGATCAG-CATGCCGCGGTGAATACGTTCCC
GGGCCTTGTACACACCGCCCGTCACACCATGAGAGTTGGTTGTACCAGAAG-TTGTTAAG
CTAACCT-GAAAA----GGGGGCAGGCACCT-AAGGTATGGCTGATGA-TTGGGGTGAAG
TCGTAACAAGGTAACC
>KT722334.1 Candidatus Magnetananas sp. SF-1 
AGAGTTTGATCCTGGCTCAGAATGAACGCTGGCGGCGTGCTTAACACATGCAAA-TCGCA
CGAGAACT---CTCCT-G---CTTG-CAGGAGATA-------GTAAAGTGGTGAACGGGT
GAGTAATGCGTGGGTAATCTACCTTTGAATCGGGGATAACATCGCGAAAGTGATGCTAAT
ACCGGATAACATCAATTTTTCTTAGGAATT---------TTTGATCAAAGAG-----GAC
CTCTATATAT--AAGTTCT--TGTTTGAAGATGAGCCCGCGTACCATTAGCTTGTTGGTA
AGGTAACGGCTTACCAAG-GTTATGATGGTTAGCTGGTCTGAGAGGATGATCAGTCACAC
TGGAACTGACACACGGTCCAGACTCCTATGGGAGGCAGCAGTGAGGAATTTTGCGCAATG
GGGGA-AACCCTGACGCAGCAACGCCGCGTGAGTGATGAAGGCTTTC-GGGTCGTAAAG-
CTCTG--------------------TCAAGTGAGAA----GAAACT------GGCTTGTG
ATAATA--CCATAAGT-CAC-TGACGGTACCACAAAAGGAAGCACCGGCTAACTCCGTGC
CAGCAGCCGCGGTAATACGGAGGGTGCAAGCGTTATTCGGAATTATTGGGCGTAAAGAGC
GCGTAGGCTGTTTATTAAGTCAGCTGTGAAAGCCCGGGGCTTAACCCC-GGAAGTGCAGT
T-GAAACTAATGAACTT-GAGTATGGGAGAGGGAA-GTGGAATTCC-TGGTGTAGCGGTG
AAATGCGTAGATATCAGGAAGAACACCGGTGGCGAAGGCGACTTCCTGGACCAATACTGA
CGCTGAGGCGCGAAGGCGTGGGGAGCAAA-CAGGATTAGATACCCTGGTAGTCCACGCAG
TAAACGTTGAACACTAGGTGTAGCGG--GTA-TTTACCCCTG---CTGTGCCGAAGCTAA
CGCATTAAGTGTTCCGCCTGGGGAGTACGACCGCAAGGTTAAAACTCAAAGGAATTGACG
GGGG-CCCGCACAAGCGGTGGAGCATGTGGTTCAATTCGACGCAACGCGAAGAACCTTAC
CTGGGTTTGACAT--C--TTGGGAAG-TTCTATGAAAATA-GAAT-GTGCCCTTC---GG
GGAGCTCAATGACA---GGTGCTGCATGGCTGTCGTCAGCTCGTGTCGTGAGATGTTGGG
TTAAGTCCCGCAACGAGCGCAACCCTTGTCTTTAGTTGCCATCA--TTTA-GT--TGGGA
ACTCTAAAGATACTGCCCCGGTTAACGGGGAGGAAGGTGGGGATGACGTCAAGTCCTCAT
GGCCTTTATATCCAGGGCTACACACGTGCTACAATGGGATGTACAAAAGGTAGCGAACCT
GCGAGGGTGAGCCAATCTTAAAAAGCATCTCTCAGTTCGGATTGGAGTCTGCAACTCGAC
TCCATGAAGTTGGAATCGCTAGTAATCGCGGATCAG-CATGCCGCGGTGAATACGTTCCC
GGGCCTTGTACACACCGCCCGTCACACCATGAGAGTTGGTTGTACCAGAAG-TTGTTAAG
CTAACCT-GAAAA----GGAAGCAGGCACCT-AAGGTATGGCTGATGA-TTGGGGTGAAG
TCGTAACAAGGTAACC
>KY921894.1 Uncultured delta proteobacterium clone MMP PI3B-7 
AGAGTTTGATCCTGGCTCAGAATGAACGCTGGCGGCGTGCTTAACACATGCAAA-TCGCA
CGAGAACT---CTCCT-G---CTTG-CAGGAGATA-------GTAAAGTGGTGAACGGGT
GAGTAATGCGTGGGTAATCTACCTTTGAATCGGGGATAACATCGCGAAAGTGATGCTAAT
ACCGGATAATATCAATTATTCTTAGGAATT---------TTTGATCAAAGAG-----GAC
CTCTACATGT--AAGTTCT--TGTTTGAAGATGAGCCCGCGTACCATTAGCTTGTTGGTA
AGGTAACGGCTTACCAAG-GTTATGATGGTTAGCTGGTCTGAGAGGATGATCAGTCACAC
TGGAACTGACACACGGTCCAGACTCCTATGGGAGGCAGCAGTGAGGAATTTTGCGCAATG
GGGGA-AACCCTGACGCAGCAACGCCGCGTGAGTGATGAAGGCTTTC-GGGTCGTAAAG-
CTCTG--------------------TCAAGTGAGAA----GAAACT------GGCTTGTG
ATAATA--CCATAAGT-CAC-TGACGGTACCACTAAAGGAAGCACCGGCTAACTCCGTGC
CAGCAGCCGCGGTAATACGGAGGGTGCAAGCGTTATTCGGAATTATTGGGCGTAAAGAGC
GCGTAGGCGGTTTATTAAGTCAGCTGTGAAAGCCCGGGGCTTAACCCC-GGAAGTGCAGT
T-GAAACTAATAAACTT-GAGTATGGGAGAGGGAA-GTGGAATTCC-TGGTGTAGCGGTG
AAATGCGTAGATATCAGGAAGAACACCGGTGGCGAAGGCGACTTCCTGGACCAATACTGA
CGCTGAGGCGCGAAGGCGTGGGGAGCAAA-CAGGATTAGATACCCTGGTAGTCCACGCAG
TAAACGTTGAACACTAGGTGTAGCGG--GTA-TTTACCCCTG---CTGTGCCGAAGCTAA
CGCATTAAGTGTTCCGCCTGGGGAGTACGACCGCAAGGTTAAAACTCAAAGGAATTGACG
GGGG-CCCGCACAAGCGGTGGAGCATGTGGTTCAATTCGACGCAACGCGAAGAACCTTAC
CTGGGTTTGACAT--C--TTGGGAAG-TTCTATGAAAATA-GAAT-GTGCCCTTC---GG
GGAGCCCAATGACA---GGTGCTGCATGGCTGTCGTCAGCTCGTGTCGTGAGATGTTGGG
TTAAGTCCCGCAACGAGCGCAACCCTTGTCTTTAGTTGCCATCAA-CTCG-GT--TGGGA
ACTCTAAAGATACTGCCCCGGTTAACGGGGAGGAAGGTGGGGATGACGTCAAGTCCTCAT
GGCCTTTATATCCAGGGCTACACACGTGCTACAATGGGATGTACAAAAGGTAGCGAGCCT
GCGAGGGTGAGCCAATCTTAAAAAGCATCTCTCAGTTCGGATTGGAGTCTGCAACTCGAC
TCCATGAAGTTGGAATCGCTAGTAATCGCGGATCAG-CATGCCGCGGTGAATACGTTCCC
GGGCCTTGTACACACCGCCCGTCACACCATGAGAGTTGGTTGTACCAGAAG-TTGTTAAG
CTAACCT-GAAAA----GGAAGCAGGCACCT-AAGGTATGGCTGATAA-TTAGGGTGAAG
TCGTAACAAGGTAACC
>KY778004.1 Uncultured prokaryote clone mmp13 
AGAGTTTGATCCTGGCTCAGAATGAACGCTGGCGGCGTGCTTAACACATGCAAG-TCGTA
CGAGAACT---CTTCTG----CTTG-CAGAAGATA-------GTAAAGTGGCGAACGGGT
GAGAAACGCGTGGGTAATTTACCCTTGAATCCAGGATAACATTGCGAAAGCGATGCTAAT
ACTGGATAATATCA--TAATGACTTTGGTTGCT-------ATGATCAAAGGT-----GGT
CTCTTCATGA--AAACTTC--TGTTTGAGGATGAGCCCGCGTACCATTAGCTTGTTGGTG
GGGTAATGGCCTACCAAG-GCTACGATGGTTAGCTGGTCTGAGAGGATGATCAGCCACAC
TGGAACTGAAACACGGTCCAGACTCCTATGGGAGGCAGCAGTGAGGAATTTTGCGCAATG
GGAGA-AATCCTGACGCAGCAACGCCGTGTGAGTGATGAAGGCCCTC-GGGTCGTAAAG-
CTCTGT--------------------CAAGTGGGAA----GAACTT------ACTTTGTG
CTAATA--ACACTTAG-TAC-TGACGGTACCACTAAAGGAAGCACCGGCTAACTCCGTGC
CAGCAGCCGCGGTAAGACGGAGGGTGCAAGCGTTATTCGGAATTATTGGGCGTAAAGAGC
GCGTAGGCGGTTTATTAAGTCAGCTGTGAAAGCCCGGGGCTTAACCCC-GGAAGTGCAGT
T-GAAACTAGTGAACTT-GAGTATGGGAGAGGGAA-GTGGAATTCC-TGGTGTAGCGGTG
AAATGCGTAGATATCAGGAAGAACACCGGTGGCGAAGGCGATTTCCTGGACCAATACTGA
CGCTGAGGCGCGAAGGCGTGGGGAGCAAA-CAAGATTAGATACCCTGGTAGTCCACGCAG
TAAACGTTGAACACTAGGTGTAGCGG--GTA-TTTACCCCTG---CTGTGCCGAAGCTAA
CGCATTAAGTGTTCCGCCTGGGGAGTACGACCGCAAGGTTAAAACTCAAAGGAATTGACG
GGGG-CCCGCACAAGCGGTGGAGCATGTGGTTCAATTCGACGCAACGCGAAGAACCTTAC
CTGGGTTTGACAT--C--TTGGGAAG-TTCTATGAAAATAGAATG--TGCCCTTC---GG
GGAGCCCAAAGACA---GGTGCTGCATGGCTGTCGTCAGCTCGTGTCGTGAGATGTTGGG
TTAAGTCCCGCAACGAGCGCAACCCTTGTCTTTAGTTGCCATCA---TTTAGT--TGGGA
ACTCTAAAGATACTGCCCCGGTTAACGGGGAGGAAGGTGGGGATGACGTCAAGTCCTCAT
GGCCTTTATATCCAGGGCTACACACGTGCTACAATGGGATGTACAAAAGGTAGCGAACCT
GTGAGGGTGAGCCAATCTTAAAAAGCATCTCTCAGTTCGGATTGGAGTCTGCAACTCGAC
TCCATGAAGTTGGAATCGCTAGTAATCGCGGATCAG-CATGCCGCGGTGAATACGTTCCC
GGGCCTTGTACACACCGCCCGTCACACCATGAGAGTTGGTTGTACCAGAAG-TTGTTAAG
CTAACCTGCAAAG-----GAAGCAGGCACAT-----------------------------
----------------
>KY921898.1 Uncultured delta proteobacterium clone MMP PI7B-31 
AGAGTTTGATCCTGGCTCAGAATGAACGCTGGCGGCGTGCTTAACACATGCAAG-TCGTA
CGAGAACT---CTCCTG----CTTG-CAGGGGATA-------GTAAAGTGGCGCACGGGT
GAGTAACGCGTGGGTAATCTACCCTTGAATCGGGGATAACATTGCGAAAGCGATGCTAAT
ACCGGATACGATAAATAC-TTAACAAGAGG---------ATTTATTAAAGAT-----GGC
CTCTACATGT--AAGCTAT--TGTTTGAGGATGAGCCCGCGTACCATTAGCTAGTTGGTA
GGGTAAGAGCTTACCAAG-GCAACGATGGTTAGCTGGTCTGAGAGGATGATCAGTCACAC
TGGAACTGAAACACGGTCCAGACTCCTACGGGAGGCAGCAGTGAGGAATTTTGCGCAATG
GGGGA-AACCCTGACGCAGCAACGCCGCGTGAGTGACGAAGGCTTTC-GGGTCGTAAAG-
CTCTGT--------------------CAAGTGGGAA----GAAAAT------ATTTTGTA
TTAATA--ATATGAAA-TAC-TGACGGTACCACTGAAGGAAGCACCGGCTAACTCCGTGC
CAGCAGCCGCGGTAATACGGAGGGTGCAAGCGTTATTCGGAATTATTGGGCGTAAAGAGC
GCGTAGGCTGTCTTATAAGTCAGATGTGAAATCCCGGGGCTCAACCCC-GTAAGTGCATT
T-GAAACTATGAGACTT-GAGTATGGGAGAGGGAA-GTGGAATTCC-TGGTGTAGCGGTG
AAATGCGTAGATATCAGGAAGAACATCGGTGGCGAAGGCGACTTCCTGGACCAATACTGA
CGCTGAGGCGCGAAGGCGTGGGGAGCAAA-CAGGATTAGATACCCTGGTAGTCCACGCAG
TAAACGTTGAACACTAGGTGTAGCGG--GTA-TTGACCCCTGC---TGTGCCGCAGCTAA
CGCATTAAGTGTTCCGCCTGGGGAGTACGGCCGCAAGGCTAAAACTCAAAGGAATTGACG
GGGG-CCCGCACAAGCGGTGGAGCATGTGGTTTAATTCGACGCAACGCGAAGAACCTTAC
CTGGGCTTGACAT--CT--CGAGAAT-TCTCTCGAAAGAAAGAA--GTGCCCTTC---GG
GGAACTCGATGACA---GGTGCTGCATGGCTGTCGTCAGCTCGTGTCGTGAGATGTTGGG
TTAAGTCCCGCAACGAGCGCAACCCTTGTCTTTAGTTGCCATCA---TTTAGT--TGGGA
ACTCTAAAGATACTGCCCCGGTTAACGGGGAGGAAGGTGGGGATGACGTCAAGTCCTCAT
GGCCTTTATGTCCAGGGCTACACACGTGCTACAATGGAGTGTACAAAGGGTCGCGACCTC
GCAAGAGTGAGCCAATCTCATAAAACACTCCTTAGTTCGGATTGGAGTCTGCAACTCGAC
TCCATGAAGCTGGAATCGCTAGTAATCGCGGATCAG-CATGCCGCGGTGAATACGTTCCC
GGGCCTTGTACACACCGCCCGTCACACCATGAGAGTTGGTTGTACCAGAAG-TTGTTAAG
CTAACCA------ATTTGGAGGCAGGCACCT-AAGGTATGGCTGATGATTGGGGTGAAGT
CGTAACAAGGTAACC-
>MW929199.1 Uncultured delta proteobacterium clone MMP YTGB-1 
AGAGTCTGATCCTGGCTCAGAATGAACGCTGGCGGCGTGCTTAACACATGCAAG-TCGTA
CGAGAACT---CTTCTG----CTTG-CAGAAGATA-------GTAAAGTGGCGAACGGGT
GAGTAACGCGTGGGTAATTTACCCTTGAATCTAGGATAACATTGCGAAAGCGATGCTAAT
ACTGGATAATATCA--TAATAATCTTGATTATT-------ATGATCAAAGGT-----GGT
CTCTTCATGA--AAACTTC--TGTTTGAGGATGAGCCCGCGTACCATTAGCTTGTTGGTG
GGGTAATGGCCTACCAAG-GCTACGATGGTTAGCTGGTCTGAGAGGATGATCAGCCACAC
TGGAACTGAAACACGGTCCAGACTCCTATGGGAGGCAGCAGTGAGGAATTTTGCGCAATG
GGAGA-AATCCTGACGCAGCAACGCCGTGTGAGTGATGAAGGCCCTC-GGGTCGTAAAG-
CTCTGT--------------------CAAGTGAGAA----GAATAT------ATTTAGAG
CTAATA--ACTCTAAA-TAC-TGACGGTACCACTAAAGGAAGCACCGGCTAACTCCGTGC
CAGCAGCCGCGGTAAGACGGAGGGTGCAAGCGTTATTCGGAATTATTGGGCGTAAAGAGC
GCGTAGGCTGTATATTAAGTCAGATGTGAAAGCCCGAGGCTTAACCTC-GGAAGTGCATT
T-GAAACTAATGAACTT-GAGTATGGGAGAGG-AA-GTGGAATTCC-TGGTGTAGCGGTG
AAATGCGTAGATATCAGGAAGAACATCGGTGGCGAAGGCGACTTCCTGGACCAATACTGA
CGCTGAGGCGCGAAGGCGTGGGGAGCAAA-CAGGATTAGATACCCTGGTAGTCCACGCAG
TAAACGTTGAACACTAGGTGTAGCGG--GTA-TTTAACCCTG---CTGTGCCGAAGCAAA
CGCATTAAGTGTTCCGCCTGGGAAGTACGGCCGCAAGGCTAAAACTCAAAGGAATTGACG
GGGG-CCCGCACAAGCGGTGGAGCATGTGGTTCAATTCGACGCAACGCGAAGAACCTTAC
CTGGATTTGACAT--C--TCGGGAAT-TTCTATGAAAATAGGAAG--TGCCCTTC---GG
GGAACCTGAAGACA---GGTGCTGCATGGCTGTCGTCAGCTCGTGTCGTGAGATGTTGGG
TTAAGTCCCGCAACGAGCGCAACCCTTGTCTTTAGTTGCCATCA---TTTAGT--TGGGA
ACTCTAAAGATACTGCCCCGGTTAACGGGGAGGAAGGTGGGGATGACGTCAAGTCCTCAT
GGCCTTTATGTCCAGGGCTACACACGTGCTACAATGGAATGTACAAAGAGTCGCGATCTT
GTAAGGGTGAGCTAATCTCAAAAAGCATTTCTCAGTTCGGATTGGAGTCTGCAACTCGAC
TCCATGAAGTTGGAATCGCTAGTAATCGCGGATCAG-CATGCCGCGGTGAATACGTTCCC
GGGCCTTGTACACACCGCCCGTCACACCATGAGAGTTGGTTGTACCAGAAG-TTGTTAAG
CAAACCTGAAAAG-----GATGCAGGCACCT-AAGGTATGGCTGATGA-TTGGGGTGAAG
TCGTAACAAGGTAACC
>MH013389.1 Uncultured prokaryote clone SP-3 
AGAGTTTGATCCTGGCTCAGAATGAACGCTGGCGGCGTGCTTAACACATGCAAG-TCGTA
CGAGAAAT---CTTCTG----CTTG-CAGAAGATA-------GTAAAGTGGCGAACGGGT
GAGTAACGCGTGGGTAATTTACCCTTGAATCTAGGATAACATTGCGAAAGCGATGCTAAT
ACTGGATAAAATCA--TAATAGCTTAGGTTGTT-------ATGATCAAAGGT-----GGT
CTCTTCATGA--AAACTTC--TGTTTGAGGATGAGCCCGCGTACCATTAGCTTGTTGGTG
GGGTAATGGCCTACCAAG-GCTGCGATGGTTAGCTGGTCTGAGAGGATGATCAGCCACAC
TGGAACTGAAACACGGTCCAGACTCCTATGGGAGGCAGCAGTGAGGAATTTTGCGCAATG
GGAGA-AATCCTGACGCAGCAACGCCGTGTGAGTGATGAAGGCCCTC-GGGTCGTAAAG-
CTCTGT--------------------CAAGTGGGAA----GAACTT------ATTTTGTG
CTAATA--ACACATAA-TAC-TGACGGTACCACTAAAGGAAGCACCGGCTAACTCCGTGC
CAGCAGCCGCGGTAAGACGGAGGGTGCAAGCGTTATTCGGAATTATTGGGCGTAAAGAGC
GCGTAGGCGGTATATTAAGTCAGATGTGAAAGCCCGAGGCTTAACCTC-GGAAGTGCATT
T-GAAACTAATAAACTT-GAGTATGGGAGAGGGAA-GTGGAATTCC-TGGTGTAGCGGTG
AAATGCGTAGATATCAGGAAGAACACCGGTGGCGAAGGCGACTTCCTGGACCAATACTGA
CGCTGAGGCGCGAAGGCGTGGGGAGCAAA-CAGGATTAGATACCCTGGTAGTCCACGCAG
TAAACGTTGAACACTAGGTGTAGCGG--GTA-TTTAACCCCG---CTGTGCCGAAGCAAA
CGCATTAAGTGTTCCGCCTGGGAAGTACGGCCGCAAGGCTAAAACTCAAAGGAATTGACA
GGGG-CCCGCACAAGCGGTGGAGCATGTGGTTCAATTCGACGCAACGCGAAGAACCTTAC
CTGGATTTGACAT--C--TCGGGAAT-TTCTATGAAAATAGAAAG--TGCCCTTC---GG
GGAACCTGAAGACA---GGTGCTGCATGGCTGTCGTCAGCTCGTGTCGTGAGATGTTGGG
TTAAGTCCCGCAACGAGCGCAACCCTTGTCTTTAGTTGCCATCA---TTTAGT--TGGGA
ACTCTAAAGATACTGCCCCGGTTAACGGGGAGGAAGGTGGGGATGACGTCAAGTCCTCAT
GGCCTTTATGTCCAGGGCTACACACGTGCTACAATGGAATGTACAAAGAGTAGCGATCTC
GTAAGGGTGAGCTAATCTCAAAAAGCATTTCTCAGTTCGGATTGGAGTCTGCAACTCGAC
TCCATGAAGTTGGAATCGCTAGTAATCGCGGATCAG-CATGCCGCGGTGAATACGTTCCC
GGGCCTTGTACACACCGCCCGTCACACCATGAGAGTTGGTTGTACCAGAAG-TTGTTAAG
CAAACCTGAAAAG-----GATGCAGGCACCT-AAGGTATGGCTGATGA-TTGGGGTGAAG
TCGTAACAAGGTAACC
>KT722335.1 Candidatus Magnetananas drummondensis strain JQ01 
AGAGTTTGATCCTGGCTCAGAGTGAACGCTGGCGGCGTGCTTAACACATGCAAG-TCGAA
CGAGAACGG--CTCTAGC----TTGCTAGAGTGTC------AGCTAAGTGGCGAACGGGT
GAGTAAAACATTGG-AACATGCCCTTCAGTCTGGGATAACAGTTGGAAACGACTGCTAAT
ACCGGATA----CACCCT------------------------------------------
----ACGGGGGAAAGATTTATTGCTGAAGGATTGGCCAATGGCCTATCAGCTTGTTGGTG
AGGTAATGGCTCACCAAG-GCTATGATGGTTAGCTGGTCTGAGAGGATGATCAGTCACAC
TGGAACTGACACACGGTCCAGACTCCTATGGGAGGCAGCAGTGAGGAATTTTGCGCAATG
GGGGA-AACCCTGACGCAGCAACGCCGCGTGAGTGATGAAGGCTTTC-GGGTCGTAAAG-
CTCTGT--------------------CAAGTGAGAA----GAAACT------GGTTTGTG
ATAATA--CCATAAAC-CAC-TGACGGTACCACTAAAGGAAGCACCGGCTAACTCCGTGC
CAGCAGCCGCGGTAATACGGAGGGTGCAAGCGTTATTCGGAATTATTGGGCGTAAAGAGC
GCGTAGGCGGTTTATTAAGTCAGCTGTGAAAGCCCGGGGCTCAACCCC-GGAAGTGCAGT
T-GAAACTATTAAACTT-GAGTATGGGAGAGGGAA-GTGGAATTCCCTGGTGTAGCGGTG
AAATGCGTAGATATCAGGAAGAACACCGGTGGCGAAGGCGACTTCCTGGACCAATACTGA
CGCTGAGGCGCGAAGGCGTGGGGAGCAAA-CAGGATTAGATACCCTGGTAGTCCACGCAG
TAAACGTTGAACACTAGGTGTAGCGG--GTA-TTTACCCCTG---CTGTGCCGAAGCTAA
CGCATTAAGTGTTCCGCCTGGGGAGTACGACCGCAAGGTTAAAACTCAAAGGAATTGACG
GGGG-CCCGCACAAGCGGTGGAGCATGTGGTTCAATTCGACGCAACGCGARGAACCTTAC
CTGGGTTTGACAT--C--TTGGGAAG-TTCTATGAAAATA-GAAT-GTGCCCTTC---GG
GGAGCCCAATGACA---GGTGCTGCATGGCTGTCGTCAGCTCGTGTCGTGAGATGTTGGG
TTAAGTCCCGCAACGAGCGCAACCCTTGTCTTTAGTTGCCATCAA-CTCG-GT--TGGGA
ACTCTAAAGATACTGCCCCGGTTAACGGGGAGGAAGGTGGGGATGACGTCAAGTCCTCAT
GGCCTTTATATCCAGGGCTACACACGTGCTACAATGGGATGTACAAAAGGTAGCGAACCT
GCGAGGGTAAGCCAATCTTAAAAAGCATCTCTCAGTTCGGATTGGAGTCTGCAACTCGAC
TCCATGAAGTTGGAATCGCTAGTAATCGCGGATCAG-CATGCCGCGGTGAATACGTTCCC
GGGCCTTGTACACACCGCCCGTCACACCATGAGAGTTGGTTGTACCAGAAG-TTGTTAAG
CTAACCT-GAAAA----GGAAGCAGGCACCT-AAGGTATGGCTGATGA-TTGGGGTGAAG
TCGTAACAAGGTAACC
>EU717681.1 Candidatus Magnetomorum litorale clone MMP North Sea
AGAGTTTGATCCTGGCTCAGAATGAACGCTGGCGGCGTGCTTAACACATGCAAG-TCGTA
CGAGAACT---CTCCTG----CTTG-CAGGAGATA-------GTAAAGTGGCGCACGGGT
GAGTAACGCGTGGGTAATCTTCCCTTAAATCGGGGATAACATTGCGAAAGCGATGCTAAT
ACCGGATATGATAAATTG-TC-AAAAGCTA---------ATTTATCAAAGGT-----GGC
CTCTACATGT--AAGCTAC--TGTTTGAGGATGAGCCCGCGTACCATTAGCTTGTTGGTG
AGGTAAGAGCTCACCAAG-GCTACGATGGTTAGCTGGTCTGAGAGGATGATCAGCCACAC
TGGAACTGAAACACGGTCCAGACTCCTACGGGAGGCAGCAGTGAGGAATTTTGCGCAATG
GGGGA-AACCCTGACGCAGCAACGCCGCGTGAGTGATGAAGGCTCTC-GGGTCGTAAAG-
CTCTGT--------------------CTAGTGGGAA----GAAACT------ATTTTATA
CTAATA--ATATAAGA-TAC-TGACGGTACCACTGAAGGAAGCACCGGCTAACTCCGTGC
CAGCAGCCGCGGTAATACGGAGGGTGCAAGCGTTATTCGGAATTATTGGGCGTAAAGAGC
GCGTAGGCGGTCTTATAAGTCAGATGTGAAAGCCCGGGGCTTAACCCC-GAAAGTGCATT
T-GAAACTATAGGACTT-GAGTATGGGAGAGGGAA-GTGGAATTCC-TGGTGTAGCGGTG
AAATGCGTAGATATCAGGAAGAACATCGGTGGCGAAGGCGACTTCCTGGACCAATACTGA
CGCTGAGGCGCGAAGGCGTGGGTAGCAAA-CAGGATTAGATACCCTGGTAGTCCACGCAG
TAAACGTTGAACACTAGGTGTAGCGG--GTA-TTGACCCCTGC---TGTGCCGCAGTTAA
CGCATTAAGTGTTCCGCCTGGGGAGTACGGCCGCAAGGCTAAAACTCAAAGGAATTGACG
GGGG-CCCGCACAAGCGGTGGAGCATGTGGTTTAATTCGACGCAACGCGAAGAACCTTAC
CTGGACTTGACAT--CT--TGGGAAT-CCTTTTGAAAATTAGGA--GTGCCTTTC---GG
GGAGCCCAAAGACA---GGTGCTGCATGGCTGTCGTCAGCTCGTGTCGTGAGATGTTGGG
TTAAGTCCCGCAACGAGCGCAACCCTTGTCTTTAGTTGCCATCA---TTAAGT--TGGGA
ACTCTAAAGATACTGCCCCGGTTAACGGGGAGGAAGGTGGGGATGACGTCAAGTCCTCAT
GGCCTTTATGTCCAGGGCTACACACGTGCTACAATGGAATGTACAAAGGGTTGCGAACTC
GCGAGAGTGAGCTAATCTCATAAAACATTCCTTAGTTCGGATTGGAGTCTGCAACTCGAC
TCCATGAAGCTGGAATCGCTAGTAATCGCGGATCAG-CATGCCGCGGTGAATACGTTCCC
GGGCCTTGTACACACCGCCCGTCACACCATGAGAGTTGGTTGTACCAGAAG-TTGTTAAG
CTAACCA---TTTAT--GGAAGCAGGCACCT-AAGGTATGGCTGATGA-TTAGGGTGAAG
TCGTAACAAGGTAAC-
>KY921899.1 Uncultured delta proteobacterium clone MMP PI7B-40 
AGAGTTTGATCCTGGCTCAGAATGAACGCTGGCGGCGTGCTTAACACATGCAAG-TCGTA
CGAGAACT---CTCCTG----CTTG-CAGGGGATA-------GTAAAGTGGCGCACGGGT
GAGTAACGCGTGGGTAATCTACCCTTGAATCGGGGATAACATTGCGAAAGCGATGCTAAT
ACCGGATACGATAAATAC-TTAACAAGAGG---------ATTTATTAAAGAT-----GGC
CTCTACATGT--AAGCTAT--TGTTTGAGGATGAGCCCGCGTACCATTAGCTAGTTGGTA
GGGTAAGAGCTTACCAAG-GCAACGATGGTTAGCTGGTCTGAGAGGATGATCAGTCACAC
TGGAACTGAAACACGGTCCAGACTCCTACGGGAGGCAGCAGCGAGGAATTTTGCGCAATG
GGGGA-AACCCTGACGCAGCAGCGCCGCGTGAGTGACGAAGGCTTTC-GGGTCGTAAAG-
CTCTGT--------------------CAAGTGGGAA----GAAAAT------ATTTTGTA
TTAATA--ATATGAAA-TAC-TGACGGTACCACTGAAGGAAGCACCGGCTAACTCCGTGC
CAGCAGCCGCGGTAATACGGAGGGTGCAAGCGTTATTCGGAATTATTGGGCGTAAAGAGC
GCGTAGGCGGTCTTATAAGTCAGATGTGAAATCCCGGGGCTCAACCCC-GTAAGTGCATT
T-GAAACTATAAGACTT-GAGTATGGGAGAGGGAA-GTGGAATTCC-TGGTGTAGCGGTG
AAATGCGTAGATATCAGGAAGAACATCGGTGGCGAAGGCGACTTCCTGGACCAATACTGA
CGCTGAGGCGCGAAGGCGTGGGTAGCAAA-CAGGATTAGATACCCTGGTAGTCCACGCAG
TAAACGTTGAACACTAGGTGTAGCGG--GTA-TTGACCCCTGC---TGTGCCGCAGCTAA
CGCATTAAGTGTTCCGCCTGGGGAGTACGGCCGCAAGGCTAAAACTCAAAGGAATTGACG
GGGG-CCCGCACAAGCGGTGGAGCATGTGGTTTAATTCGACGCAACGCGAAGAACCTTAC
CTGGACTTGACAT--CT--CGGGAAT-CCTTATGAAAATTAGGA--GTGCCCTTC---GG
GGAGCCCGATGACA---GGTGCTGCATGGCTGTCGTCAGCTCGTGTCGTGAGATGTTGGG
TTAAGTCCCGCAACGAGCGCAACCCTTGTCTTTAGTTGCCATCA---TTAAGT--TGGGA
ACTCTAAAGATACTGCCCTGGTTAACAGGGAGGAAGGTGGGGATGACGTCAAGTCCTCAT
GGCCTTTATGTCCAGGGCTACACACGTGCTACAATGGAATGTACAAAGAGTCGCGACCTC
GCAAGAGTAAGCCAATCTCATAAAACATTCCCTAGTTCGGATTGGAGTCTGCAACTCGAC
TCCATGAAGCTGGAATCGCTAGTAATCGCGGATCAG-CATGCCGCGGTGAATACGTTCCC
GGGCCTTGTACACACCGCCCGTCACACCATGAGAGTTGGTTGTACCAGAAG-TTGTGAAG
CTAACCA---TTTATTTGGAGGCGAGCACCT-AAGGTATGGCTGATGATTGGGGTGAAGT
CGTAACAAGGTAACC-
>KF498702.1 Candidatus Magnetomorum sp. 1-7 
AGAGTTTGATCCTGGCTCAGAATGAACGCTGGCGGCGTGCTTAACACATGCAAG-TCGTA
CGAGAACT---CTCCTG----CTTG-CAGGAGATA-------GTAAAGTGGCGCACGGGT
GAGTAACGCGTGGGTAATCTACCCTTGAATCGGGGATAACGTTGCGAAAGCGACGCTAAT
ACCGGATACGATTAATAT-TTAATAAGGGT---------ATTAATTAAAGGT-----GGC
CTCTACATGT--AAGCTAC--TGTTTGAGGATGAGCCCGCGTACCATTAGCTTGTTGGTG
AGGTAAGAGCTCACCAAG-GCTGCGATGGTTAGCTGGTCTGAGAGGATGATCAGCCACAC
TGGAACTGAAACACGGTCCAGACTCCTACGGGAGGCAGCAGTGAGGAATTTTGCGCAATG
GGGGA-AACCCTGACGCAGCAACGCCGCGTGAGTGATGAAGGCTTTC-GGGTCGTAAAG-
CTCTGT--------------------CAAGTGGGAA----GAAAAT------ATTTTATA
CGAACA--ATGTAAGA-TAC-TGACGGTACCACTGAAGGAAGCACCGGCTAACTCCGTGC
CAGCAGCCGCGGTAATACGGAGGGTGCAAGCGTTATTCGGAATTATTGGGCGTAAAGAGC
GCGTAGGCGGTCTTATAAGTCAGATGTGAAATCCCGGGGCTCAACCCC-GTAAGTGCATT
T-GAAACTATAAGACTT-GAGTATGGGAGAGGGAA-GTGGAATTCC-TGGTGTAGCGGTG
AAATGCGTAGATATCAGGAAGAACATCGGTGGCGAAGGCGACTTCCTGGACCAATACTGA
CGCTGAGGCGCGAAGGCGTGGGGAGCAAA-CAGGATTAGATACCCTGGTAGTCCACGCAG
TAAACTTTGAACACTAGGTGTAGCGG--GTA-TTGACCCCTGC---TGTGCCGCAGCTAA
CGCATTAAGTGTTCCGCCTGGGGAGTACGGCCGCAAGGCTAAAACTCAAAGGAATTGACG
GGGG-CCCGCACAAGCGGTGGAGCATGTGGTTTAATTCGACGCAACGCGAAGAACCTTAC
CTGGACTTGACAT--CT--CGGGAAT-TCTCTCGAAAGAAAGAA--GTGCCCTTC---GG
GGAGCCCGAAGACA---GGTGCTGCATGGCTGTCGTCAGCTCGTGTCGTGAGATGTTGGG
TTAAGTCCCGCAACGAGCGCAACCCTTGTCTTTAGTTGCCATCA---TTAAGT--TGGGA
ACTCTAAAGATACTGCCCCGGTTAACGGGGAGGAAGGTGGGGATGACGTCAAGTCCTCAT
GGCCTTTATGTCCAGGGCTACACACGTGCTACAATGGAGTGTACAAAGGGTAGCGATCTC
GCGAGAGTGAGCCAATCTCATAAAACACTCCTTAGTTCGGATTGGAGTCTGCAACTCGAC
TCCATGAAGCTGGAATCGCTAGTAATCGTGGATCAG-CATGCCACGGTGAATACGTTCCC
GGGCCTTGTACACACCGCCCGTCACACCATGAGAGTTGGTTGTACCAGAAG-TTGTTAAG
CTAACCA---TTTATTTGGAGGCAGGCACCT-AAGGTATGGCTGATGATTGGGGTGAAGT
CGTAACAAGGTAACC-
>GU732823.1 Uncultured delta proteobacterium clone nMMP GL1-3 
AGAGTTTGATCATGGCTCAGAATGAACGCTGGCGGCGTGCTTAACACATGCAAG-TCGAA
CGAGAACT---CTCCTG----CTTG-CAGGAGATA-------GTAAAGTGGCGAACGGGT
GAGTAACGCGTGGGTAATCTACCCTTAAATCGGGGATAACATTGCGAAAGCGATGCTAAT
ACCGGATGTGATT-ATTG-TCTATAAGGAT---------AATAATTAAAGGT-----GGC
CTCTACATGT--AAGCTAC--TGTTTAGGGATGAGCCCGCGTACCATTAGCTAGTTGGTA
AGGTAATGGCTTACCAAG-GCAACGATGGTTAGCTGGTCTGAGAGGATGATCAGCCACAC
TGGAACTGAAACACGGTCCAGACTCCTACGGGAGGCAGCAGTGAGGAATTTTGCGCAATG
GGGGA-AACCCTGACGCAGCAACGCCGCGTGAGTGATGAAGGCTTTC-GAGTCGTAAAG-
CTCTGT--------------------CAAGTGGAAA----GAAACT------ATTTTATA
TGAATA--ATATAAGA-TAC-TGACGGTACCACTGAAGGAAGCACCGGCTAACTCCGTGC
CAGCAGCCGCGGTAATACGGAGGGTGCAAGCGTTATTCGGAATTATTGGGCGTAAAGAGC
GCGTAGGCGGCTTTATAAGTCAGATGTGAAATCCCGGGGCTTAACCCC-GTAAGTGCATT
T-GAAACTATAAGGCTT-GAGTATGGGAGAGGGAA-GTGGAATTCC-TGGTGTAGCGGTG
AAATGCGTAGATATCAGGAAGAACATCAGTGGCGAAGGCGACTTCCTGGACCAATACTGA
CGCTGAGGCGCGAAGGCGTGGGTAGCAAA-CAGGATTAGATACCCTGGTAGTCCACGCAG
TAAACGTTGAACACTAGGTGTAGCGG--GTA-TTGACCCCTGC---TGTGCCGAAGCTAA
CGCATTAAGTGTTCCGCCTGGGGAGTACGGCCGCAAGGCTAAAACTCAAAGGAATTGACG
GGGG-CCCGCACAAGCGGTGGAGCATGTGGTTTAATTCGACGCAACGCGAAGAACCTTAC
CTGGATTTGACAT--CT--CGGGAAT-CTTTTTGAAAGAAAAGA--GTGCCCTTC---GG
GGAGCCCGAAGACA---GGTGCTGCATGGCTGTCGTCAGCTCGTGTCGTGAGATGTTGGG
TTAAGTCCCGCAACGAGCGCAACCCTTGTCTTTAGTTGCCATCA---TTAAGT--TGGGA
ACTCTAAAGATACTGCCCCGGTTAACGGGGAGGAAGGTGGGGATGACGTCAAGTCCTCAT
GGCCTTTATGTCCAGGGCTACACACGTGCTACAATGGAATGCACAATGAGTCGCAAACTC
GTGAGAGTAAGCCAATCTCATAAAACATTCCTTAGTTCGGATTGGAGTCTGCAACTCGAC
TCCATGAAGCTGGAATCGCTAGTAATCGCGGATCAG-CATGCCGCGGTGAATACGTTCCC
GGGCCTTGTACACACCGCCCGTCACACCATGAGAGTTGGTTGTACCAGAAG-TTGTTAAG
CTAACCA---TTCATTTGGAGGCAGACACCT-AAGGTATGGCTGATAA-TTGGGGTGAAG
TCGTAACAAGGTATCC
>GU732825.1 Uncultured delta proteobacterium clone nMMP GL3-2 
AGAGTTTGATCCTGGCTCAGAATGAACGCTGGCGGCGTGCTTAACACATGCAAG-TCGAA
CGAGAACT---CTCCTG----CTTG-CAGGAGATA-------GTAAAGTGGCGAACGGGT
GAGTAACGCGTGGGTAATCTACCCTTAAATCGGGGATAACATTGCGAAAGCGATGCTAAT
ACCGGATGTGATT-ATTG-TCTATAAGGAT---------AATAATTAAAGGC-----GGC
CTCTACATGT--AAGCTAC--TGTTTAGGGATGAGCCCGCGTACCATTAGCTAGTTGGTA
AGGTAATGGCTTACCAAG-GCAACGATGGTTAGCTGGTCTGAGAGGATGATCAGCCACAC
TGGAACTGAAACACGGTCCAGACTCCTACGGGAGGCAGCAGTGAGGAATTTTGCGCAATG
GGGGA-AACCCTGACGCAGCAACGCCGCGTGAGTGATGAAGGCTTTC-GAGTCGTAAAG-
CTCTGT--------------------CAAGTGGAAA----GAAACT------ATTTTATA
TGAATA--ATATAAGA-TAC-TGACGGTACCACTGAAGGAAGCACCGGCTAACTCCGTGC
CAGCAGCCGCGGTAATACGGAGGGTGCAAGCGTTATTCGGAATTATTGGGCGTAAAGAGC
GCGTAGGCGGCTTTATAAGTCAGATGTGAAATCCCGGGGCTTAACCCC-GTAAGTGCATT
T-GAAACTATAAGGCTT-GAGTATGGGAGAGGGAA-GTGGAATTCC-TGGTGTAGCGGTG
AAATGCGTAGATATCAGGAAGAACATCAGTGGCGAAGGCGACTTCCTGGACCAATACTGA
CGCTGAGGCGCGAAGGCGTGGGTAGCAAA-CAGGATTAGATACCCTGGTAGTCCACGCAG
TAAACGTTGAACACTAGGTGTAGCGG--GTA-TTGACCCCTGC---TGCGCCGAAGCTAA
CGCATTAAGTGTTCCGCCTGGGGAGTACGGCCGCAAGGCTAAAACTCAAAGGAATTGACG
GGGG-CCCGCACAAGCGGTGGAGCATGTGGTTTAATTCGACGCAACGCGAAGAACCTTAC
CTGGATTTGACAT--CT--CGGGAAT-CTTTTTGAAAGAAAAGA--GTGCCCTTC---GG
GGAGCCCGAAGACA---GGTGCTGCATGGCTGTCGTCAGCTCGTGTCGTGAGATGTTGGG
TTAAGTCCCGCAACGAGCGCAACCCTTGTCTTTAGTTGCCATCA---TTAAGT--TGGGA
ACTCTAAAGATACTGCCCCGGTTAACGGGGAGGAAGGTGGGGATGACGTCAAGTCCTCAT
GGCCTTTATGTCCAGGGCTACACACGTGCTACAATGGAATGCACAATGAGTCGCAAACTC
GTGAGAGTAAGCCAATCTCATAAAACATTCCTTAGTTCGGATTGGAGTCTGCAACTCGAC
TCCATGAAGCTGGAATCGCTAGTAATCGCGGATCAG-CATGCCGCGGTGAATACGTTCCC
GGGCCTTGTACACACCGCCCGTCACACCATGAGAGTTGGTTGTACCAGAAG-TTGTTAAG
CTAACCA---TTCATTTGGAGGCAGACACCT-AAGGTATGGCTGATAA-TTGGGGTGAAG
TCGTAACAAGGTATCC
>GU732826.1 Uncultured delta proteobacterium clone nMMP PL-1 
AGAGTTTGATCCTGGCTCAGAATGAACGCTGGCGGCGTGCTTAACACATGCAAG-TCGAA
CGAGAACT---CTCCTG----CTTG-CAGGAGATA-------GTAAAGCGGCGAACGGGT
GAGTAACGCGTGGGTAATCTACCCTTAAATCGGGGATAACATTGCGAAAGCGATGCTAAT
ACCGGATGTGATT-ATTG-TCTATAAGGAT---------AATAATTAAAGGT-----GGC
CTCTACATGT--AAGCTAC--TGTTTAGGGATGAGCCCGCGTACCATTAGCTAGTTGGTA
AGGTAATGGCTTACCAAG-GCAACGATGGTTAGCTGGTCTGAGAGGATGATCAGCCACAC
TGGAACTGAAACACGGTCCAGACTCCTACGGGAGGCAGCAGTGAGGAATTTTGCGCAATG
GGGGA-AACCCTGACGCAGCAACGCCGCGTGAGTGATGAAGGCTTTC-GAGTCGTAAAG-
CTCTGT--------------------CAAGTGGAAA----GAAACT------ATTTTATA
TGAATA--ATATAAGA-TAC-TGACGGTACCACTGAAGGAAGCACCGGCTAACTCCGTGC
CAGCAGCCGCGGTAATACGGAGGGTGCAAGCGTTATTCGGAATTATTGGGCGTAAAGAGC
GCGTAGGCGGCTTTATAAGTCAGATGTGAAATCCCGGGGCTTAACCCC-GTAAGTGCATT
T-GAAACTATAAGGCTT-GAGTATGGGAGAGGGAA-GTGGAATTCC-TGGTGTAGCGGTG
AAATGCGTAGATATCAGGAAGAACATCAGTGGCGAAGGCGACTTCCTGGACCAATACTGA
CGCTGAGGCGCGAAGGCGTGGGTAGCAAA-CAGGATTAGATACCCTGGTAGTCCACGCAG
TGAACGTTGAACACTAGGTGTAGCGG--GTA-TTGACCCCTGC---TGTGCCGAAGCTAA
CGCATTAAGTGTTCCGCCTGGGGAGTACGGCCGCAAGGCTAAAACTCAAAGGAATTGACG
GGGG-CCCGCACAAGCGGTGGAGCATGTGGTTTAATTCGACGCAACGCGAAGAACCTTAC
CTGGATTTGACAT--CT--CGGGAAT-CTTTTTGAAAGAAAAGA--GTGCCCTTC---GG
GGAGCCCGAAGACA---GGTGCTGCATGGCTGTCGTCAGCTCGTGTCGTGAGATGTTGGG
TTAAGTCCCGCAACGAGCGCAACCCTTGTCTTTAGTTGCCATCA---TTAAGT--TGGGA
ACTCTAAAGATACTGCCCCGGTTAACGGGGAGGAAGGTGGGGATGACGTCAAGTCCTCAT
GGCCTTTATGTCCAGGGCTACACACGTGCTACAATGGAATGCACAATGAGTCGCAAACTC
GTGAGAGTAAGCCAATCTCATAAAACATTCCTTAGTTCGGATTGGAGTCTGCAACTCGAC
TCCATGAAGCTGGAATCGCTAGTAATCGCGGATCAG-CATGCCGCGGTGAATACGTTCCC
GGGCCTTGTACACACCGCCCGTCACACCATGAGAGTTGGTTGTACCAGAAG-TTGTTAAG
CTAACCA---TTCATTTGGAGGCAGACACCT-AAGGTATGGCTGATAA-TTGGGGTGAAG
TCGTAACAAGGTAGCC
>GU732824.1 Uncultured delta proteobacterium clone nMMP GL3-1
AGAGTTTGATCATGGCTCAGAATGAACGCTGGCGGCGTGCTTAACACATGCAAG-TCGAA
CGAGAACT---CTCCTG----CTTG-CAGGAGATA-------GTAAAGTGGCGAACGGGT
GAGTAACGCGTGGGTAATCTACCCTTAAATCGGGGATAACATTGCGAAAGCGATGCTAAT
ACCGGATGTGATT-ATTG-TCTATAAGGAT---------AATAATTAAAGGT-----GGC
CTCTACATGT--AAGCTAC--TGTTTAGGGATGAGCCCGCGTACCATTAGCTAGTTGGTA
AGGTAATGGCTTACCAAG-GCAACGATGGTTAGCTGGTCTGAGAGGATGATCAGCCACAC
TGGAACTGAAACACGGTCCAGACTCCTACGGGAGGCAGCAGTGAGGAATTTTGCGCAATG
GGGGA-AACCCTGACGCAGCAACGCCGCGTGAGTGATGAAGGCTTTC-GAGTCGTAAAG-
CTCTGT--------------------CAAGTGGAAA----GAAACT------ATTTTATA
TGAATA--ATATAAGA-TAC-TGACGGTACCACTGAAGGAAGCACCGGCTAACTCCGTGC
CAGCAGCCGCGGTAATACGGAGGGTGCAAGCGTTATTCGGAATTATTGGGCGTAAAGAGC
GCGTAGGCGGCTTTATAAGTCAGATGTGAAATCCCGGGGCTTAACCCC-GTAGGTGCATT
T-GAAACTATAAGGCTT-GAGTATGGGAGAGGGAA-GTGGAATTCC-TGGTGTAGCGGTG
AAATGCGTAGATATCAGGAAGAACATCAGTGGCGAAGGCGACTTCCTGGACCAATACTGA
CGCTGAGGCGCGAAGGCGTGGGTAGCAAA-CAGGATTAGATACCCTGGTAGTCCACGCAG
TAAACGTTGAACACTAGGTGTAGCGG--GTA-TTGACCCCTGC---TGTGCCGAAGCTAA
CGCATTAAGTGTTCCGCCTGGGGAGTACGGCCGCAAGGCTAAAACTCAAAGGAATTGACG
GGGG-CCCGCACAAGCGGTGGAGCATGTGGTTTAATTCGACGCAACGCGAAGAACCTTAC
CTGGATTTGACAT--CT--CGGGAAT-CTTTTTGAAAGAAAAGA--GTGCCCTTC---GG
GGAGCCCGAAGACA---GGTGCTGCATGGCTGTCGTCAGCTCGTGTCGTGAGATGTTGGG
TTAAGTCCCGCAACGAGCGCAACCCTTGTCTTTAGTTGCCATCA---TTAAGT--TGGGA
ACTCTAAAGATACTGCCCCGGTTAACGGGGAGGAAGGTGGGGATGACGTCAAGTCCTCAT
GGCCTTTATGTCCAGGGCTACACACGTGCTACAATGGAATGCACAATGAGTCGCAAACTC
GTGAGAGTAAGCCAATCTCATAAAACATTCCTTAGTTCGGATTGGAGTCTGCAACTCGAC
TCCATGAAGCTGGAATCGCTAGTAATCGCGGATCAG-CATGCCGCGGTGAATACGTTCCC
GGGCCTTGTACACACCGCCCGTCACACCATGAGAGTTGGTTGTACCAGAAG-TTGTTAAG
CTAACCA---TTCATTTGGAGGCAGACACCT-A-GGTATGGCTGATAA-TTGGGGTGAAG
TCGTAACAAGGTAGCC
>MH013385.1 Uncultured prokaryote clone 7R-5 
AGAGTTTGATCCTGGCTCAGAATGAACGCTGGCGGCGTGCTTAATACATGCAAG-TCGTA
CGAGAACT---CTCCTG----CTTG-CAGGAGATA-------GTAAAGTGGCGAACGGGT
GAGTAACGCGTGGATAATCTATCCTTAAATCTGGGATAACATTGCGAAAGCGATGCTAAT
ACCGGATATTATCAATCTATTTATATATATT---------TTGATCAAAAGT-----GGC
CTCTACATGT--AAGCTAC--TGTTTAAGGCTGAGTCCGCGTACCATTAGCTTGTTGGTG
AGATAAAAGCTTACCAAG-GCAACGATGGTTAGCTGGTCTGAGAGGATGATCAGCCACAC
TGGAACTGAAACACGGTCCAGACTCCTACGGGAGGCAGCAGTAAGGAATTTTGCGCAATG
GGGGA-AACCCTGACGCAGCAACGCCGCGTGAGTGATGAAGGCTTTC-GGGTCGTAAAG-
CTCTGT--------------------CAAGTGGGAA----GAAAAT------ATTTTATA
TAAATA--ATATAAAG-TAC-TGACGGTACCACTGAAGGAAGCACCGGCTAACTCCGTGC
CAGCAGCCGCGGTAATACGGAGGGTGCAAGCGTTATTCGGAATTATTGGGCGTAAAGAGC
GCGTAGGCTGTTTTATAAGTCAGATGTGAAATCCCGAGGCTTAACCTC-GTAAGTGCATT
T-GAAACTATAAGACTT-GAGTATGGGAGAGGGAA-GTGGAATTCC-TGGTGTAGCGGTG
AAATGCGTAGATATCAGGAAGAACATCGGTGGCGAAGGCGACTTCCTGGACCAATACTGA
CGCTGAGGCGCGAAGGCGTGGGTAGCAAA-CAGGATTAGATACCCTGGTAGTCCACGCAG
TAAACGTTGAACACTAGGTGTAGCGG--GTA-TTGACCCCTG--C-TGTGCCGAAGCTAA
CGCATTAAGTGTTCCGCCTGGGGAGTACGGTCGCAAGGCTAAAACTCAAAGGAATTGACG
GGGG-CCCGCACAAGCGGTGGAGCATGTGGTTTAATTCGACGCAACGCGAAGAACCTTAC
CTGGACTTGACAT--CT--CGGGAAT-TCGTATGAAAATATGAA--GTATCCTTT---GG
GAAACCCGATGACA---GGTGCTGCATGGCTGTCGTCAGCTCGTGTCGTGAGATGTTGGG
TTAAGTCCCGCAACGAGCGCAACCCTTGTCTTTAGTTGCCATC---ATTAAGT--TGGGA
ACTCTAGAGATACTGCCCCGGTTAACGGGGAGGAAGGTGGGGATGACGTCAAGTCCTCAT
GGCCTTTATGTCCAGGGCTACACACGTGCTACAATGGAATGTACAAAGAGTTGCGACCTC
GCAAGAGTAAGCTAATCTCATAAAACATTCCTAAGTTCGGATTGGAGTCTGCAACTCGAC
TCCATGAAGCTGGAATCGCTAGTAATCGCGGATCAG-CATGCCGCGGTGAATACGTTCCC
GGGCCTTGTACACACCGCCCGTCACACCATGAGAGTTGGTTGTACCAGAAG-TTGTTTAG
CTAACCAAATTG------GATGCAAGCACCT-AAGGTATGGCTGATGA-TTGGGGTGAAG
TCGTAACAAGGTAACC
>GU732827.1 Uncultured delta proteobacterium clone nMMP PL-2 
AGAGTTTGATCATGGCTCAGAATGAACGCTGGCGGCGTGCTTAACACATGCAAG-TCGAA
CGAGAACT---CTCCTG----CTTG-CAGGAGATA-------GTAAAGTGGCGAACGGGT
GAGTAACGCGTGGGTAATCTACCCTTAAATCGGGGATAACATTGCGAAAGCGATGCTAAT
ACCGGATGTGATT-ATTG-TCTATAAGGAT---------AATAATTAAAGGT-----GGC
CTCTACGTGT--AAGCTAC--TGTTTAGGGATGAGCCCGCGTACCATTAGCTAGTTGGTA
AGGTAATGGCTTACCAAG-GCAACGATGGTTAGCTGGTCTGAGAGGATGATCAGCCACAC
TGGAACTGAAACACGGTCCAGACTCCTACGGGAGGCAGCAGTGAGGAATTTTGCGCAATG
GGGGA-AACCCTGACGCAGCAACGCCGCGTGAGTGATGAAGGCTTTC-GAGTCGTAAAG-
CTCTGT--------------------CAAGTGGAAA----GAAACT------ATTTTATA
TGAATA--ATATAAGA-TAC-TGACGGTACCACTGAAGGAAGCACCGGCTAACTCCGTGC
CAGCAGCCGCGGTAATACGGAGGGTGCAAGCGTTATTCGGAATTATTGGGCGTAAAGAGC
GCGTAGGCGGCTTTATAAGTCAGATGTGAAATCCCGGGGCTTAACCCC-GTAAGTGCATT
T-GAAACTATAAGGCTT-GAGTATGGGAGAGGGAA-GTGGAATTCC-TGGTGTAGCGGTG
AAACGCGTAGATATCAGGAAGAACATCAGTGGCGAAGGCGACTTCCTGGACCAATACTGA
CGCTGAGGCGCGAAGGCGTGGGTAGCAAA-CAGGATTAGATACCCTGGTAGTCCACGCAG
TAAACGTTGAACACTAGGTGTAGCGG--GTA-TTGACCCCTGC---TGTGCCGAAGCTAA
CGCATTAAGTGTTCCGCCTGGGGAGTACGGCCGCAAGGCTAAAACTCAAAGGAATTGACG
GGGG-CCCGCACAAGCGGTGGAGCATGTGGTTTAATTCGACGCAACGCGAGGAACCTTAC
TTGGATTTGACAT--CT--CGGGAAT-CTTTTTGAAAGAAAAGA--GTGCCCTTC---GG
GGAGCCCGAAGACA---GGTGCTGCATGGCTGTCGTCAGCTCGTGTCGTGAGATGTTGGG
TTAAGTCCCGCAACGAGCGCAACCCTTGTCTTTAGTTGCCATCA---TTAAGT--TGGGA
ACTCTAAAGATACTGCCCCGGTTAACGGGGAGGAAGGTGGGGATGACGTCAAGTCCTCAT
GGCCTTTATGTCCAGGGCTACACACGTGCTACAATGGAATGCACAATGAGTCGCAAACTC
GTGAGAGTAAGCCAATCTCATAAAACATTCCTTAGTTCGGATTGGAGTCTGCAACTCGAC
TCCATGAAGCTGGAATCGCTAGTAATCGCGGATCAG-CATGCCGCGGTGAATACGTTCCC
GGGCCTTGTACACACCGCCCGTCACACCATGAGAGTTGGTTGTACCAGAAG-TTGTTAAG
CTAACCA---TTCATTTGGAGGCAGGCACCT-AAGGTATGGCTGATAA-TTGGGGTGAAG
TCGTAACAAGGTAGCC
>GU732822.1 Uncultured delta proteobacterium clone nMMP GL1-2 
AGAGTTTGATCATGGCTCAGAATGAACGCTGGCGGCGTGCTTAACACATGCAAG-TCGAA
CGAGAACT---CCCCTG----CTTG-CAGGAGATA-------GTAAAGTGGCGAACGGGT
GAGTAACGCGTGGGTAATCTACCCTTAAATCGGGGATAACATTGCGAAAGCGATGCTAAT
ACCGGATGTGATT-ATTG-TCTATAAGGAT---------AATAATTAAAGGT-----GGC
CTCTACATGT--AAGCTAC--TGTTTAGGGATGAGCCCGCGTACCATTAGCTAGTTGGTA
AGGTAATGGCTTACCAAG-GCAACGATGGTTAGCTGGTCTGAGAGGATGATCAGCCACAC
TGGAACTGAAACACGGTCCAGACTCCTACGGGAGGCAGCAGTGAGGAATTTTGCGCAATG
GGGGA-AACCCTGACGCAGCAACGCCGCGTGAGTGATGAAGGCTTTC-GAGTCGTAAAG-
CTCTGT--------------------CAAGTGGAAA----GAAACT------ATTTTATA
TGAATA--ATATAAGA-TAC-TGACGGTACCACTGAAGGAAGCACCGGCTAACTCCGTGC
CAGCAGCCGCGGTAATACGGAGGGTGCAAGCGTTATTCGGAATTATTGGGCGTAAAGAGC
GCGTAGGCGGCTTTATAAGTCAGATGTGAAATCCCGGGGCTTAACCCC-GTAAGTGCATT
T-GAAACTATAAGGCTT-GAGTATGGGAGAGGGAA-GTGGAATTCC-TGGCGTAGCGGTG
AAATGCGTAGATATCAGGAAGAACATCAGTGGCGAAGGCGACTTCCTGGACCAATACTGA
CGCTGAGGCGCGAAGGCGTGGGTAGCAAA-CAGGATTAGATACCCTGGTAGTCCACGCAG
TAAACGTTGAACACTAGGTGTAGCGG--GTA-TTGACCCCTGC---TGTGCCGAAGCTAA
CGCATTAAGTGTTCCGCCTGGGGAGTACGGCCGCAAGGCTAAAACTCAAAGGAATTGACG
GGGG-CCCGCACAAGCGGTGGAGCATGTGGTTTAATTCGACGCAACGCGAAGAACCTTAC
CTGGATTTGACAT--CT--CGGGAAT-CTTTTTGAAAGAAAAGA--GTGCCCTTC---GG
GGAGCCCGAAGACA---GGTGCTGCATGGCTGTCGTCAGCTCGTGTCGTGAGATGTTGGG
TTAAGTCCCGCAACGAGCGCAACCCTTGTCTTTAGTTGCCATCA---TTAAGT--TGGGA
ACTCTAAAGATACTGCCCCGGTTAACGGGGAGGAGGGTGGGGATGACGTCAAGTCCTCAT
GGCCTTTATGTCCAGGGCTACACACGTGCTACAATGGAATGCACAATGAGTCGCAAACTC
GTGAGAGTAAGCCAATCTCATAAAACATTCCTTAGTTCGGATTGGAGTCTGCAACTCGAC
TCCATGAAGCTGGAATCGCTAGTAATCGCGGATCAG-CATGCCGCGGTGAATACGTTCCC
GGGCCTTGTACACACCGCCCGTCACACCATGAGAGTTGGTTGTACCAGAAG-TTGTTAAG
CTAACCA---TTCATTTGGAGGCAGACACCT-AAGGTATGGCTGATAA-TTGGGGTGAAG
TCGTAACAAGGTATCC
>GU732821.1 Uncultured delta proteobacterium clone nMMP GL1-1
AGAGTTTGATCATGGCTCAGAATGAACGCTGGCGGCGTGCTTAACACATGCAAG-TCGAA
CGAGAACT---CTCCTG----CTTG-CAGGAGATA-------GTAAAGTGGCGAACGGGT
GAGTAACGCGTGGGTAATCTACCCTTAAATCGGGGATAACATTGCGAAAGCGATGCTAAT
ACCGGATGTGATT-ATTG-TCCATAAGGAT---------AATAATTAAAGGT-----GGC
CTCTACATGT--AAGCTAC--TGTTTAGGGATGAGCCCGCGTACCATTAGCTAGTTGGTA
AGGTAATGGCTTACCAAG-GCAACGATGGTTAGTTGGTCTGAGAGGATGATCAGCCACAC
TGGAACTGAAACACGGTCCAGACTCCTACGGGAGGCAGCAGTGAGGAATTTTGCGCAATG
GGGGA-AACCCTGACGCAGCAACGCCGCGTGAGTGATGAAGGCTTTC-GAGTCGTAAAG-
CTCTGT--------------------CAAGTGGAAA----GAAACT------ATTTTATA
TGAATA--ATATAAGA-TAC-TGACGGTACCACTGAAGGAAGCACCGGCTAACTCCGTGC
CAGCAGCCGCGGTAATACAGAGGGTGCAAGCGTTATTCGGAATTATTGGGCGTAAAGAGC
GCGTAGGCGGCTTTATAAGTCAGATGTGAAATCCCGGGGCTTAACCCC-GTAAGTGCATT
T-GAAACTATAAGGCTT-GAGTATGGGAGAGGGAA-GTGGAATTCC-TGGTGTAGCGGTG
AAATGCGTAGATATCAGGAAGAACATCAGTGGCGAAGGCGACTTCCTGGACCAATACTGA
CGCTGAGGCGCGAAGGCGTGGGTAGCAAA-CAGGATTAGATACCCTGGTAGTCCACGCAG
TAAACGTTGAACACTAGGTGTAGCGG--GTA-TTGACCCCTGC---TGTGCCGAAGCTAA
CGCATTAAGTGTTCCGCCTGGGGAGTACGGCCGCAAGGCTAAAACTCAAAGGAATTGACG
GGGG-CCCGCACAAGCGGTGGAGCATGTGGTTTAATTCGACGCAACGCGAAGAACCTTAC
CTGGATTTGACAT--CT--CGGGAAT-CTTTTTGAAAGAAAAGA--GTGCCCTTC---GG
GGAGCCCGAAGACA---GGTGCTGCATGGCTGTCGTCAGCTCGTGTCGTGAGATGTTGGG
TTAAGTCCCGCAACGAGCGCAACCCTTGTCTTTAGTTGCCATCA---TTAAGT--TGGGA
ACTCTAAAGATACTGCCCCGGTTAACGGGGAGGAAGGTGGGGATGACGTCAAGTCCTCAT
GGCCTTTATGTCCAGGGCTACACACGTGCTACAATGGAATGCACAATGAGTCGCAAACTC
GTGAGAGTAAGCCAATCTCATAAAACATTCCTTAGTTCGGATTGGAGTCTGCAACTCGGC
TCCATGAAGCTGGAATCGCTAGTAATCGCGGATCAG-CATGCCGCGGTGAATACGTTCCC
GGGCCTTGTACACACCGCCCGTCACACCATGAGAGTTGGTTGTACCAGAAG-TTGTTAAG
CTAGCCA---TTCATTTGGAGGCAGACACCT-AAGGTATGGCTGATAA-TTGGGGTGAAG
TCGTAACAAGGTAACC
>KY921897.1 Uncultured delta proteobacterium clone MMP PI7B-17 
AGAGTCTGATCCTGGCTCAGAATGAACGCTGGCGGCGTGCTTAACACATGCAAG-TCGTA
CGAGAACT---CTCCTG----CTTG-CAGGAGATA-------GTAAAGTGGCGCACGGGT
GAGTAACGCGTGGATAATCTATCCTTAAATCGGGGATAACATTGCGAAAGCGATGCTAAT
ACCGGATATGATTAATAT-CTAATAAGGAT---------ATGAATTAAAGGT-----GGT
CTCTACATGT--AAGCTAC--CGTTTAAGGGTGAGTCCGCGTACCATTAGCTAGTTGGTG
AGATAATAGCTCACCAAG-GCTACGATGGTTAGCTGGTCTGAGAGGATGATCAGCCACAC
TGGAACTGGAACACGGTCCAGACTCCTACGGGAGGCAGCAGTGAGGAATTTTGCGCAATG
GGGGA-AACCCTGACGCAGCAACGCCGCGTGAGTGATGAAGGCTCTC-GGGTCGTAAAG-
CTCTGT--------------------CAAGTGGGAA----GAAAAT------ATTTTATA
CGAATA--GTATTAAG-TAC-TGACGGTACCACTGAAGGAAGCACCGGCTAACTCCGTGC
CAGCAGCCGCGGTAATACGGAGGGTGCAAGCGTTATTCGGAATTATTGGGCGTAAAGAGC
GCGTAGGCTGTCTTATAAGTCAGATGTGAAATCCCGGGGCTCAACCCC-GTAAGTGCATT
T-GAAACTATGAGACTT-GAGTATGGGAGAGGGAA-GTGGAATTCC-TGGTGTAGCGGTG
AAATGCGTAGATATCAGGAAGAACATCGGTGGCGAAGGCGACTTCCTGGACCAATACTGA
CGCTGAGGCGCGAAGGCGTGGGGAGCAAA-CAGGATTAGATACCCTGGTAGTCCACGCAG
TAAACGTTGAACACTAGGTGTAGCGG--GTA-TTGACCCCTGC---TGTGCCGCAGCTAA
CGCATTAAGTGTTCCGCCTGGGGAGTACGGCCGCAAGGCTAAAACTCAAAGGAATTGACG
GGGG-CCCGCACAAGCGGTGGAGCATGTGGTTTAATTCGACGCAACGCGAAGAACCTTAC
CTGGGCTTGACAT--CT--CGAGAAT-TCTCTCGAAAGAAAGAA--GTGCCCTTC---GG
GGAACTCGATGACA---GGTGCTGCATGGCTGTCGTCAGCTCGTGTCGTGAGATGTTGGG
TTAAGTCCCGCAACGAGCGCAACCCTTGTCTTTAGTTGCCATCA---TTTAGT--TGGGA
ACTCTAAAGATACTGCCCCGGTTAACGGGGAGGAAGGTGGGGATGACGTCAAGTCCTCAT
GGCCTTTATGTCCAGGGCTACACACGTGCTACAATGGAGTGTACAAAGGGTCGCGACCTC
GCAAGAGTGAGCCAATCTCATAAAACACTCCTTAGTTCGGATTGGAGTCTGCAACTCGAC
TCCATGAGGCTGGAATCGCTAGTAATCGCGGATCAG-CATGCCGCGGTGAATACGTTCCC
GGGCCTTGTACACACCGCCCGTCACACCATGAGAGTTGGTTGTACCAGAAG-TTGTTAAG
CTAACCA----ATTT--GGAGGCAGGCACCT-AAGGTATGGCTGATGA-TTGGGGTGAAG
TCGTAACAAGGTAACC
>HQ857737.1 Uncultured delta proteobacterium clone mmp2-21 
AGAGTTTGATCCTGGCTCAGAATGAACGCTGGCGGCGTGCTTAACACATGCAAG-TCGTA
CGAGAAAT---CTTCTG----CTTG-CAGAAGATA-------GTAAAGTGGCGAACGGGT
GAGTAACGCGTGGGTAATCTACCCTTAAGTTTGGGATAACATTGCGAAAGCGATGCTAAT
ACCGGATGTGATTTGTTTATT--TAAGATG---------ATAAATTAAAGGT-----GGC
CTCTACATGT--AAGCTAC--CGTTTGAGGATGAGCCCGCGTACCATTAGCTTGTTGGTG
AGGTAAGAGCTCACCAAG-GCTACGATGGTTAGCTGGTCTGAGAGGATGATCAGCCACAC
TGGAACTGAAACACGGTCCAGACTCCTACGGGAGGCAGCAGTGAGGAATTTTGCGCAATG
GGGGA-AACCCTGACGCAGCAACGCCGCGTGAGTGATGAAGGCTCTC-GGGTCGTAAAG-
CTCTGT--------------------CAAGTGGGAA----GAAAAT------ATTTTATA
CTAATA--ATATAAAA-TAC-TGACGGTACCACTGAAGGAAGCACCGGCTAACTCCGTGC
CAGCAGCCGCGGTAATACGGAGGGTGCAAGCGTTATTCGGAATTATTGGGCGTAAAGAGC
GCGTAGGCGGTCTTATAAGTCAGATGTGAAATCCCGGGGCTCAACCCC-GTAAGTGCATT
T-GAAACTATAGGGCTT-GAGTATGGGAGAGGGAA-GTGGAATTCC-TGGTGTAGCGGTG
AAATGCGTAGATATCAGGAAGAACATCAGTGGCGAAGGCGACTTCCTGGACCAATACTGA
CGCTGAGGCGCGAAGGCGTGGGTAGCAAA-CAGGATTAGATACCCTGGTAGTCCACGCAG
TAAACGTTGAACACTAGGTGTAGCGG--GTG-TTGACCCCTGC---TGTGCCGCAGCTAA
CGCATTAAGTGTTCCGCCTGGGGAGTACGGCCGCAAGGCTAAAACTCAAAGGAATTGACG
GGGG-CCCGCACAAGCGGTGGAGCATGTGGTTTAATTCGACGCAACGCGAAGAACCTTAC
CTGGACTTGACAT--CT--CAGGAAT-TCTTTTGAAAGAAAGAA--GTGTCCTTC---GG
GAAACCTGAAGACA---GGTGCTGCATGGCTGTCGTCAGCTCGTGTCGTGAGATGTTGGG
TTAAGTCCCGCAACGAGCGCAACCCTTGTCTTTAGTTGCCATCA---TTAAGT--TGGGA
ACTCTAAAGATACTGCCCCGGTTAACGGGGAGGAAGGTGGGGATGACGTCAAGTCCTCAT
GGCCTTTATGTCCAGGGCTACACACGTGCTACAATGGAATGTACAAGGGGTAGCGACCTC
GCGAGAGTAAGCCAATCTCATAAAACATTCCTTAGTTCGGATTGGAGTCTGCAACTCGAC
TCCATGAAGCTGGAATCGCTAGTAATCGCGGATCAG-CATGCCGCGGTGAATACGTTCCC
GGGCCTTGTACACACCGCCCGTCACACCATGAGAGTTGGTTGTACCAGAAG-TTGTTAAG
CTAACCT---AATTTTAGGAGGCAGGCACCT-AAGGTATGGCTGATGA-TTGGGGTGAAG
TCGTAACAAGGTAACC
>KY921896.1 Uncultured delta proteobacterium clone MMP PI7B-11
AGAGTTTGATCCTGGCTCAGAATGAACGCTGGCGGCGTGCTTAACACATGCAAG-TCGTA
CGAGAACT---CTCCTG----CTTG-CAGGGGATA-------GTAAAGTGGCGCACGGGT
GAGTAACGCGTGGGTAATCTACCCTTGAATCGGGGATAACATTGCGAAAGCGATGCTAAT
ACCGGATACGATAAATAC-TCAACAAGAGG---------ATTTATTAAAGAT-----GGC
CTCTACATGT--AAGCTAC--CGTTTAAGGGTGAGTCCGCGTACCATTAGCTAGTTGGTG
AGATAATAGCTCACCAAG-GCTACGATGGTTAGCTGGTCTGAGAGGATGATCAGCCACAC
TGGAACTGGAACACGGTCCAGACTCCTACGGGAGGCAGCAGTGAGGAATTTTGCGCAATG
GGGGA-AACCCTGACGCAGCAACGCCGCGTGAGTGATGAAGGCTCTC-GGGTCGTAAAG-
CTCTGT--------------------CAAGTGGGAA----GAAAAT------ATTTTATA
CGAATA--GTATTAAG-TAC-TGACGGTACCACTGAAGGAAGCACCGGCTAACTCCGTGC
CAGCAGCCGCGGTAATACGGAGGGTGCAAGCGTTATTCGGAATTATTGGGCGTAAAGAGC
GCGTAGGCGGTCTTATAAGTCAGATGTGAAATCCCGGGGCTCAACCCC-GTAAGTGCATT
T-GAAACTATAAGACTT-GAGTATGGGAGAGGGAA-GTGGAATTCC-TGGTGTAGCGGTG
AAATGCGTAGATATCAGGAAGAACATCGGTGGCGAAGGCGACTTCCTGGACCAATACTGA
CGCTGAGGCGCGAAGGCGTGGGTAGCAAA-CAGGATTAGATACCCTGGTAGTCCACGCAG
TAAACGTTGAACACTAGGTGTAGCGG--GTA-TTGACCCCTGC---TGTGCCGCAGCTAA
CGCATTAAGTGTTCCGCCTGGGGAGTACGGCCGCAAGGCTAAAACTCAAAGGAATTGACG
GGGG-CCCGCACAAGCGGTGGAGCATGTGGTTTAATTCGACGCAACGCGAAGAACCTTAC
CTGGGCTTGACAT--CT--CGAGAAT-TCTCTCGAAAGAAAGAA--GTGCCCTTC---GG
GGAACTCGATGACA---GGTGCTGCATGGCTGTCGTCAGCTCGTGTCGTGAGATGTTGGG
TTAAGTCTCGCAACGAGCGCAACCCTTGTCTTTAGTTGCCATCA---TTAAGT--TGGGA
ACTCTAAAGATACTGCCCCGGTTAACAGGGAGGAAGGTGGGGATGACGTCAAGTCCTCAT
GGCCTTTATGTCCAGGGCTACACACGTGCTACAATGGAATGTACAAAGAGTCGCGACCTC
GCAAGAGTAAGCCAATCTCATAAAACATTCCCTAGTTCGGATTGGAGTCTGCAACTCGAC
TCCATGAAGCTGGAATCGCTAGTAATCGCGGATCAG-CATGCCGCGGTGAATACGTTCCC
GGGCCTTGTACACACCGCCCGTCACACCATGAGAGTTGGTTGTACCAGAAG-TTGTGAAG
CTAACCA-TTTATTT--GGAGGCGAGCACCT-AAGGTATGGCTGATGA-TTGGGGTGAAG
TCGTAACAAGGTAACC
>DQ630678.1 Uncultured delta proteobacterium clone mmp27 
-------GATCCTGGCTCAGAATGAACGCTGGCGGCGTGCTTAACACATGCAAG-TCGTA
CGAGAACT---CTTCTG----CTTG-CAGGAGATA-------GTAAAGTGGCGCACGGGT
GAGTAACGCGTGGGTAATCTACCCTTGAATTTGGGATAACATTGCGAAAGCGATGCTAAT
ACCAGATACGATAAGCTT-TTACTAAGAGA---------GCTTATTAAAGGT-----GGC
CTCTACATGT--AAGCTAC--TGTTTGAGGATGAGCCCGCGTACCATTAGCTAGTTGGTG
AGGTAAGAGCTCACCAAG-GCAACGATGGTTAGCTGGTCTGAGAGGATGATCAGTCACAC
TGGAACTGAAACACGGTCCAGACTCCTACGGGAGGCAGCAGTGAGGAATTTTGCGCAATG
GGGGA-AACCCTGACGCAGCAACGCCGCGTGAGTGATGAAGGCTTTC-GGGTCGTAAAG-
CTCTGT--------------------CAAGTGGGAA----GAAAAT------ATTTTATA
AGAAAA--ATATAAAG-TAC-TGACGGTACCACTAAAGGAAGCACCGGCTAACTCCGTGC
CAGCAGCCGCGGTAATACGGAGGGTGCAAGCGTTATTCGGAATTATTGGGCGTAAAGAGC
GCGTAGGCGGTCTTATAAGTCAGATGTGAAATCCCGGGGCTCAACCCC-GTAAGTGCATT
T-GAAACTATGAGACTC-GAGTATGGGAGAGGGAA-GTGGAATTCC-TGGTGTAGCGGTG
AAATGCGTAGATATCAGGAAGAACATCAGTGGCGAAGGCGACTTCCTGGACCAATACTGA
CGCTGAGGCGCGAAGGCGTGGGGAGCAAA-CAGGATTAGATACCCTGGTAGTCCACGCAG
TAAACGTTGAACACTAGGTGTAGCGG--GTA-TTGACCCCTGC---TGTGCCGCAGCTAA
CGCATTAAGTGTTCCGCCTGGGGAGTACGGCCGCAAGGCTAAAACTCAAAGGAATTGACG
GGGG-CCCGCACAAGCGGTGGAGCATGTGGTTTAATTCGACGCAACGCGAAGAACCTTAC
CTGGACTTGACAT--CT--CGGGAAT-TCTCTCGAAAGAAAGAA--GTGCCCTTC---GG
GGAACCCGATGACA---GGTGCTGCATGGCTGTCGTCAGCTCGTGTCGTGAGATGTTGGG
TTAAGTCCCGCAACGAGCGCAACCCTTGTCTTTAGTTGCCATCA---TTAAGT--TGGGA
ACTCTAAAGATACTACCCCGGTTAACGGGGAGGAAGGTGGGGATGACGTCAAGTCCTCAT
GGCCTTTATGTCCAGGGCTACACACGTGCTACAATGGAGTGTACAAAGGGTAGCGACCTC
GTGAGAGTAAGCCAATCTCATAAAGCACTCCTTAGTTCGGATTGGAGTCTGCAACTCGAC
TTCATGTAGCTGGAATCGCTAGTAATCGCGGATCAG-CATGCCGCGGTGAATACGTTCCC
GGGCCTTGTACCCACCGCCCGTCACACCATGAGAGTTGGTTGTACCAGAAG-TTGTTAAG
CTAACCA---GTAATATGGAGGCAGGCACCT-AAGGTATGGCTGA---------------
----------------
>DQ630706.1 Uncultured delta proteobacterium clone mmp2_28 
AGAGTTTGATCCTGGCTCAGAATGAACGCTGGCGGCGTGCTTAACACATGCAAG-TCGTA
CGAGAACT---CTTCTG----CTTG-CAGGAGATA-------GTAAAGTGGCGCACGGGT
GAGTAACGCGTGGGTAATCTACCCTTGAATTTGGGATAACATTGCGAAAGCGATGCTAAT
ACCAGATACGATAAGCTT-TTACTAAGAGA---------GCTTATTAAAGGT-----GGC
CTCTACATGT--AAGCTAC--TGTTTGAGGATGAGCCCGCGTACCATTAGCTAGTTGGTG
AGGTAAGAGCTCACCAAG-GCAACGATGGTTAGCTGGTCTGAGAGGATGATCAGTCACAC
TGGAACTGAAACACGGTCCAGACTCCTACGGGAGGCAGCAGTGAGGAATTTTGCGCAATG
GGGGA-AACCCTGACGCAGCAACGCCGCGTGAGTGATGAAGGCTTTC-GGGTCGTAAAG-
CTCTGT--------------------CAAGTGGGAA----GAAAAT------ATTTTATA
AGAAAA--ATATAAAG-TAC-TGACGGTACCACTAAAGGAAGCACCGGCTAACTCCGTGC
CAGCAGCCGCGGTAATACGGAGGGTGCAAGCGTTATTCGGAATTATTGGGCGTAAAGAGC
GCGTAGGCGGTCTTATAAGTCAGATGTGAAATCCCGGGGCTCAACCCC-GTAAGTGCATT
T-GAAACTATGAGACTC-GAGTATGGGAGAGGGAA-GTGGAATTCC-TGGTGTAGCGGTG
AAATGCGTAGATATCAGGAAGAACATCAGTGGCGAAGGCGACTTCCTGGACCAATACTGA
CGCTGAGGCGCGAAGGCGTGGGGAGCAAA-CAGGATTAGATACCCTGGTAGTCCACGCAG
TAAACGTTGAACACTAGGTGTAGCGG--GTA-TTGACCCCTGC---TGTGCCGCAGCTAA
CGCATTAAGTGTTCCGCCTGGGGAGTACGGCCGCAAGGCTAAAACTCAAAGGAATTGACG
GGGG-CCCGCACAAGCGGTGGAGCATGTGGTTTAATTCGACGCAACGCGAAGAACCTTAC
CTGGACTTGACAT--CT--CGGGAAT-TCTCTCGAAAGAAAGAA--GTGCCCTTC---GG
GGAACCCGATGACA---GGTGCTGCATGGCTGTCGTCAGCTCGTGTCGTGAGATGTTGGG
TTAAGTCCCGCAACGAGCGCAACCCTTGTCTTTAGTTGCCATCA---TTAAGT--TGGGA
ACTCTAAAGATACTGCCCCGGTTAACGGGGAGGAAGGTGGGGATGACGTCAAGTCCTCAT
GGCCTTTATGTCCAGGGCTACACACGTGCTACAATGGAGTGTACAAAGGGTAGCGACCTC
GTGAGAGTAAGCCAATCTCATAAAGCACTCCTTAGTTCGGATTGGAGTCTGCAACTCGAC
TTCATGAAGCTGGAATCGCTAGTAATCGCGGATCAG-CATGCCGCGGTGAATACGTTCCC
GGGCCTTGTACACACCGCCCGTCACACCATGAGAGTTGGTTGTACCAGAAG-TTGTTAAG
CTAACCA---GTAAT---------------------------------------------
----------------
>DQ630676.1 Uncultured delta proteobacterium clone mmp24 
-----------CTGGCTCAGAATGAACGCTGGCGGCGTGCTTAACACATGCAAG-TCGTA
CGAGAACT---CTTCTG----CTTG-CAGGAGATA-------GTAAAGTGGCGCACGGGT
GAGTAACGCGTGGGTAATCTACCCTTGAATTTGGGATAACATTGCGAAAGCGATGCTAAT
ACCAGATACGATAAGCTT-TTACTAAGAGA---------GCTTATTAAAGGT-----GGC
CTCTACATGT--AAGCTAC--TGTTTGAGGATGAGCCCGCGTACCATTAGCTAGTTGGTG
AGGTAAGAGCTCACCAAG-GCAACGATGGTTAGCTGGTCTGAGAGGATGATCAGTCACAC
TGGAACTGAAACACGGTCCAGACTCCTACGGGAGGCAGCAGTGAGGAATTTTGCGCAATG
GGGGA-AACCCTGACGCAGCAACGCCGCGTGAGTGATGAAGGCTTTC-GGGTCGTAAAG-
CTCTGT--------------------CAAGTGGGAA----GAAAAT------ATTTTATA
AGAAAA--ATATAAAG-TAC-TGACGGTACCACTAAAGGAAGCACCGGCTAACTCCGTGC
CAGCAGCCGCGGTAATACGGAGGGTGCAAGCGTTATTCGGAATTATTGGGCGTAAAGAGC
GCGTAGGCGGTCTTATAAGTCAGATGTGAAATCCCGGGGCTCAACCCC-GTAAGTGCATT
T-GAAACTATGAGACTC-GAGTATGGGAGAGGGAA-GTGGAATTCC-TGGTGTAGCGGTG
AAATGCGTAGATATCAGGAAGAACATCAGTGGCGAAGGCGACTTCCTGGACCAATACTGA
CGCTGAGGCGCGAAGGCGTGGGGAGCAAA-CAGGATTAGATACCCTGGTAGTCCACGCAG
TAAACGTTGAACACTAGGTGTAGCGG--GTA-TTGACCCCTGC---TGTGCCGCAGCTAA
CGCATTAAGTGTTCCGCCTGGGGAGTACGGCCGCAAGGCTAAAACTCAAAGGAATTGACG
GGGG-CCCGCACAAGCGGTGGAGCATGTGGTTTAATTCGACGCAACGCGAAGAACCTTAC
CTGGACTTGACAT--CT--CGGGAAT-TCTCTCGAAAGAAAGAA--GTGCCCTTC---GG
GGAACCCGATGACA---GGTGCTGCATGGCTGTCGTCAGCTCGTGTCGTGAGATGTTGGG
TTAAGTCCCGCAACGAGCGCAACCCTTGTCTTTAGTTGCCATCA---TTAAGT--TGGGA
ACTCTAAAGATACTGCCCCGGTTAACGGGGAGGAAGGTGGGGATGACGTCAAGTCCTCAT
GGCCTTTATGTCCAGGGCTACACACGTGCTACAATGGAGTGTACAAAGGGTAGCGACCTC
GTGAGAGTAAGCCAATCTCATAAAGCACTCCTTAGTTCGGATTGGAGTCTGCAACTCGAC
TTCATGAAGCTGGAATCGCTAGTAATCGCGGATCAG-CATGCCGCGGTGAATACGTTCCC
GGGCCTTGTACACACCGCCCGTCACACCATGAGAGTTGGTTGTACCAGAAG-TTGTTAAG
CTAACC------------------------------------------------------
----------------
>DQ630670.1 Uncultured delta proteobacterium clone mmp14 
-----------CTGGCTCAGAATGAACGCTGGCGGCGTGCTTAACACATGCAAG-TCGTA
CGAGAACT---CTTCTG----CTTG-CAGGAGATA-------GTAAAGTGGCGCACGGGT
GAGTAACGCGTGGGTAATCTACCCTTGAATTTGGGATAACATTGCGAAAGCGATGCTAAT
ACCAGATACGATAAGCTT-TTACTAAGAGA---------GCTTATTAAAGGT-----GGC
CTCTACATGT--AAGCTAC--TGTTTGAGGATGAGCCCGCGTACCATTAGCTAGTTGGTG
AGGTAAGAGCTCACCAAG-GCAACGATGGTTAGCTGGTCTGAGAGGATGATCAGTCACAC
TGGAACTGAAACACGGTCCAGACTCCTACGGGAGGCAGCAGTGAGGAATTTTGCGCAATG
GGGGA-AACCCTGACGCAGCAACGCCGCGTGAGTGATGAAGGCTTTC-GGGTCGTAAAG-
CTCTGT--------------------CAAGTGGGAA----GAAAAT------ATTTTATA
AGAAAA--ATATAAAG-TAC-TGACGGTACCACTAAAGGAAGCACCGGCTAACTCCGTGC
CAGCAGCCGCGGTAATACGGAGGGTGCAAGCGTTATTCGGAATTATTGGGCGTAAAGAGC
GCGTAGGCGGTCTTATAAGTCAGATGTGAAATCCCGGGGCTCAACCCC-GTAAGTGCATT
T-GAAACTATGAGACTC-GAGTATGGGAGAGGGAA-GTGGAATTCC-TGGTGTAGCGGTG
AGATGCGTAGATATCAGGAAGAACATCAGTGGCGAAGGCGACTTCCTGGACCAATACTGA
CGCTGAGGCGCGAAGGCGTGGGGAGCAAA-CAGGATTAGATACCCTGGTAGTCCACGCAG
TAAACGTTGAACACTAGGTGTAGCGG--GTA-TTGACCCCTGC---TGTGCCGCAGCTAA
CGCATTAAGTGTTCCGCCTGGGGAGTACGGCCGCAAGGCTAAAACTCAAAGGAATTGACG
GGGG-CCCGCACAAGCGGTGGAGCATGTGGTTTAATTCGACGCAACGCGAAGAACCTTAC
CTGGACTTGACAT--CT--CGGGAAT-TCTCTCGAAAGAAAGAA--GTGCCCTTC---GG
GGAACCCGATGACA---GGTGCTGCATGGCTGTCGTCAGCTCGTGTCGTGAGATGTTGGG
TTAAGTCCCGCAACGAGCGCAACCCTTGTCTTTAGTTGCCATCA---TTAAGT--TGGGA
ACTCTAAAGATACTGCCCCGGTTAACGGGGAGGAAGGTGGGGATGACGTCAAGTCCTCAT
GGCCTTTATGTCCAGGGCTACACACGTGCTACAATGGAGTGTACAAAGGGTAGCGACCTC
GTGAGAGTAAGCCAATCTCATAAAGCACTCCTTAGTTCGGATTGGAGTCTGCAACTCGAC
TTCATGAAGCTGGAATCGCTAGTAATCGCGGATCAG-CATGCCGCGGTGAATACGTTCCC
GGGCCTTGTACACACCGCCCGTCACACCATGAGAGTTGGTTGTACCAGAAG-TTGTTAAG
CTAACC------------------------------------------------------
----------------
>DQ630672.1 Uncultured delta proteobacterium clone mmp19 
--------------------AATGAACGCTGGCGGCGTGCTTAACACATGCAAG-TCGTA
CGAGAACT---CTTCTG----CTTG-CAGGAGATA-------GTAAAGTGGCGCACGGGT
GAGTAACGCGTGGGTAATCTACCCTTGAATTTGGGATAACATTGCGAAAGCGATGCTAAT
ACCAGATACGATAAGCTT-TTACTAAGAGA---------GCTTATTAAAGGT-----GGC
CTCTACATGT--AAGCTAC--TGTTTGAGGATGAGCCCGCGTACCATTAGCTAGTTGGTG
AGGTAAGAGCTCACCAAG-GCAACGATGGTTAGCTGGTCTGAGAGGATGATCAGTCACAC
TGGAACTGAAACACGGTCCAGACTCCTACGGGAGGCAGCAGTGAGGAATTTTGCGCAATG
GGGGA-AACCCTGACGCAGCAACGCCGCGTGAGTGATGAAGGCTTTC-GGGTCGTAAAG-
CTCTGT--------------------CAAGTGGGAA----GAAAAT------ATTTTATA
AGAAAA--ATATAAAG-TAC-TGACGGTACCACTAAAGGAAGCACCGGCTAACTCCGTGC
CAGCAGCCGCGGTAATACGGAGGGTGCAAGCGTTATTCGGAATTATTGGGCGTAAAGAGC
GCGTAGGCGGTCTTATAAGTCAGATGTGAAATCCCGGGGCTCAACCCC-GTAAGTGCATT
T-GAAACTATGAGACTC-GAGTATGGGAGAGGGAA-GTGGAATTCC-TGGTGTAGCGGTG
AAATGCGTAGATATCAGGAAGAACATCAGTGGCGAAGGCGACTTCCTGGACCAATACTGA
CGCTGAGGCGCGAAGGCGTGGGGAGCAAA-CAGGATTAGATACCCTGGTAGTCCACGCAG
TAAACGTTGAACACTAGGTGTAGCGG--GTA-TTGACCCCTGC---TGTGCCGCAGCTAA
CGCATTAAGTGTTCCGCCTGGGGAGTACGGCCGCAAGGCTAAAACTCAAAGGAATTGACG
GGGG-CCCGCACAAGCGGTGGAGCATGTGGTTTAATTCGACGCAACGCGAAGAACCTTAC
CTGGACTTGACAT--CT--CGGGAAT-TCTCTCGAAAGAAAGAA--GTGCCCTTC---GG
GGAACCCGATGACA---GGTGCTGCATGGCTGTCGTCAGCTCGTGTCGTGAGATGTTGGG
TTAAGTCCCGCAACGAGCGCAACCCTTGTCTTTAGTTGCCATCA---TTAAGT--TGGGA
ACTCTAAAGATACTGCCCCGGTTAACGGGGAGGAAGGTGGGGATGACGTCAAGTCCTCAT
GGCCTTTATGTCCAGGGCTACACACGTGCTACAATGGAGTGTACAAAGGGTAGCGACCTC
GTGAGAGTAAGCCAATCTCATAAAGCACTCCTTAGTTCGGATTGGAGTCTGCAACTCGAC
ATCATGAAGCTGGAATCGCTAGTAATCGCGGATCAG-CATGCCGCGGTGAATACGTTCCC
GGGCCTTGTACACACCGCCCGTCACACCATGAGAGTTGGTTGTACCAGAAG-TTGTTAAG
CTAACC------------------------------------------------------
----------------
>DQ630682.1 Uncultured delta proteobacterium clone mmp42 
-------------------GAATGAACGCTGGCGGCGTGCTTAACACATGCAAG-TCGTA
CGAGAACT---CTTCTG----CTTG-CAGGAGATA-------GTAAAGTGGCGCACGGGT
GAGTAACGCGTGGGTAATCTACCCTTGAATTTGGGATAACATTGCGAAAGCGATGCTAAT
ACCAGATACGATAAGCTT-TTACTAAGAGA---------GCTTATTAAAGGT-----GGC
CTCTACATGT--AAGCTAC--TGTTTGAGGATGAGCCCGCGTACCATTAGCTAGTTGGTG
AGGTAAGAGCTCACCAAG-GCAACGATGGTTAGCTGGTCTGAGAGGATGATCAGTCACAC
TGGAACTGAAACACGGTCCAGACTCCTACGGGAGGCAGCAGTGAGGAATTTTGCGCAATG
GGGGA-AACCCTGACGCAGCAACGCCGCGTGAGTGATGAAGGCTTTC-GGGTCGTAAAG-
CTCTGT--------------------CAAGTGGGAA----GAAAAT------ATTTTATA
AGAAAA--ATATAAAG-TAC-TGACGGTACCACTAAAGGAAGCACCGGCTAACTCCGTGC
CAGCAGCCGCGGTAATACGGAGGGTGCAAGCGTTATTCGGAATTATTGGGCGTAAAGAGC
GCGTAGGCGGTCTTATAAGTCAGATGTGAAATCCCGGGGCTCAACCCC-GTAAGTGCATT
T-GAAACTACGAGACTC-GAGTATGGGAGAGGGAA-GTGGAATTCC-TGGTGTAGCGGTG
AAATGCGTAGATATCAGGGAGAACATCAGTGGCGAAGGCGACTTCCTGGACCAATACTGA
CGCTGAGGCGCGAAGGCGTGGGGAGCAAA-CAGGATTAGATACCCTGGTAGTCCACGCAG
TAAACGTTGAACACTAGGTGTAGCGG--GTA-TTGACCCCTGC---TGTGCCGCAGCTAA
CGCATTAAGTGTTCCGCCTGGGGAGTACGGCCGCAAGGCTAAAACTCAAAGGAATTGACG
GGGG-CCCGCACAAGCGGTGGAGCATGTGGTTTAATTCGACGCAACGCGAAGAACCTTAC
CTGGACTTGACAT--CT--CGGGAAT-TCTCTCGAAAGAAAGAA--GTGCCCTTC---GG
GGAACCCGATGACA---GGTGCTGCATGGCTGTCGTCAGCTCGTGTCGTGAGATGTTGGG
TTAAGTCCCGCAACGAGCGCAACCCTTGTCTTTAGTTGCCATCA---TTAAGT--TGGGA
ACTCTAAAGATACTGCCCCGGTTAACGGGGAGGAAGGTGGGGATGACGTCAAGTCCTCAT
GGCCTTTATGTCCAGGGCTACACACGTGCTACAATGGAGTGTACAAAGGGTAGCGACCTC
GTGAGAGTAAGCCAATCTCATAAAGCACTCCTTAGTTCGGATTGGAGTCTGCAACTCGAC
TTCATGAAGCTGGAATCGCTAGTAATCGCGGATCAG-CATGCCGCGGTGAATACGTTCCC
GGGCCTTGTACACACCGCCCGTCACACCATGAGAGTTGGTTGTACCAGAAG-TTGTTAAG
CTAACC------------------------------------------------------
----------------
>DQ630688.1 Uncultured delta proteobacterium clone mmp59 
-----------------------------TGGCGGCGTGCTTAACACATGCAAG-TCGTA
CGAGAACT---CTTCTG----CTTG-CAGGAGATA-------GTAAAGTGGCGCACGGGT
GAGTAACGCGTGGGTAATCTACCCTTGAATTTGGGATAACATTGCGAAAGCGATGCTAAT
ACCAGATACGATAAGCTT-TTACTAAGAGA---------GCTTATTAAAGGT-----GGC
CTCTACATGT--AAGCTAC--TGTTTGAGGATGAGCCCGCGTACCATTAGCTAGTTGGTG
AGGTAAGAGCTCACCAAG-GCAACGATGGTTAGCTGGTCTGAGAGGATGATCAGTCACAC
TGGAACTGAAACACGGTCCAGACTCCTACGGGAGGCAGCAGTGAGGAATTTTGCGCAATG
GGGGA-AACCCTGACGCAGCAACGCCGCGTGAGTGATGAAGGCTTTC-GGGTCGTAAAG-
CTCTGT--------------------CAAGTGGGAA----GAAAAT------ATTTTATA
AGAAAA--ATATAAAG-TAC-TGACGGTACCACTAAAGGAAGCACCGGCTAACTCCGTGC
CAGCAGCCGCGGTAATACGGAGGGTGCAAGCGTTATTCGGAATTATTGGGCGTAAAGAGC
GCGTAGGCGGTCTTATAAGTCAGATGTGAAATCCCGGGGCTCAACCCC-GTAAGTGCATT
T-GAAACTATGAGACTC-GAGTATGGGAGAGGGAA-GTGGAATTCC-TGGTGTAGCGGTG
AAATGCGTAGATATCAGGAAGAACATCAGTGGCGAAGGCGACTTCCTGGACCAATACTGA
CGCTGAGGCGCGAAGGCGTGGGGAGCAAA-CAGGATTAGATACCCTGGTAGTCCACGCAG
TAAACGTTGAACACTAGGTGTAGCGG--GTA-TTGACCCCTGC---TGTGCCGCAGCTAA
CGCATTAAGTGTTCCGCCTGGGGAGTACGGCCGCAAGGCTAAAACTCAAAGGAATTGACG
GGGG-CCCGCACAAGCGGTGGAGCATGTGGTTTAATTCGACGCAACGCGAAGAGCCTTAC
CTGGACTTGACAT--CT--CGGGAAT-TCTCTCGAAAGAAAGAA--GTGCCCTTC---GG
GGAACCCGATGACA---GGTGCTGCATGGCTGTCGTCAGCTCGTGTCGTGAGATGTTGGG
TTAAGTCCCGCAACGAGCGCAACCCTTGTCTTTAGTTGCCATCA---TTAAGT--TGGGA
ACTCTAAAGATACTGCCCCGGTTAACGGGGAGGAAGGTGGGGATGACGTCAAGTCCTCAT
GGCCTTTATGTCCAGGGCTACACACGTGCTACAATGGAGTGTACAAAGGGTAGCGACCTC
GTGAGAGTAAGCCAATCTCATAAAGCACTCCTTAGTTCGGATTGGAGTCTGCAACTCGAC
TTCATGAAGCTGGAATCGCTAGTAATCGCGGATCAG-CATGCCGCGGTGAATACGTTCCC
GGGCCTTGTACACACCGCCCGTCACACCATGAGAGTTGGTTGTACCAGAAG-TTGTTAAG
CTAACC------------------------------------------------------
----------------
>DQ630690.1 Uncultured delta proteobacterium clone mmp60 
---------------------------------------CTTAACACATGCAAG-TCGTA
CGAGAACT---CTCCTG----CTTG-CAGGAGATA-------GTAAAGTGGCGCACGGGT
GAGTAACGCGTGGGTAATCTACCCTTGAATTTGGGATAACATTGCGAAAGCGATGCTAAT
ACCAGATACGATAATCTT-TTATTAAGAGA---------GTTTATTAAAGAT-----GGC
CTCTACATGT--AAGCTAT--TGTTTGAGGATGAGCCCGCGCACCATTAGCTTGTTGGTG
AGGTAAGAGCCCACCAAG-GCAACGATGGTTAGCTGGTCTGAGAGGATGATCAGTCACAC
TGGAACTGAAACACGGTCCAGACTCCTACGGGAGGCAGCAGTGAGGAATTTTGCGCAATG
GGGGA-AACCCTGACGCAGCAACGCCGCGTGAGTGATGAAGGCTTTC-GGGTCGTAAAG-
CTCTGT--------------------CAAGTGGGAA----GAAAAT------ATTTTATA
ATAATA--GTATAAAA-TAC-TGACGGTACCACTAAAGGAAGCACCGGCTAACTCCGTGC
CAGCAGCCGCGGTAATACGGAGGGTGCAAGCGTTATTCGGAATTATTGGGCGTAAAGAGC
GCGTAGGCGGTCTTATAAGTCAGATGTGAAATCCCGGGGCTCAACCCC-GTAAGTGCATT
T-GAAACTATGAGACTT-GAGTATGGGAGAGGGAA-GTGGAATTCC-TGGTGTAGCGGTG
AAATGCGTAGATATCAGGAAGAACATCAGTGGCGAAGGCGACTTCCCGGACCAATACTGA
CGCTGAGGCGCGAAGGCGTGGGGAGCAAA-CAGGATTAGATACCCTGGTAGTCCACGCAG
TAAACGTTGAACACTAGGTGTAGCGG--GTA-TTGACCCCTGC---TGTGCCGCAGCTAA
CGCATTAAGTGTTCCGCCTGGGGAGTACGGCCGCAAGGCTAAAACTCAAAGGAATTGACG
GGGG-CCCGCACAAGCGGTGGAGCATGTGGTTTAATTCGACGCAACGCGAAGAACCTTAC
CTGGACTTGACAT--CT--CGGGGAT-TCTTTTGAAAGAAAGAA--GTGCCCTTC---GG
GGAACCCGATGACA---GGTACTGCATGGCTGTCGTCAGCTCGTGTCGTGAGATGTTGGG
TTAAGTCCCGCAACGAGCGCAACCCTTGTCTTTAGTTGCCATCA---TTAAGT--TGGGA
ACTCTAAAGATACTGCCCCGGTTAACGGGGAGGAAGGTGGGGATGACGTCAAGTCCTCAT
GGCCTTTATGTCCAGGGCTACACACGTGCTACAATGGAGTATACAAAGGGTAGCGACCTC
GTGAGAGTAAGCCAATCCCATAAAGCACTCCTTAGTTCGGATTGGAGTCTGCAACTCGAC
TCCATGAAGCTGGAATCGCTAGTAATCGCGGATCAG-CATGCCGCGGTGAATACGTTCCC
GGGCCTTGTACACACCGCCCGTCACACCATGAGAGTTGGTTGTACCAGAAG-TTGTTAAG
CTAACC------------------------------------------------------
----------------
>GU784824.1 Uncultured delta proteobacterium clone MMP Salton Sea
AGAGTTTGATCCTGGCTCAGAATGAACGCTGGCGGCGTGCTTAACACATGCAAG-TCGTA
CGAGAAAT---CTTCTG----CTTG-CAGAAGATA-------GTAAAGTGGCGTACGGGT
GAGTAACGCGTGGATAATCTATCCTTGAATCGGGGATAACATTGCGAAAGCGATGCTAAT
ACCGGATACGATTCATTT-TTAATAAGAAT---------ATGAATTAAAGGT-----GGT
CTCTACGTGT--AAGCTAC--TGTTTAAGGGTGAGTCCGCGTACCATTAGCTAGTTGGTG
AGATAAAAGCTCACCAAG-GCTACGATGGTTAGCTGGTCTGAGAGGATGATCAGCCACAC
TGGAACTGGAACACGGTCCAGACTCCTACGGGAGGCAGCAGTGAGGAATTTTGCGCAATG
GGGGA-AACCCTGACGCAGCAACGCCGCGTGAGTGATGAAGGCTCTC-GGGTCGTAAAG-
CTCTGT--------------------CAAGTGGGAA----GAAAAT------ATCTACTA
CGAATA--GTATTAGG-TAC-TGACGGTACCACTGAAGGAAGCACCGGCTAACTCCGTGC
CAGCAGCCGCGGTAATACGGAGGGTGCAAGCGTTATTCGGAATTATTGGGCGTAAAGAGC
GCGTAGGCGGTCCTATAAGTCAGATGTGAAATCCCGGGGCTCAACCCC-GTAAGTGCATT
T-GAAACTATAGGACTT-GAGTATGGGAGAGGGAA-GTGGAATTCC-TGGTGTAGCGGTG
AAATGCGTAGATATCAGGAAGAACATCGGTGGCGAAGGCGACTTCCTGGACCAATACTGA
CGCTGAGGCGCGAAGGCGTGGGTAGCAAA-CAGGATTAGATACCCTGGTAGTCCACGCAG
TAAACGTTGAACACTAGGTGTAGCGG--GTA-TTGACCCCTGC---TGTGCCGCAGCTAA
CGCATTAAGTGTTCCGCCTGGGGAGTACGGCCGCAAGGCTAAAACTCAAAGGAATTGACG
GGGG-CCCGCACAAGCGGTGGAGCATGTGGTTTAATTCGACGCAACGCGAAGAACCTTAC
CTGGACTTGACAT--CT--CGGGAAT-CCTTTTGAAAATCAGGA--GTGCCCTTC---GG
GGAGCCCGATGACA---GGTGCTGCATGGCTGTCGTCAGCTCGTGTCGTGAGATGTTGGG
TTAAGTCCCGCAACGAGCGCAACCCTTGTCTTTAGTTGCCATCA---TTAAGT--TGGGA
ACTCTAGAGATACTGCCCCGGTTAACGGGGAGGAAGGTGGGGATGACGTCAAGTCCTCAT
GGCCTTTATGTCCAGGGCTACACACGTGCTACAATGGAATGTACAAAGAGTTGCGAACTC
GCGAGAGTCAGCTAATCTCATAAAACATTCCCTAGTTCGGATTGGAGTCTGCAACTCGAC
TCCATGAAGCTGGAATCGCTAGTAATCGCGGATCAG-CATGCCGCGGTGAATACGTTCCC
GGGCCTTGTACACACCGCCCGTCACACCATGAGAGTTGGTTGTACCAGAAG-TTGTGAAG
CTAACCA-TTTATTT--GGAGGCAAGCACCT-AAGGTATGGCTGATGA-TTGGGGTGAAG
TCGTAACAAGGTAGCC
>DQ630673.1 Uncultured delta proteobacterium clone mmp20
---------------------ATGAACGCTGGCGGCGTGCTTAACACATGCAAG-TCGTA
CGAGAACT---CTCCTG----CTTG-CAGGAGATA-------GTAAAGTGGCGTACGGGT
GAGTAACGCGTGGATAATCTATCCTTAAATTGGGAATAACATTGCGAAAGCGATGCTAAT
ACCTGATATGATTCATAT-TTTATAAGAGT---------ATGAATTAAAGGT-----GGT
CTCTACATGT--AAGCTAC--CGTTTAAGGGTGAGTCCGCGTACCATTAGCTAGTTGGTG
AGATAAAAGCTCACCAAG-GCTACGATGGTTAGCTGGTCTGAGAGGATGATCAGCCACAC
TGGAACTGAGACACGGTCCAGACTCCTACGGGAGGCAGCAGTGAGGAATTTTGCGCAATG
GGGGA-AACCCTGACGCAGCAACGCCGCGTGAGTGATGAAGGCTCTC-GGGTCGTAAAG-
CTCTGT--------------------CAAGTGGGAA----GAATAT------ATTTAATA
TGAATA--ATATTAAG-TAC-TGACGGTACCACTGAAGGAAGCACCGGCTAACTCCGTGC
CAGCAGCCGCGGTAATACGGAGGGTGCAAGCGTTATTCGGAATTATTGGGCGTAAAGAGC
GCGTAGGCGGTCTTATAAGTCAGATGTGAAAGCCCGGGGCTCAACCCC-GAAAGTGCATT
T-GAAACTATAAGACTT-GAGTATGGGAGAGGGAA-GTGGAATTCC-TGGTGTAGCGGTG
AAATGCGTAGATATCAGGAAGAACATCGGTGGCGAAGGCGACTTCCTGGACCAATACTGA
CGCTGAGGCGCGAAGGCGTGGGTAGCAAA-CAGGATTAGATACCCTGGTAGTCCACGCAG
TAAACGTTGAACACTAGGTGTAGCGG--GTA-TTGACCCCTGC---TGTGCCGCAGCTAA
CGCATTAAGTGTTCCGCCTGGGGAGTACGGCCGCAAGGCTAAAACTCAAAGGAATTGACG
GGGG-CCCGCACAAGCGGTGGAGCATGTGGTTTAATTCGACGCAACGCGAAGAACCTTAC
CTGGACTTGACAT--CT--CGGGAAT-CCTTTTGAAAAATAGGA--GTGCCCTTC---GG
GGAGCCCGATGACA---GGTGCTGCATGGCTGTCGTCAGCTCGTGTCGTGAGATGTTGGG
TTAAGTCCCGCAACGAGCGCAACCCTTGTCTTTAGTTGCCATCA---TTAAGT--TGGGA
ACTCTAAAGATACTGCCCCGGTTAACGGGGAGGAAGGTGGGGATGACGTCAAGTCCTCAT
GGCCTTTATGTCCAGGGCTACACACGTGCTACAATGGAATGTACAAAGAGTCGCGACCTC
GCGAGAGTTAGCTAATCTCATAAAACATTCCTTAGTTCGGATTGGAGTCTGCAACTCGAC
TCCATGAAGCTGGAATCGCTAGTAATCGCGGATCAG-CATGCCGCGGTGAATACGTTCCC
GGGCCTTGTACACACCGCCCGTCACACCATGAGAGTTGGTTGTACCAGAAG-TTGTGAAG
CTAACCA-TTTACTT--GGATGCAAGCACCT-AAGGTATGGCTGATGA-TTGGGGTG---
----------------
>DQ630675.1 Uncultured delta proteobacterium clone mmp23
-------GATCCTGGCTCAGAATGAACGCTGGCGGCGTGCTTAACACATGCAAG-TCGTA
CGAGAACT---CTCCTG----CTTG-CAGGAGATA-------GTAAAGTGGCGTACGGGT
GAGTAACGCGTGGATAATCTATCCTTAAATTGGGAATAACATTGCGAAAGCGATGCTAAT
ACCTGATATGATTCATAT-TTTATAAGAGT---------ATGAATTAAAGGT-----GGT
CTCTACATGT--AAGCTAC--CGTTTAAGGGTGAGTCCGCGTACCATTAGCTAGTTGGTG
AGATAAAAGCTCACCAAG-GCTACGATGGTTAGCTGGTCCGAGAGGATGATCAGCCACAC
TGGAACTGAAACACGGTCCAGACTCCTACGGGAGGCAGCAGTGAGGAATTTTGCGCAATG
GGGGA-AACCCTGACGCAGCAACGCCGCGTGAGTGATGAAGGCTCTC-GGGTCGTAAAG-
CTCTGT--------------------CAAGTGGGAA----GAATAT------ATTTAATA
TGAATA--ATATTAAG-TAC-TGACGGTACCACTGAAGGAAGCACCGGCTAACTCCGTGC
CAGCAGCCGCGGTAATACGGAGGGTGCAAGCGTTATTCGGAATTATTGGGCGTAAAGAGC
GCGTAGGCGGTCTTATAAGTCAGATGTGAAAGCCCGGGGCTCAACCCC-GAAAGTGCATT
TTGAAACTATAAGACTTTGAGTATGGGAGAGGGAAAGTGGAATTCC-TGGTGTAGCGGTG
AAATGCGTAGATATCAGGAAGAACATCGGTGGCGAAGGCGACTTCCTGGACCAATACTGA
CGCTGAGGCGCGAAGGCGTGGGTAGCAAA-CAGGATTAGATACCCTGGTAGTCCACGCAG
TAAACGTTGAACACTAGGCGTAGCGG--GTA-TTGACCCCTGC---TGTGCCGCAGCTAA
CGCATTAAGTGTTCCGCCTGGGGAGTACGGCCGCAAGGCTAAAACTCAAGGGAATTGACG
GGGG-CCCGCACAAGCGGTGGAGCATGTGGTTTAATTCGACGCAACGCGAAGAACCTTAC
CTGGACTTGACAT--CT--CGGGAAT-CCTTTTGAAAAATAGGA--GTGCCCTTC---GG
GGAGCCCGATGACA---GGTGCTGCATGGCTGTTGTCAGCTCGTGTCGTGAGATGTTGGG
TTAAGTCCCGCAACGAGCGCAACCCTTGTCTTTAGTTGCCATCA---TTAAGT--TGGGA
ACTCTAAAGATACTGCCCCGGTTAACGGGGAGGAAGGTGGGGATGACGTCAAGTCCTCAT
GGCCTTTATGTCCAGGGCTACACACGTGCTACAATGGAATGTACAAAGAGTCGCGACCTC
GCGAGAGTTAGCTAATCTCATAAAACATTCCTTAGTTCGGATTGGAGTCTGCAACTCGAC
TCCATGAAGCTGGAATCGCTAGTAATCGCGGATCAG-CATGCCGCGGTGAATACGTTCCC
GGGCCTTGTACACACCGCCCGTCACACCATGAGAGTTGGTTGTACCAGAAG-TTGTGAAG
CTAACCA-TTTACTT--GGATGCAAGCACCT-AAGGTATGGCTGA---------------
----------------
>DQ630679.1 Uncultured delta proteobacterium clone mmp32
----------------TCAGAATGAACGCTGGCGGCGTGCTTAACACATGCAAG-TCGTA
CGAGAACT---CTCCTG----CTTG-CAGGAGATA-------GTAAAGTGGCGCACGGGT
GAGTAACGCGTGGATAATCTATCCTTAAATCGGGGATAACATTGCGAAAGCGATGCTAAT
ACCGGATATGATTTATAT-TTTTTAAGGAT---------ATGAATTAAAGGT-----GGT
CTCTACATGT--AAGCTAC--CGTTTAAGGGTGAGTCCGCGTACCATTAGCTTGTTGGTG
AGATAATAGCTCACCAAG-GCGACGATGGTTAGCTGGTCTGAGAGGATGATCAGCCACAC
TGGAACTGGAACACGGTCCAGACTCCTACGGGAGGCAGCAGTGAGGAGTTTTGCGCAATG
GGGGA-AACCCTGACGCAGCAACGCCGCGTGAGTGATGAAGGCCTTC-GGGTCGTAAAG-
CTCTGT--------------------CAAGTGGGAA----GAATAT------ATTTAATA
CGAATA--GTATTAAG-TAC-TGACGGTACCACTGAAGGAAGCACCGGCTAACTCCGTGC
CAGCAGCCGCGGTAATACGGAGGGTGCAAGCGTTATTCGGAATTATTGGGCGTAAAGAGC
GCGTAGGCGGTCTTATAAGTCAGATGTGAAATCCCGGGGCTCAACCCC-GAAAGTGCATT
T-GAAACTATAAGACTT-GAGTATGGGAGAGGGAA-GTGGAATTCC-TGGTGTAGCGGTG
AAATGCGTAGATATCAGGAAGAACATCGGTGGCGAAGGCGACTTCCTGGACCAATACTGA
CGCTGAGGCGCGAAGGCGTGGGTAGCAAA-CAGGATTAGATACCCTGGTAGTCCACGCAG
TAAACTTTGAACACTAGGTGTAGCGG--GTA-TTGACCCCTGC---TGTGCCGCAGCTAA
CGCATTAAGTGTTCCGCCTGGGGAGTACGGCCGCAAGGCTAAAACTCAAAGGAATTGACG
GGGG-CCCGCACAAGCGGTGGAGCATGTGGTTTAATTCGACGCAACGCGAAGAACCTTAC
CTGGACTTGACAT--CT--CGGGAAT-CCTTTTGAAATTCAGGA--GTGCCCTTC---GG
GGAGCCCGATGACA---GGTGCTGCATGGCTGTCGTCAGCTCGTGTCGTGAGATGTTGGG
TTAAGTCCCGCAACGAGCGCAACCCTTGTCTTTAGTTGCCATCA---TTAAGT--TGGGA
ACTCTAAAGATACTGCCCCGGTTAACAGGGAGGAAGGTGGGGATGACGTCAAGTCCTCAT
GGCCTTTATGTCCAGGGCTACACACGTGCTACAATGGAATGCACAAAGAGAAGCGACCTC
GCGAGAGTAAGCCAATCTCATAAAACATTCCCTAGTTCGGATTGGAGTCTGCAACTCGAC
TCCATGAAGCTGGAATCGCTAGTAATCGCGGATCAG-CATGCCGCGGTGAATACGTTCCC
GGGCCTTGTACACACCGCCCGTCACACCATGAGAGTTGGTTGTACCAGAAG-TTGTGAAG
CTAACCA-TTTATTT--GGAGGCAAGCACCT-AAGGTATGGCTGATGA-TTGGGGTG---
----------------
>DQ630708.1 Uncultured delta proteobacterium clone mmp2_3 
------------------AGAATGAACGCTGGCGGCGTGCTTAACACATGCAAG-TCGTA
CGAGAACT---CTCCTG----CTTG-CAGGAGATA-------GTAAAGTGGCGTACGGGT
GAGTAACGCGTGGATAATCTATCCTTAAATCGGGGATAACATTGCGAAAGCGATGCTAAT
ACCGGATATGATTCATGT-TTAATAAGGAT---------ATGAATTAAAGGT-----GGT
CTCTACATGT--AAGCTAC--CGTTTAAGGGTGAGTCCGCGTACCATTAGCTAGTTGGTG
AGATAAAAGCTCACCAAG-GCGACGATGGTTAGCTGGTCTGAGAGGATGATCAGCCACAC
TGGAACTGGAACACGGTCCAGACTCCTACGGGAGGCAGCAGTGAGGAATTTTGCGCAATG
GGGGA-AACCCTGACGCAGCAACGCCGCGTGAGTGATGAAGGCTTTC-GGGTCGTAAAG-
CTCTGT--------------------CAAGTGGGAA----GAAAAT------ATCTAGTA
TGAATA--ATATTAGG-TAC-TGACGGTACCACTGAAGGAAGCACCGGCTAACTCCGTGC
CAGCAGCCGCGGTAATACGGAGGGTGCAAGCGTTATTCGGAATTATTGGGCGTAAAGAGC
GCGTAGGCGGTCTTATAAGTCAGATGTGAAATCCCGGGGCTCAACCCC-GTAAGTGCATT
T-GAAACTATAAGACTT-GAGTATGGGAGAGGGAA-GTGGAATTCC-TGGTGTAGCGGTG
AAATGCGTAGATATCAGGAAGAACATCGGTGGCGAAGGTGACTTCCTGGACCAATACTGA
CGCTGAGGCGCGAAGGCGTGGGTAGCAAA-CAGGATTAGATACCCTGGTAGTCCACGCAG
TAAACGTTGAACACTAGGTGTAGCGG--GTA-TTGACCCCTGC---TGTGCCGCAGCTAA
CGCATTAAGTGTTCCGCCTGGGGAGTACGGCCGCAAGGCTAAAACTCAAAGGAATTGACG
GGGG-CCCGCACAAGCGGTGGAGCATGTGGTTTAATTCGACGCAACGCGAAGAACCTTAC
CTGGACTTGACAT--CT--CGGGAAT-CCTTTTGAAAATCAGGA--GTGCCCTTC---GG
GGAGCCCGATGACA---GGTGCTGCATGGCTGTCGTCAGCTCGTGTCGTGTGATGTTGGG
TTAAGTCCCGCAACGAGCGCAACCCTTGTCTTTAGTTGCCATCA---TTAAGT--TGGGA
ACTCTAAAGATACTGCCCCGGTTAACAGGGAGGAAGGTGGGGATGACGTCAAGTCCTCAT
GGCCTTTATGTCCAGGGCTACACACGTGCTACAATGGAATGTACAAAGAGTCGCGAACTC
GCGAGAGTAAGCTAATCTCATAAAACATTCCCTAGTTCGGATTGGAGTCTGCAACTCGAC
TCCATGAAGCTGGAATCGCTAGTAATCGCGGATCAG-CATGCCGCGGTGAATACGTTCCC
GGGCCTTGTACACACCGCCCGTCACACCATGAGAGTTGGTTGTACCAGAAG-TTGTGAAG
CTAACCA-TTTATTT--GGAGGCAAGCACCT-AAGGTATGGCTGATGA-TTGGGGTGAAG
TCGTAACAAGGTAAC-
>DQ630687.1 Uncultured delta proteobacterium clone mmp58 
------------------AGAATGAACGCTGGCGGCGTGCTTAACACATGCAG--TCGTA
CGAGAACT---CTCCTG----CTTG-CAGGAGATA-------GTAAAGTGGCGTACGGGT
GAGTAACGCGTGGATAATCTATCCTTAAATCGGGAATAACATTGCGAAAGCGATGCTAAT
ACCGGATATGATTCATAT-TTTATAAGAGT---------ATGAATTAAAGGT-----GGT
CTCTACATGT--AAGCTAC--CGTTTAAGGGTGAGTCCGCGTACCATTAGCTAGTTGGTG
AGATAAAAGCTCACCAAG-GCTACGATGGTTAGCTGGTCTGAGAGGATGATCAGCCACAC
TGGAACTGAAACACGGTCCAGACTCCTACGGGAGGCAGCAGTGAGGAATTTTGCGCAATG
GGGGA-AACCCTGACGCAGCAACGCCGCGTGAGTGATGAAGGCTCTC-GGGTCGTAAAG-
CTCTGT--------------------CAAGTGGGAA----GAATAT------ATTTAATA
TGAATA--ATATTAAG-TAC-TGACGGTACCACTGAAGGAAGCACCGGCTAACTCCGTGC
CAGCAGCCGCGGTAATACGGAGGGTGCAAGCGTTATTCGGAATTATTGGGCGTAAAGAGC
GCGTAGGCGGTCTTATAAGTCAGATGTGAAAGCCCGGGGCTCAACCCC-GAAAGTGCATT
T-GAAACTATAAGACTT-GAGTATGGGAGAGGGAA-GTGGAATTCC-TGGTGTAGCGGTG
AAATGCGTAGATATCAGGAAGAACATCGGTGGCGAAGGCGACTTCCTGGACCAATACTGA
CGCTGAGGCGCGAAGGCGTGGGTAGCAAA-CAGGATTAGATACCCTGGTAGTCCACGCAG
TAAACGTTGAACACTAGGTGTAGCGG--GTA-TTGACCCCTGC---TGTGCCGCAGCTAA
CGCATTAAGTGTTCCGCCTGGGGAGTACGGCCGCAAGGCTAAAACTCAAAGGAATTGACG
GGGG-CCCGCACAAGCGGTGGAGCATGTGGTTTAATTCGACGCAACGCGAAGAACCTTAC
CTGGACTTGACAT--CT--CGGGAAT-CCTTTTGAAAAATAGGA--GTGCCCTTC---GG
GGAGCCCGATGACA---GGTGCTGCATGGCTGTCGTCAGCTCGTGTCGTGAGATGTTGGG
TTAAGTCCCGCAACGAGCGCAACCCTTGTCTTTAGTTGCCATCA---TTAGGT--TGGGA
ACTCTAAAGATACTGCCCCGGTTAACGGGGAGGAAGGTGGGGATGACGTCAAGTCCTCAT
GACCTTTATGTCCAGGGCTACACACGTGCTACAATGGAATGTACAAAGAGTCGCGACCTC
GCGAGAGTTAGCTAATCTCATAAAACATTCCTTAGTTCGGATTGGAGTCTGCAACTCGAC
TCCATGAAGCTGGAATCGCTAGTAATCGCGGATCAG-CATGCCGCGGTGAATACGTTCCC
GGGCCTTGTACACACCGCCCGTCACACCATGAGAGTTGGTTGTACCAGAAG-TTGTGAAG
CTAACCA-TTTACTT--GGATGCAAGCACCT-AAGGTATGGCTGATGA-TTGGGGTG---
----------------
>DQ630703.1 Uncultured delta proteobacterium clone mmp2_21
AGAGTTTGATCCTGGCTCAGAATGAACGCTGGCGGCGTGCTTAACACATGCAAG-TCGTA
CGAGAACT---CTCCTG----CTTG-CAGGAGATA-------GTAAAGTGGCGTACGGGT
GAGTAACGCGTGGATAATCTATCCTTAAATCGGGGATAACATTGCGAAAGCGATGCTAAT
ACCGGATATGATTCATGT-TTAATAAGGAT---------ATGAATTAAAGGT-----GGT
CTCTACATGT--AAGCTAC--CGTTTAAGGGTGAGTCCGCGTACCATTAGCTAGTTGGTG
AGATAAAAGCTCACCAAG-GCGACGATGGTTAGCTGGTCTGAGAGGATGATCAGCCACAC
TGGAACTGGAACACGGTCCAGACTCCTACGGGAGGCAGCAGTGAGGAATTTTGCGCAATG
GGGGA-AACCCTGACGCAGCAACGCCGCGTGAGTGATGAAGGCTTTC-GGGTCGTAAAG-
CTCTGT--------------------CAAGTGGGAA----GAAAAT------ATCTAGTA
TGAATA--ATATTAGG-TAC-TGACGGTACCACTGAAGGAAGCACCGGCTAACTCCGTGC
CAGCAGCCGCGGTAATACGGAGGGTGCAAGCGTTATTCGGAATTATTGGGCGTAAAGAGC
GCGTAGGCGGTCTTATAAGTCAGATGTGAAATCCCGGGGCTCAACCCC-GTAAGTGCATT
T-GAAACTATAAGACTT-GAGTATGGGAGAGGGAA-GTGGAATTCC-TGGTGTAGCGGTG
AAATGCGTAGATACCAGGAAGAACATCGGTGGCGAAGGCGACTTCCTGGACCAATACTGA
CGCTGAGGCGCGAAGGCGTGGGTAGCAAA-CAGGATTAGATACCCTGGTAGTCCACGCAG
TAAACGTTGAACACTAGGTGTAGCGG--GTA-TTGACCCCTGC---TGTGCCGCAGCTAA
CGCATTAAGTGTTCCGCCTGGGGAGTACGGCCGCAAGGCTAAAACTCAAAGGAATTGACG
GGGG-CCCGCACAAGCGGTGGAGCATGTGGTTTAATTCGACGCAACGCGAAGAACCTTAC
CTGGACTTGACAT--CT--CGGGAAT-CCTTTTGAAAATCAGGA--GTGCCCTTC---GG
GGAGCCCGATGACA---GGTGCTGCATGGCTGTCGTCAGCTCGTGTCGTGAGATGTTGGG
TTAAGTCCCGCAACGAGCGCAACCCTTGTCTTTAGTTGCCATCA---TTAAGT--TGGGA
ACTCTAAAGATACTGCCCCGGTTAACAGGGAGGAAGGTGGGGATGACGTCAAGTCCTCAT
GGCCTTTATGTCCAGGGCTACACACGTGCTACAATGGAATGTACAAAGAGTCGCGAACTC
GCGAGAGTAAGCTAATCTCATAAAACATTCCCTAGTTCGGATTGGAGTCTGCAACTCGAC
TCCATGAAGCTGGAATCGCTAGTAATCGCGGATCAG-CATGCCGCGGTGAATACGTTCCC
GGGCCTTGTACACACCGCCCGTCACACCATGAGAGTTGGTTGTACCAGAAG-TTGTGAAG
CTAACCA-----------------------------------------------------
----------------
>DQ630711.1 Uncultured delta proteobacterium clone mmp2_8 
AGAGTTTGATCCTGGCTCAGAATGAACGCTGGCGGCGTGCTTAACACATGCAAG-TCGTA
CGAGAACT---CTCCTG----CTTG-CAGGAGATA-------GTAAAGTGGCGTACGGGT
GAGTAACGCGTGGATAATCTATCCTTAAATCGGGGATAACATTGCGAAAGCGATGCTAAT
ACCGGATATGATTCATGT-TTAATAAGGAT---------ATGAATTAAAGGT-----GGT
CTCTACATGT--AAGCTAC--CGTTTAAGGGTGAGTCCGCGTACCATTAGCTAGTTGGTG
AGATAAAAGCTCACCAAG-GCGACGATGGTTAGCTGGTCTGAGAGGATGATCAGCCACAC
TGGAACTGGAACACGGTCCAGACTCCTACGGGAGGCAGCAGTGAGGAATTTTGCGCAATG
GGGGA-AACCCTGACGCAGCAACGCCGCGTGAGTGATGAAGGCTTTC-GGGTCGTAAAG-
CTCTGT--------------------CAAGTGGGAA----GAAAAT------ATCTAGTA
TGAATA--ATATTAGG-TAC-TGACGGTACCACTGAAGGAAGCACCGGCTAACTCCGTGC
CAGCAGCCGCGGTAATACGGAGGGTGCAAGCGTTATTCGGAATTATTGGGCGTAAAGAGC
GCGTAGGCGGTCTTATAAGTCAGATGTGAAATCCCGGGGCTCAACCCC-GTAAGTGCATT
T-GAAACTATAAGACTT-GAGTATGGGAGAGGGAA-GTGGAATTCC-TGGTGTAGCGGTG
AAATGCGTAGATATCAGGAAGAACATCGGTGGCGAAGGCGACTTCCTGGACCAATACTGA
CGCTGAGGCGCGAAGGCGTGGGTAGCAAA-CAGGATTAGATACCCTGGTAGTCCACGCAG
TAAACGTTGAACACTAGGTGTAGCGG--GTA-TTGACCCCTGC---TGTGCCGCAGCTAA
CGCATTAAGTGTTCCGCCTGGGGAGTACGGCCGCAAGGCTAAAACTCAAAGGAATTGACG
GGGG-CCCGCACAAGCGGTGGAGCATGTGGTTTAATTCGACGCAACGCGAAGAACCTTAC
CTGGACTTGACAT--CT--CGGGAAT-CCTTTTGAAAATCAGGA--GTGCCCTTC---GG
GGAGCCCGATGACA---GGTGCTGCATGGCTGTCGTCAGCTCGTGTCGTGAGATGTTGGG
TTAAGTCCCGCAACGAGCGCAACCCTTGTCTTTAGTTGCCATCA---TTAAGT--TGGGA
ACTCTAAAGATACTGCCCCGGTTAACAGGGAGGAAGGTGGGGATGACGTCAAGTCCTCAT
GGCCTTTATGTCCAGGGCTACACACGTGCTACAATGGAATGTACAAAGAGTCGCGAACTC
GCGAGAGTAAGCTAATCTCATAAAACATTCCCTAGTTCGGATTGGAGTCTGCAACTCGAC
TCCATGAAGCTGGAATCGCTAGTAATCGCGGATCAG-CATGCCGCGGTGAATACGTTCCC
GGGCCTTGTACACACCGCCCGTCACACCATGAGAGTTGGTTGTACCAGAAG-TTGTGAAG
CTA---------------------------------------------------------
----------------
>DQ630702.1 Uncultured delta proteobacterium clone mmp2_20
AGAGTTTGATCCTGGCTCAGAATGAACGCTGGCGGCGTGCTTAACACATGCAAG-TCGTA
CGAGAACT---CTCCTG----CTTG-CAGGAGATA-------GTAAAGTGGCGTACGGGT
GAGTAACGCGTGGATAATCTATCCTTAAATCGGGGATAACATTGCGAAAGCGATGCTAAT
ACCGGATATGATTCATGT-TTAATAAGGAT---------ATGAATTAAAGGT-----GGT
CTCTACATGT--AAGCTAC--CGTTTAAGGGTGAGTCCGCGTACCATTAGCTAGTTGGTG
AGATAAAAGCTCACCAAG-GCGACGATGGTTAGCTGGTCTGAGAGGATGATCAGCCACAC
TGGAACTGGAACACGGTCCAGACTCCTACGGGAGGCAGCAGTGAGGAATTTTGCGCAATG
GGGGA-AACCCTGACGCAGCAACGCCGCGTGAGTGATGAAGGCTTTC-GGGTCGTAAAG-
CTCTGT--------------------CAAGTGGGAA----GAAAAT------ATCTAGTA
TGAATA--ATATTAGG-TAC-TGACGGTACCACTGAAGGAAGCACCGGCTAACTCCGTGC
CAGCAGCCGCGGTAATACGGAGGGTGCAAGCGTTATTCGGAATTATTGGGCGTAAAGAGC
GCGTAGGCGGTCTTATAAGTCAGATGTGAAATCCCGGGGCTCAACCCC-GTAAGTGCATT
T-GAAACTATAAGACTT-GAGTATGGGAGAGGGAA-GTGGAATTCC-TGGTGTAGCGGTG
AAATGCGTAGATACCAGGAAGAACATCGGTGGCGAAGGCGACTTCCTGGACCAATACTGA
CGCTGAGGCGCGAAGGCGTGGGTAGCAAA-CAGGATTAGATACCCTGGTAGTCCACGCAG
TAAACGTTGAACACTAGGTGTAGCGG--GTA-TTGACCCCTGC---TGTGCCGCAGCTAA
CGCATTAAGTGTTCCGCCTGGGGAGTACGGCCGCAAGGCTAAAACTCAAAGGAATTGACG
GGGG-CCCGCACAAGCGGTGGAGCATGTGGTTTAATTCGACGCAACGCGAAGAACCTTAC
CTGGACTTGACAT--CT--CGGGAAT-CCTTTTGAAAATCAGGA--GTGCCCTTC---GG
GGAGCCCGATGACA---GGTGCTGCATGGCTGTCGTCAGCTCGTGTCGTGAGATGTTGGG
TTAAGTCCCGCAACGAGCGCAACCCTTGTCTTTAGTTGCCATCA---TTAAGT--TGGGA
ACTCTAAAGATACTGCCCCGGTTAACAGGGAGGAAGGTGGGGATGACGTCAAGTCCTCAT
GGCCTTTATGTCCAGGGCTACACACGTGCTACAATGGAATGTACAAAGAGTCGCGAACTC
GCGAGAGTAAGCTAATCTCATAAAACATTCCCTAGTTCGGATTGGAGTCTGCAACTCGAC
TCCATGAAGCTGGAATCGCTAGTAATCGCGGATCAG-CATGCCGCGGTGAATACGTTCCC
GGGCCTTGTACACACCGCCCGTCACACCATGAGAGTTGGTTGTACCAGAAG-TTGTGAAG
CTAAC-------------------------------------------------------
----------------
>DQ630701.1 Uncultured delta proteobacterium clone mmp2_19 
----------------------TGAACGCTGGCGGCGTGCTTAACACATGCAAG-TCGTA
CGAGAACT---CTCCTG----CTTG-CAGGGGATA-------GTAAAGTGGCGCACGGGT
GAGTAACGCGTGGATAATCTATCCTTAAATCGGGGATAACATTGCGAAAGCGATGCTAAT
ACCGGATATGATTCATTT-TTAATAAGGAT---------ATGAATTAAAGGT-----GGT
CTCTACATGT--AAGCTAC--CGTTTAAGGGTGAGTCCGCGTACCATTAGCTAGTTGGTG
AGATAATAGCTCACCAAG-GCGACGATGGTTAGCTGGTCTGAGAGGATGATCAGCCACAC
TGGAACTGGAACACGGTCCAGACTCCTACGGGAGGCAGCAGTGAGGAATTTTGCGCAATG
GGGGA-AACCCTGACGCAGCAACGCCGCGTGAGTGATGAAGGCTCTC-GGGTCGTAAAG-
CTCTGT--------------------CAAGTGGGAA----GAAAAT------ATCTAATA
CGAATA--GTATTAGG-TAC-TGACGGTACCACTGAAGGAAGCACCGGCTAACTCCGTGC
CAGCAGCCGCGGTAATACGGAGGGTGCAAGCGTTATTCGGAATTATTGGGCGTAAAGAGC
GCGTAGGCGGTCTTATAAGTCAGATGTGAAATCCCGGGGCTCAACCCC-GTAAGTGCATT
T-GAAACTATAAGACTT-GAGTATGGGAGAGGGAA-GTGGAATTCC-TGGTGTAGCGGTG
AAATGCGTAGATATCAGGAAGAACATCGGTGGCGAAGGCGACTTCCTGGACCAATACTGA
CGCTGAGGCGCGAAGGCGTGGGTAGCAAA-CAGGATTAGATACCCTGGTAGTCCACGCAG
TAAACGTTGAACACTAGGTGTAGCGG--GTA-TTGACCCCTGC---TGTGCCGCAGCTAA
CGCATTAAGTGTTCCGCCTGGGGAGTACGGCCGCAAGGCTAAAACTCAAAGGAATTGACG
GGGG-CCCGCACAAGCGGTGGAGCATGTGGTTTAATTCGACGCAACGCGAAGAACCTTAC
CTGGACTTGACAT--CT--CGGGAAT-CCTTATGAAAATTTGGA--GTGCCCTTC---GG
GGAGCCCGATGACA---GGTGCTGCATGGCTGTCGTCAGCTCGTGTCGTGAGATGTTGGG
TTAAGTCCCGCAACGAGCGCAACCCTTGTCTTTAGTTGCCATCA---TTAAGT--TGGGA
ACTCTAAAGATACTGCCCCGGTTAACAGGGAGGAAGGTGGGGATGACGTCAAGTCCTCAT
GGCCTTTATGTCCAGGGCTACACACGTGCTACAATGGAATGTACAAAGAGTCGCGATCTC
GCAAGAGTTAGCCAATCTCATAAAACATTCCCTAGTTCGGATTGGAGTCTGCAACTCGAC
TCCATGAAGCTGGAATCGCTAGTAATCGCGGATCAG-CATGCCGCGGTGAATACGTTCCC
GGGCCTTGTACACACCGCCCGTCACACCATGAGAGCTGGTTGTACCAGAAG-TTGTGAAG
CTAACCA-TTTAT-T-TGGAGGCGAGCACCT-AAGGTATGGCTGATGA-TTGGGGTGAAG
TCGTAACAAGGTAAC-
>DQ630697.1 Uncultured delta proteobacterium clone mmp2_13
-----------------------GAACGCTGGCGGCGTGCTTAACACATGCAAG-TCGAA
CGTGAACT---CTCCTG----CTTG-CAGGAGATA-------GTAAAGTGGCGCACGGGT
GAGTAACGCGTGGATAATCTTTCCGTAAATCGGGGATAACATTGCGAAAGCGATGCTAAT
ACCGGATATTATCCGTAA-TTATTAAGATT---------GCGAATCAAAGGT-----GGT
CTCTACATGT--AAGCTAC--CGTTTACGGGTGAGTCCGCGTACCATTAGCTAGTTGGTG
AGATAAAAGCTCACCAAG-GCTACGATGGTTAGCTGGTCTGAGAGGATGATCAGCCACAC
TGGAACTGAAACACGGTCCAGACTCCTACGGGAGGCAGCAGTGAGGAATTTTGCGCAATG
GGGGA-AACCCTGACGCAGCAACGCCGCGTGAGTGATGAAGGCTTTC-GGGTCGTAAAG-
CTCTGT--------------------CAAGTGGGAA----GAAAAT------ATTTAATA
TGAATA--ATATTAAG-TAC-TGACGGTACCACTGAAGGAAGCACCGGCTAACTCCGTGC
CAGCAGCCGCGGTAATACGGAGGGTGCAAGCGTTATTCGGAATTATTGGGCGTAAAGAGC
GCGTAGGCGGTCTTATAAGTCAGATGTGAAATCCCGGGGCTCAACCCC-GAAAGTGCATT
T-GAAACTATAGGACTT-GAGTATGGGAGAGGGAA-GTGGAATTCC-TGGTGTAGCGGTG
AAATGCGTAGATATCAGGAAGAACATCGGTGGCGAAGGCGACTTCCTGGACCAATACTGA
CGCTGAGGCGCGAAGGCGTGGGTAGCAAA-CAGGATTAGATACCCTGGTAGTCCACGCAG
TAAACTTTGAACACTAGGTGTAGCGG--GTA-TTGACCCCTGC---TGTGCCGCAGCTAA
CGCATTAAGTGTTCCGCCTGGGGAGTACGGCCGCAAGGCTAAAACTCAAAGGAATTGACG
GGGG-CCCGCACAAGCGGTGGAGCATGTGGTTTAATTCGACGCAACGCGAAGAACCTTAC
CTGGACTTGACAT--CT--CGGGAAT-CCTTTTGAAATTCAGGA--GTGCCCTTC---GG
GGAGCCCGATGACA---GGTGCTGCATGGCTGTCGTCAGCTCGTGTCGTGAGATGTTGGG
TTAAGTCCCGCAACGAGCGCAACCCTTGTCTTTAGTTGCCATCA---TTAAGT--TGGGA
ACTCTAAAGATACTGCCCCGGTTAACGAGGAGGAAGGTGGGGATGACGTCAAGTCCTCAT
GGCCTTTATGTCCAGGGCTACACACGTGCTACAATGGAATGTACAAAGAGTTGCGAACTC
GCGAGAGTAAGCTAATCTCATAAAACATTCCCTAGTTCGGATTGGAGTCTGCAACTCGAC
TCCATGAAGCTGGAATCGCTAGTAATCGCGGATCAG-CATGCCGCGGTGAATACGTTCCC
GGGCCTTGTACACACCGCCCGTCACACCATGAGAGTTGGTTGTACCAGAAG-TTGTAAAG
CTAACCA-TTTATTT--GGAGGCAAGCACCC-AAGGTATGGCTGATGA-TTGGGGTG---
----------------
>DQ630699.1 Uncultured delta proteobacterium clone mmp2_17 
------------TGGCTCAGAATGAACGCTGGCGGCGTGCTTAACACATGCAAG-TCGTA
CGAGAACT---CTCCTG----CTTG-CAGGAGATA-------GTAAAGTGGCGAACGGGT
GAGTAACGCGTGGATAATCTATCCTTAAATCTGGGATAACATTGCGAAAGCGATGCTAAT
ACCGGATAATATTTATAC-TTTCTTTTAGT---------ATAAATTAAAGGT-----GGT
CTCTACATGT--AAGCTAC--TGTTTGAGGGTGAGTCCGCGTACCATTAGCTAGTTGGTG
AGATAAAAGCTCACCAAG-GCGACGATGGTTAGCTGGTCTGAGAGGATGATCAGCCACAC
TGGAACTGAAACACGGTCCAGACTCCTACGGGAGGCAGCAGTGAGGAATTTTGCGCAATG
GGGGA-AACCCTGACGCAGCAACGCCGCGTGAGTGATGAAGGCTCTC-GGGTCGTAAAG-
CTCTGT--------------------CAAGTGGGAA----GAAAAT------ATTATTTA
CTAATA--GTATTTAA-TAC-TGACGGTACCACTGAAGGAAGCACCGGCTAACTCCGTGC
CAGCAGCCGCGGTAATACGGAGGGTGCAAGCGTTATTCGGAATTATTGGGCGTAAAGAGC
GCGTAGGCGGTCTTATAAGTCAGATGTGAAATCCCGGGGCTCAACCCC-GTAAGTGCATT
T-GAAACTATAGGACTT-GAGTATGGGAGAGGGAA-GTGGAATTCC-TGGTGTAGCGGTG
AAATGCGTAGATATCAGGAAGAACATCGGTGGCGAAGGCGACTTCCTGGACCAATACTGA
CGCTGAGGCGCGAAGGCGTGGGTAGCAAA-CAGGACTAGATACCCTGGTAGTCCACGCAG
TAAACGTTGAACACTAGGTGTAGCGG--GTA-TTGACCCCTGC---TGTGCCGCAGCTAA
CGCATTAAGTGTTCCGCCTGGGGAGTACGGCCGCAAGGCTAAAACTCAAAGGAATTGACG
GGGG-CCCGCACAAGCGGTGGAGCATGTGGTTTAATTCGACGCAACGCGAAGAACTTTAC
CTGGACTTGACAT--CT--CGGGAAT-CCTAATGAAAATTTGGA--GTGCCCTTC---GG
GGAGCCCGATGACA---GGTGCTGCATGGCTGTCGTCAGCTCGTGTCGTGAGATGTTGGG
TTAAGTCCCGCAACGAGCGCAACCCTTGTCTTTAGTTGCCATCA---TTAAGT--TGGGA
ACTCTAAAGATACTGCCCCGGTTAACAGGGAGGAAGGTGGGGATGACGTCAAGTCCTCAT
GGTCTTTATGTCCAGGGCTACACACGTGCTACAATGGAATGTACAAAGAGTAGCGATCTC
GTGAGAGTTAGCCAATCTCATAAAACATTCCCTAGTTCGGATTGGAGTCTGCAACTCGAC
TCCATGAAGCTGGAATCGCTAGTAATCGCGGATCAG-CATGCCGCGGTGAATACGTTCCC
GGGCCTTGTACACACCGCCCGTCACACCATGAGAGTTGGTTGTACCAGAAG-TTGTGAAG
TTAACCA-TTTATCT--GGAGACAAGCACCT-AAGGTATGGCTGATGATTGGGG------
----------------
>DQ630700.1 Uncultured delta proteobacterium clone mmp2_18 
--------------------------CGCTGGCGGCGTGCTTAACACATGCAAG-TCGTA
CGAGAACT---CTCCTG----CTTG-CAGGAGATA-------GTAAAGTGGCGAACGGGT
GAGTAACGCGTGGATAATCTATCCTTAAATCTGGGATAACATTGCGAAAGCGATGCTAAT
ACCGGATAATATTTATAC-TTTCTTTTAGT---------ATAAATTAAAGGT-----GGT
CTCTACATGT--AAGCTAC--TGTTTGAGGGTGAGTCCGCGTACCATTAGCTAGTTGGTG
AGATAAAAGCTCACCAAG-GCGACGATGGTTAGCTGGTCTGAGAGGATGATCAGCCACAC
TGGAACTGAAACACGGTCCAGACTCCTACGGGAGGCAGCAGTGAGGAATTTTGCGCAATG
GGGGA-AACCCTGACGCAGCAACGCCGCGTGAGTGATGAAGGCTCTC-GGGTCGTAAAG-
CTCTGT--------------------CAAGTGGGAA----GAAAAT------ATTATTTA
CTAATA--GTATTTAA-TAC-TGACGGTACCACTGAAGGAAGCACCGGCTAACTCCGTGC
CAGCAGCCGCGGTAATACGGAGGGTGCAAGCGTTATTCGGAATTATTGGGCGTAAAGAGC
GCGTAGGCGGTCTTATAAGTCAGATGTGAAATCCCGGGGCTCAACCCC-GTAAGTGCATT
T-GAAACTATAGGACTT-GAGTATGGGAGAGGGAA-GTGGAATTCC-TGGTGTAGCGGTG
AAATGCGTAGATATCAGGAAGAACATCGGTGGCGAAGGCGACTTCCTGGACCAATACTGA
CGCTGAGGCGCGAAGGCGTGGGTAGCAAA-CAGGATTAGATACCCTGGTAGTCCACGCAG
TAAACGTTGAACACTAGGTGTAGCGG--GTA-TTGACCCCTGC---TGTGCCGCAGCTAA
CGCATTAAGTGTTCCGCCTGGGGAGTACGGCCGCAAGGCTAAAACTCAAAGGAATTGACG
GGGG-CCCGCACAAGCGGTGGAGCATGTGGTTTAATTCGACGCAACGCGAAGAACCTTAC
CTGGACTTGACAT--CT--CGGGAAT-CCTAATGAAAATTTGGA--GTGCCCTTC---GG
GGAGCCCGATGACA---GGTGCTGCATGGCTGTCGTCAGCTCGTGTCGTGAGATGTTGGG
TTAAGTCCCGCAACGAGCGCAACCCTTGTCTTTAGTTGCCATCA---TTAAGT--TGGGA
ACTCTAAAGATACTGCCCCGGTTAACAGGGAGGAAGGTGGGGATGACGTCAAGTCCTCAT
GGCCTTTATGTCCAGGGCTACACACGTGCTACAATGGAATGTACAAAGAGTAGCGATCTC
GTGAGAGTTAGCTAATCTCATAAAACATTCCCTAGTTCGGATTGGAGTCTGCAACTCGAC
TCCATGAAGCTGGAATCGCTAGTAATCGCGGATCAG-CATGCCGCGGTGAATACGTTCCC
GGGCCTTGTACACACCGCCCGTCACACCATGAGAGTTGGTTGTACCAGAAG-TTGTGAAG
TTAACCA-TTTATTT--GGAGACAAGCACCT-AAGGTATGGCTG----------------
----------------
>DQ630668.1 Uncultured delta proteobacterium clone mmp10
----------------TCAGAATGAACGCTGGCGGCGTGCTTAACACATGCAAG-TCGTA
CGAGAACT---CTCCTG----CTTG-CAGGAGATA-------GTAAAGTGGCGAACGGGT
GAGTAACGCGTGGATAATCTATCCTTAAATCTGGGATAACATTGCGAAAGCGATGCTAAT
ACCGGATAATATTTATAC-TTTCTTTTAGT---------ATAAATTAAAGGT-----GGT
CTCTACATGT--AAGCTAC--TGTTTGAGGGTGAGTCCGCGTACCATTAGCTAGTTGGTG
AGATAAAAGCTCACCAAG-GCGACGATGGTTAGCTGGTCTGAGAGGATGATCAGCCACAC
TGGAACTGAAACACGGTCCAGACTCCTACGGGAGGCAGCAGTGAGGAATTTTGCGCAATG
GGGGA-AACCCTGACGCAGCAACGCCGCGTGAGTGATGAAGGCTCTC-GGGTCGTAAAG-
CTCTGT--------------------CAAGTGGGAA----GAAAAT------ATTATTTA
CTAATA--GTATTTAA-TAC-TGACGGTACCACTGAAGGAAGCACCGGCTAACTCCGTGC
CAGCAGCCGCGGTAATACGGAGGGTGCAAGCGTTATTCGGAATTATTGGGCGTAAAGAGC
GCGTAGGCGGTCTTATAAGTCAGATGTGAAATCCCGGGGCTCAACCCC-GTAAGTGCATT
T-GAAACTATAGGACTT-GAGTATGGGAGAGGGAA-GTGGAATTCC-TGGTGTAGCGGTG
AAATGCGTAGATATCAGGAAGAACATCGGTGGCGAAGGCGACTTCCTGGACCAATACTGA
CGCTGAGGCGCGAAGGCGTGGGTAGCAAA-CAGGATTAGATACCCTGGTAGTCCACGCAG
TAAACGTTGAACACTAGGTGTAGCGG--GTA-TTGACCCCTGC---TGTGCCGCAGCTAA
CGCATTAAGTGTTCCGCCTGGGGAGTACGGCCGCAAGGCTAAAACTCAAAGGAATTGACG
GGGG-CCCGCACAAGCGGTGGAGCATGTGGTTTAATTCGACGCAACGCGAAGAACCTTAC
CTGGACTTGACAT--CT--CGGGAAT-CCTAATGAAAATTTGGA--GTGCCCTTC---GG
GGAGCCCGATGACA---GGTGCTGCATGGCTGTCGTCAGCTCGTGTCGTGAGATGTTGGG
TTAAGTCCCGCAACGAGCGCAACCCTTGTCTTTAGTTGCCATCA---TTAAGT--TGGGA
ACTCTAAAGATACTGCCCCGGTTAACAGGGAGGAAGGTGGGGATGACGTCAAGTCCTCAT
GGCCTTTATGTCCAGGGCTACACACGTGCTACAATGGAATGTACAAAGAGTAGCGATCTC
GTGAGAGTTAGCCAATCTCATAAAACATTCCCTAGTTCGGATTGGAGTCTGCAACTCGAC
TCCATGAAGCTGGAATCGCTAGTAATCGCGGATCAG-CATGCCGCGGTGAATACGTTCCC
GGGCCTTGTACACACCGCCCGTCACACCATGAGAGTTGGTTGTACCAGAAG-TTGTGAAG
TTAACC------------------------------------------------------
----------------
>EF014726.1 Candidatus Magnetoglobus multicellularis
----TTTGATCCTGGCTCAGAATGAACGCTGGCGGCGTGCTTAACACATGCAAG-TCGAA
CGAGAACT---CTCCTG----CTTG-CAGGAGATA-------GTAAAGTGGCGCACGGGT
GAGTAACGCGTGGATAATCTTTCCTTAAATCGGGGATAACATTGCGAAAGCGATGCTAAT
ACCGGATATGATTTATAC-TTA-TAAGAGT---------ATAAATCAAAGGT-----GGT
CTCTACATGT--AAGCTAC--CGTTTAAGGGTGAGTCCGCGTACCATTAGCTAGTTGGTG
AGATAAAAGCTCACCAAG-GCGACGATGGTTAGCTGGTCTGAGAGGATGATCAGCCACAC
TGGAACTGAAACACGGTCCAGACTCCTACGGGAGGCAGCAGTGAGGAATTTTGCGCAATG
GGGGA-AACCCTGACGCAGCAACGCCGCGTGAGTGATGAAGGCTCTC-GGGTCGTAAAG-
CTCTGT--------------------CAAGTGGGAA----GAAAAT------ATTTAATA
CGAATA--GTGTTAAG-TAC-TGACGGTACCACTGAAGGAAGCACCGGCTAACTCCGTGC
CAGCAGCCGCGGTAATACGGAGGGTGCAAGCGTTATTCGGAATTATTGGGCGTAAAGAGC
GCGTAGGCGGTCTTATAAGTCAGATGTGAAATCCCGGGGCTTAACCCC-GTAAGTGCATT
T-GAAACTATAAGACTT-GAGTATGGGAGAGGGAA-GTGGAATTCC-TGGTGTAGCGGTG
AAATGCGTAGATATCAGGAAGAACATCGGTGGCGAAGGCGACTTCCTGGACCAATACTGA
CGCTGAGGCGCGAAGGCGTGGGTAGCAAA-CAGGATTAGATACCCTGGTAGTCCACGCAG
TAAACGTTGAACACTAGGTGTGGCGG--GTA-TTGACCCCTGC---TGTGCCGCAGCTAA
CGCATTAAGTGTTCCGCCTGGGGAGTACGGCCGCAAGGCTAAAACTCAAAGGAATTGACG
GGGG-CCCGCACAAGCGGTGGAGCATGTGGTTTAATTCGACGCAACGCGAAGAACCTTAC
CTGGACTTGACAT--CT--CGGGAAT-CCACTTGAAAATTTGGA--GTGCCCTTC---GG
GGAGCCCGATGACA---GGTGCTGCATGGCTGTCGTCAGCTCGTGTCGTGAGATGTTGGG
TTAAGTCCCGCAACGAGCGCAACCCTTGTCTTTAGTTGCCATCA---TTAAGT--TGGGA
ACTCTAAAGATACTGCCCCGGTTAACAGGGAGGAAGGTGGGGATGACGTCAAGTCCTCAT
GGCCTTTATGTCCAGGGCTACACACGTGCTACAATGGGATGTACAAAGGGTCGCGAACTC
GCAAGAGTGAGCCAATCTCATAAAACATTCCCTAGTTCGGATTGGAGTCTGCAACTCGAC
TCCATGAAGCTGGAATCGCTAGTAATCGCGGATCAG-CATGCCGCGGTGAATACGTTCCC
GGGCCTTGTACACACCGCCCGTCACACCATGAGAGTTGGTTGTACCAGAAG-TTGTTCAG
CTAACC--TTTAT-T--GGAGGCAAGCACCT-AAGGTATGGCCGATGATTGGGGTGAAGT
CGTAACAAGGTATCCG
>MH013388.1 Uncultured prokaryote clone R3-34
AGAGTTTGATCCTGGCTCAGAATGAACGCTGGCGGCGTGCTTAACACATGCAAG-TCGAA
CGAGAAAT---CTTCTT----TTTA--AGAAGAAA-------GTAAAGTGGCGAACGGGT
GAGTAACGCGTGGGTAATTTATCCATAAATTAGGGATAACATTGCGAAAGCGATGCTAAT
ACCTAATAATATC----GTATATTAAAATT-----------CGATTAAAGAT-----AGC
CTCTACATGT--AAGCTAT--TGTTTAGGGAGAAGCCCGCGTACCATTAGCTAGTTGGTA
AGGTAATAGCTTACCAAG-GCTACGATGGTTAGCTGGTCTGAGAGGATGATCAGCCACAC
TGGAACTGAAACACGGTCCAGACTCCTATGGGAGGCAGCAGTGAGGAATTTTGCGCAATG
GGGGA-AACCCTGACGCAGCAACGCCGTGTGAGTGATGAAGGCTTTA-GGGTCGTAAAG-
CTCTGT--------------------CAAGTGAGAA----GAAAAC------ATTTAATG
TTAATA--GCATTAAG-TAT-TGACGGTATCATTATAGGAAGCACCGGCTAACTCCGTGC
CAGCAGCCGCGGTAATACGGAGGGTGCAAGCGTTATTCGGAATTATTGGGCGTAAAGAGC
GCGTAGGCGGTTAATTAAGTTAGGTGTGAAAGCCCATGGCTCAACCAT-GGAAGAGCATT
T-AATACTATTTAACTT-GAGTATGGGATAGGGAA-GTGGAATTCC-TGGTGTAGCGGTG
AAATGCGTAGATATCAGGAAGAACACCAGTGGCGAAGGCGACTTTCTGTACCAATACTGA
CGCTGAGGCGCGAAGGCGTGGGGAGCAAA-CAGGATTAGATACCCTGGTAGTCCACGCAG
TAAACTTTGAACACTAGGTGTAGCGG--GTA-TTGACCCCTG---CTGTGCCGAAGCTAA
CGCATTAAGTGTTCCGCCTGGGGAGTACGGCCGCAAGGTTAAAACTCAAAGGAATTGACG
GGGG-CCCGCACAAGCGGTGGAGCATGTGGTTCAATTCGACGCAACGCGAAGAACCTTAC
CTGGGTTTGACAT--C--TCGAATAA-TCTTATGAAAATA-AGAA-GTGCCCTTC---GG
GGAATTCGAAGACA---GGTGCTGCATGGCTGTCGTCAGCTCGTGTCGTGAGATGTTGGG
TTAAGTCCCGCAACGAGCGCAACCCTTATCTTTAGTTACCATCA---TTAAGT--TGGGA
ACTCTAAAGATACTGCCCCGGTTAACGGGGAGGAAGGTGAGGATGACGTCAAGTCCTCAT
GGCCTTTATGCCCAGGGCTACACACGTGCTACAATGGGATGTACAATGGGTCGCGATCCT
GTGAAGGGGAGCTAATCTCAAAAATCATCTCTCAGTTCGGATTGAAGTCTGCAACTCGAC
TTCATGAAGTTGGAATCGCTAGTAATCGCGGATCAA-CATGCCGCGGTGAATACGTTCCC
GGGCCTTGTACACACCGCCCGTCACACCATGAGAGTTGGTTGTACCAGAAG-CTGTTGAG
CTGACCTTTT--T----GGAGGCAAACATCT-AAGGTATGGCTGATGA-TTGGGGTGAAG
TCGTAACAAGGTAACC
>MH013386.1 Uncultured prokaryote clone R3-3
AGAGTTTGATCCTGGCTCAGAATGAACGCTGGCGGCGTGCTTAACACATGCAAG-TCGGA
CGAGAAAT---CTTCTT----TTTA--AGAAGAAA-------GTAAAGTGGCGAACGGGT
GAGTAACGCGTGGGTAATTTATCCATAAATTAGGGATAACATTGCGAAAGCGATGCTAAT
ACCTAATAATATC----GTATATTAAAATT-----------CGATTAAAGAT-----AGC
CTCTACATGT--AAGCTAT--TGTTTAGGGAGAAGCCCGCGTACCATTAGCTAGTTGGTA
AGGTAATAGCTTACCAAG-GCTACGATGGTTAGCTGGTCTGAGAGGATGATCAGCCACAC
TGGAACTGAAACACGGTCCAGACTCCTATGGGAGGCAGCAGTGAGGAATTTTGCGCAATG
GGGGA-AACCCTGACGCAGCAACGCCGTGTGAGTGATGAAGGCTTTA-GGGTCGTAAAG-
CTCTGT--------------------CAAGTGAGAA----GAAAAC------ATTTAATG
TTAATA--GCATTAAG-TAT-TGACGGTATCATTATAGGAAGCACCGGCTAACTCCGTGC
CAGCAGCCGCGGTAATACGGAGGGTGCAAGCGTTATTCGGAATTATTGGGCGTAAAGAGC
GCGTAGGCGGTTAATTAAGTTAGGTGTGAAAGCCCATGGCTCAACCAT-GGAAGAGCATT
T-AATACTATTTAACTT-GAGTATGGGATAGGGAA-GTGGAATTCC-TGGTGTAGCGGTA
AAATGCGTAGATATCAGGAAGAACATCGGTGGCGAAGGCGACTTCCTGGACCAATACTGA
CGCTGAGGCGCGAAGGCGTGGGTAGCAAA-CAGGATTAGATACCCTGGTAGTCCACGCAG
TAAACGTTGAACACTAGGTGTAGCGG--GTA-TTGACCCCTG---CTGTGCCGAAGCTAA
CGCATTAAGTGTTCCGCCTGGGGAGTACGGTCGCAAGGCTAAAACTCAAAGGAATTGACG
GGGG-CCCGCACAAGCGGTGGAGCATGTGGTTTAATTCGACGCAACGCGAAGAACCTTAC
CTGGACTTGACAT--C--TCGGGAAT-TCGTATGAAAATATGAA--GTATCCTTT---GG
GAAACCCGATGACA---GGTGCTGCATGGCTGTCGTCAGCTCGTGTCGTGAGATGTTGGG
TTAAGTCCCGCAACGAGCGCAACCCTTGTCTTTAGTTGCCATCA---TTAAGT--TGGGA
ACTCTAGAGATACTGCCCCGGTTAACGGGGAGGAAGGTGGGGATGACGTCAAGTCCTCAT
GGCCTTTATGTCCAGGGCTACACACGTGCTACAATGGAATGTACAAAGAGTTGCGACCTC
GCAAGAGTAAGCTAATCTCATAAAACATTCCTAAGTTCGGATTGGAGTCTGCAACTCGAC
TCCATGAAGCTGGAATCGCTAGTAATCGCGGATCAG-CATGCCGCGGTGAATACGTTCCC
GGGCCTTGTACACACCGCCCGTCACACCATGAGAGTTGGTTGTACCAGAGG-TTGTTTAG
CTAACC---AAATT---GGATGCAAGCACCT-AAGGTATGGCTGATGA-TTGGGGTGAAG
TCGTAACAAGGTAACC
>KY778006.1 Uncultured prokaryote clone mmp8
AGAGTTTGATCCTGGCTCAGAATGAACGCTGGTGGCGTGCTTAACACATGCAAG-TCGTA
CGAGAACT---CTCTTG----TTTA-CAAGAGATA-------GTACAGTGGCGAACGGGT
GAGTAACACGTGGGTAATTTATCCCTAAATCAAGGATAACATTGCGAAAGCGATGCTAAT
ACTAGATAATATC----ATTAAAAATAATA----------ATGATTAAAGAT-----GGC
CTCTACATGT--AAGCTGT--TGTTTAAGGAGAAGCCCGCGTACCATTAGCTAGTTGGTG
GAGTAATGGCCTACCAAG-GCTTCGATGGTTAGCTGGTCTGAGAGGATGGTCAGCCACAC
TGGAACTGAAACACGGTCCAGACTCCTATGGGAGGCAGCAGTGAGGAATTTTGCGCAATG
GGGGA-AACCCTGACGCAGCAACGCCGTGTGAGTGATGAAGGCTTTA-GGGTCGTAAAG-
CTCTGT--------------------CAAGTGAGAA----GAAAGT------GAATAGTA
TTAATA--ATACTATT-CAT-TGACGGTATCATTAAAGGAAGCACCGGCTAACTCCGTGC
CAGCAGCCGCGGTAATACGGAGGGTGCAAGCGTTATTCGGAATTATTGGGCGTAAAGAGC
GCGTAGGCTGTTTTTTAAGTTAGATGTGAAAGCCCATGGCTTAACCAT-GGAAGAGCATT
T-AATACTAAATAACTT-GAGTATGGGATAGGGAA-GTGGAATTCC-TGGTGTAGCGGTG
AAATGCGTAGATATCAGGAAGAACACCAGTGGCGAAGGCGGCTTCCTGTACCAATACTGA
CGCTGAGGCGCGAAGGCGTGGGGAGCAAA-CAGGATTAGATACCCTGGTAGTCCACGCAG
TAAACCTTGAACACTAGGTGTAGCGG--GTA-TTGACCCCTG---CTGTGCCGAAGCTAA
CGCATTAAGTGTTCCGCCTGGGGAGTACGGCCGCAAGGTTAAAACTCAAAGGAATTGACG
GGGG-CCCGCACAAGCGGTGGAGCATGTGGTTCAATTCGACGCAACGCGAAGAACCTTAC
CTGGGTTTGACAT--C--TCGAAAAA-TTTTAAGAAATTA-AAAT-GTGCCCTTC---GG
GGAATTCGAAGACA---GGTGCTGCATGGCTGTCGTCAGCTCGTGTCGTGAGATGTTGGG
TTAAGTCCCGCAACGAGCGCAACCCTTATCTTTAGTTGCCATCA--ACTTGGT--TGGGA
ACTCTAGAGATACTGCCCCGGTTAACGGGGAGGAAGGTGGGGATGACGTCAAGTCCTCAT
GGCCTTTATATCCAGGGCTACACACGTGCTACAATGGGATGTACAAAAGGCAGCGACCCT
GCGAGGGGGAGCCAATCTTAAAAAGCATCTCTCAGTTCGGATTGGAGTCTGCAACTCGAC
TCCATGAAGTTGGAATCGCTAGTAATCGCGGATCAG-CATGCCGCGGTGAATACGTTCCC
GGGCCTTGTACACACCGCCCGTCACACCATGAGAGTTGGTTGTACCAGAAG-TTGTTAAG
CTAACCTGAAAAG----GGGGGCAGGCACGA-----------------------------
----------------
>KY778005.1 Uncultured prokaryote clone mmp29
AGAGTTTGATCCTGGCTCAGAATGAACGCTGGCGGCGTGCTTAACACATGCAAG-TCGAA
CGAGAAAT---CTTCTT----TTTA--AGAAGAAA-------GTAAAGTGGCGAACGGGT
GAGTAACGCGTGGGTAATTTATCCATAAATTAGGGATAACATTGCGAAAGCGATGCTAAT
ACCTAATAATATCG--TTTTG-TTTAAATT-----------CGATTAAAGAT-----GGC
CTCTACTTGT--AAGCTAT--TGTTTACGGAGAAGCCCGCGTACCATTAGCTTGTTGGTG
GGGTAATGGCCTACCAAG-GCTGCGATGGTTAGCTGGTCTGAGAGGATGATCAGCCACAC
TGGAACTGAAACACGGTCCAGACTCCTATGGGAGGCAGCAGTGAGGAATTTTGCGCAATG
GGAGA-AATCCTGACGCAGCAACGCCGTGTGAGTGATGAAGGCCCTC-GGGTCGTAAAG-
CTCTGT--------------------CAAGTGGGAA----GAACTT------ATTTAGTG
CTAATA--ACACTTAA-TAC-TGACGGTACCACTAAAGGAAGCACCGGCTAACTCCGTGC
CAGCAGCCGCGGTAAGACGGAGGGTGCAAGCGTTATTCGGAATTATTGGGCGTAAAGAGC
GCGTAGGCGGTATATTAAGTCAGATGTGAAAGCCCGAGGCTTAACCTC-GGAAGTGCATT
T-GAAACTAATAAACTT-GAGTATGGGAGAGGGAA-GTGGAATTCC-TGGTGTAGCGGTG
AAATGCGTAGATATCAGGAAGAACACCGGTGGCGAAGGCGACTTCCTGGACCAATACTGA
CGCTGAGGCGCGAAGGCGTGGGGAGCAAA-CAGGATTAGATACCCTGGTAGTCCACGCAG
TAAACGTTGAACACTAGGTGTAGCGG--GTA-TTTAACCCTG---CTGTGCCGAAACAAA
CGCATTAAGTGTTCCGCCTGGGAAGTACGGCCGCAAGGCTAAAACTCAAAGGAATTGACG
GGGG-CCCGCACAAGCGGTGGAGCATGTGGTTCAATTCGACGCAACGCGAAGAACCTTAC
CTGGATTTGACAT--C--TCGGGAAT-TTCTATGAAAATAGAAAG--TGCCCTTC---GG
GGAACCTGAAGACA---GGTGCTGCATGGCTGTCGTCAGCTCGTGTCGTGAGATGTTGGG
TTAAGTCCCGCAACGAGCGCAACCCTTGTCTTTAGTTGACATCA---TTTAGT--TGGGA
ACTCTAAAGATACTGCCCCGGTTAACGGGGAGGAAGGTGGGGATGACGTCAAGTCCTCAT
GGCCTTTATGTCCAGGGCTACACACGTGCTACAATGGAATGTACAAAGAGTAGCGGTCTC
GTGAGGGTGAGCTAATCTCAAAAAGCATTTCTCAGTTCGGATTGGAGTCTGCAACTCGAC
TCCATGAAGTTGGAATCGCTAGTAATCGCGGATCAG-CATGCCGCGGTGAATACGTTCCC
GGGCCTTGTACACACCGCCCGTCACACCATGAGAGTTGGTTGTACCAGAAG-TTGTTAAG
CAAACCTGAAAAG-----GATGCAGGCACAC-A---------------------------
----------------
>MH013382.1 Uncultured prokaryote clone 1R-1
AGAGTTTGATCCTGGCTCAGAATGAACGCTGGCGGCGTGCTTAACACATGCAAG-TCGTA
CGAGAACT---CTCCTG----CTTG-CAGGAGATA-------GTAAAGTGGCGCACGGGT
GAGTAACGCGTGGATAATCTATCCTTAAATCGGGGATAACATTGCGAAAGCGATGCTAAT
ACCGGATATGATTCATTT-TTAATAAGGAT---------ATGAATTAAAGGT-----GGT
CTCTACATGT--AAGCTAC--CGTTTAAGGGTGAGTCCGCGTACCATTAGCTAGTTGGTG
AGATAATAGCTCACCAAG-GCGACGATGGTTAGCTGGTCTGAGAGGATGATCAGCCACAC
TGGAACTGGAACACGGTCCAGACTCCTACGGGAGGCAGCAGTGAGGAATTTTGCGCAATG
GGGGA-AACCCTGACGCAGCAACGCCGCGTGAGTGATGAAGGCTCTC-GGGTCGTAAAG-
CTCTGT--------------------CAAGTGGGAA----GAAAAT------ATTTAGTA
CGAATA--GTATTAAG-TAC-TGACGGTACCACTGAAGGAAGCACCGGCTAACTCCGTGC
CAGCAGCCGCGGTAATACGGAGGGTGCAAGCGTTATTCGGAATTATTGGGCGTAAAGAGC
GCGTAGGCGGTCTTATAAGTCAGATGTGAAATCCCGGGGCTCAACCCC-GTAAGTGCATT
T-GAAACTATAAGACTT-GAGTATGGGAGAGGGAA-GTGGAATTCC-TGGTGTAGCGGTG
AAATGCGTAGATATCAGGAAGAACATCGGTGGCGAAGGCGACTTCCTGGACCAATACTGA
CGCTGAGGCGCGAAGGCGTGGGTAGCAAA-CAGGATTAGATACCCTGGTAGTCCACGCAG
TAAACGTTGAACACTAGGTGTAGCGG--GTA-TTGACCCCTGC---TGTGCCGCAGCTAA
CGCATTAAGTGTTCCGCCTGGGGAGTACGGCCGCAAGGCTAAAACTCAAAGGAATTGACG
GGGG-CCCGCACAAGCGGTGGAGCATGTGGTTTAATTCGACGCAACGCGAAGAACCTTAC
CTGGACTTGACAT--CT--CGGGAAT-CCATATGAAAATTTGGA--GTGCCCTTC---GG
GGAGCCCGATGACA---GGTGCTGCATGGCTGTCGTCAGCTCGTGTCGTGAGATGTTGGG
TTAAGTCCCGCAACGAGCGCAACCCTTGTCTTTAGTTGCCATCA---TTAAGT--TGGGA
ACTCTAAAGATACTGCCCCGGTTAACAGGGAGGAAGGTGGGGATGACGTCAAGTCCTCAT
GGCCTTTATGTCCAGGGCTACACACGTGCTACAATGGAATGTACAAAGAGTCGCGATCTC
GCAAGAGTTAGCCAATCTCATAAAACATTCCCTAGTTCGGATTGGAGTCTGCAACTCGAC
TCCATGAAGCTGGAATCGCTAGTAATCGCGGATCAG-CATGCCGCGGTGAATACGTTCCC
GGGCCTTGTACACACCGCCCGTCACACCATGAGAGTTGGTTGTACCAGAAG-TTGTGAAG
CTAACCA-TTTAT-T-TGGAGGCGAGCACCT-AAGGTATGGCTGATGA-TTGGGGTGAAG
TCGTAACAAGGTAACC
>MH013387.1 Uncultured prokaryote clone R3-32
AGAGTTTGATCCTGGCTCAGAATGAACGCTGGCGGCGTGCTTAATACATGCAAG-TCGTA
CGAGAACT---CTCCTG----CTTG-CAGGAGATA-------GTAAAGTGGCGAACGGGT
GAGTAACGCGTGGATAATCTATCCTTAAATCTGGGATAACATTGCGAAAGCGATGCTAAT
ACCGGATATTATCAATCTATTTATATATATT---------TTGATCAAAAGT-----GGC
CTCTACATGT--AAGCTAC--TGTTTAAGGCTGAGTCCGCGTACCATTAGCTTGTTGGTG
AGATAAAAGCTTACCAAG-GCAACGATGGTTAGCTGGTCTGAGAGGATGATCAGCCACAC
TGGAACTGAAACACGGTCCAGACTCCTACGGGAGGCAGCAGTAAGGAATTTTGCGCAATG
GGGGA-AACCCTGACGCAGCAACGCCGCGTGAGTGATGAAGGCTTTC-GGGTCGTAAAG-
CTCTGT--------------------CAAGTGGGAA----GAAAAT------ATTTTATA
TAAATA--ATATAAAG-TAC-TGACGGTACCACTGAAGGAAGCACCGGCTAACTCCGTGC
CAGCAGCCGCGGTAATACGGAGGGTGCAAGCGTTATTCGGAATTATTGGGCGTAAAGAGC
GCGTAGGCTGTTTTATAAGTCAGATGTGAAATCCCGAGGCTTAACCTC-GTAAGTGCATT
T-GAAACTATAAGACTT-GAGTATGGGAGAGGGAA-GTGGAATTCC-TGGTGTAGCGGTG
AAATGCGTAGATATCAGGAAGAACATCGGTGGCGAAGGCGACTTCCTGGACCAATACTGA
CGCTGAGGCGCGAAGGCGTGGGTAGCAAA-CAGGATTAGATACCCTGGTAGTCCACGCAG
TAAACGTTGAACACTAGGTGTAGCGG--GTA-TTGACCCCTG--C-TGTGCCGAAGCTAA
CGCATTAAGTGTTCCGCCTGGGGAGTACGGTCGCAAGGCTAAAACTCAAAGGAATTGACG
GGGG-CCCGCACAAGCGGTGGAGCATGTGGTTTAATTCGACGCAACGCGAAGAACCTTAC
CTGGACTTGACAT--CT--CGGGAAT-TCGTATGAAAATATGAA--GTATCCTTT---GG
GAAACCCGATGACA---GGTGCTGCATGGCTGTCGTCAGCTCGTGTCGTGAGATGTTGGG
TTAAGTCCCGCAACGAGCGCAACCCTTGTCTTTAGTTGCCATC---ATTAAGT--TGGGA
ACTCTAGAGATACTGCCCCGGTTAACGGGGAGGAAGGTGGGGATGACGTCAAGTCCTCAT
GGCCTTTATGTCCAGGGCTACACACGTGCTACAATGGAATGTACAAAGAGTTGCGACCTC
GCAAGAGTAAGCTAATCTCATAAAACATTCCTAAGTTCGGATTGGAGTCTGCAACTCGAC
TCCATGAAGCTGGAATCGCTAGTAATCGCGGATCAG-CATGCCGCGGTGAATACGTTCCC
GGGCCTTGTACACACCGCCCGTCACACCATGAGAGTTGGTTGTACCAGAAG-TTGTTTAG
CTAACCAAATTG------GATGCAAGCACCT-AAGGTATGGCTGATGA-TTGGGGTGAAG
TCGTAACAAGGTAACC
>DQ630698.1 Uncultured delta proteobacterium clone mmp2_14
-----------------CAGAATGAACGCTGGCGGCGTGCTTAACACATGCAAG-TCGTA
CGAGAACT---CTTCTG----CTTG-CAGGAGATA-------GTAAAGTGGCGCACGGGT
GAGTAACGCGTGGGTAATCTACCCTTGAATTTGGGATAACATTGCGAAAGCGATGCTAAT
ACCAGATACGATAAGCTT-TTACTAAGAGA---------GCTTATTAAAGGT-----GGC
CTCTGCATGT--AAGCTAC--TGTTTGAGGATGAGCCCGCGTACCATTAGCTAGTTGGTG
AGGTAAGAGCTCACCAAG-GCAACGATGGTTAGCTGGTCTGAGAGGATGATCAGTCACAC
TGGAACTGAAACACGGTCCAGACTCCTACGGGAGGCAGCAGTGAGGAATTTTGCGCAATG
GGGGA-AACCCTGACGCAGCAACGCCGCGTGAGTGATGAAGGCTTTC-GGGTCGTAAAG-
CTCTGT--------------------CAAGTGGGAA----GAAAAT------ATTTTATA
AGAAAA--ATATAAAG-TAC-TGACGGTACCACTAAAGGAAGCACCGGCTAACTCCGTGC
CAGCAGCCGCGGTAATACGGAGGGTGCAAGCGTTATTCGGAATTATTGGGCGTAAAGAGC
GCGTAGGCGGTCTTATAAGTCAGATGTGAAATCCCGGGGCTCAACCCC-GTAAGTGCATT
T-GAAACTATGAGACTC-GAGTATGGGAGAGGGAA-GTGGAATTCC-TGGTGTAGCGGTG
AAATGCGTAGATATCAGGAAGAACATCAGTGGCGAAGGCGACTTCCTGGACCAATACTGA
CGCTGAGGCGCGAAGGCGTGGGGAGCAAA-CAGGATTAGATACCCTGGTAGTCCACGCAG
TAAACGTTGAACACTAGGTGTAGCGG--GTA-TTGACCCCTGC---TGTGCCGCAGCTAA
CGCATTAAGTGTTCCGCCTGGGGAGTACGGCCGCAAGGCTAAAACTCAAAGGAATTGACG
GGGG-CCCGCACAAGCGGTGGAGCATGTGGTTTAATTCGACGCAACGCGAAGAACCTTAC
CTGGACTTGACAT--CT--CGGGAAT-TCTCTCGAAAGAAAGAA--GTGCCCTTC---GG
GGAACCCGATGACA---GGTGCTGCATGGCTGTCGTCAGCTCGTGTCGTGAGATGTTGGG
TTAAGTCCCGCAACGAGCGCAACCCTTGTCTTTAGTTGCCATCA---TTAAGT--TGGGA
ACTCTAAAGATACTGCCCCGGTTAACGGGGAGGAAGGTGGGGATGACGTCAAGTCCTCAT
GGCCTTTATGTCCAGGGCTACACACGTGCTACAATGGAGTGTACAAAGGGTAGCGACCTC
GTGAGAGTAAGCCAATCTCATAAAGCACTCCTTAGTTCGGATTGGAGTCTGCAACTCGAC
TTCATGAAGCTGGAATCGCTAGTAATCGCGGATCAG-CATGCCGCGGTGAATACGTTCCC
GGGCCTTGTACACACCGCCCGTCACACCATGAGAGTTGGTTGTACCAGAAG-TTGTTAAG
CTAACCA---GTAATATGGAGGCAGGCACCT-AAGGTATGGCTGATGATTGGGGTGAAGT
CGTAACAAGGTAAC--
>MH013383.1 Uncultured prokaryote clone 2SR15
AGAGTCTGATCCTGGCTCAGAATGAACGCTGGCGGCGTGCTTAATACATGCAAG-TCGTA
CGAGAACT---CTCCTG----CTTG-CAGGAGATA-------GTAAAGTGGCGAACGGGT
GAGTAACGCGTGGATAATCTATCCTTAAATCTGGGATAACATTGCGAAAGCGATGCTAAT
ACCGGATATTATCAATCTATTTATATATATT---------TTGATCAAAAGT-----GGC
CTCTACATGT--AAGCTAC--CGTTTAAGGCTGAGTCCGCGTACCATTAGCTTGTTGGTG
AGATAAAAGCTTACCAAG-GCAACGATGGTTAGCTGGTCTGAGAGGATGATCAGCCACAC
TGGAACTGAAACACGGTCCAGACTCCTACGGGAGGCAGCAGTAAGGAATTTTGCGCAATG
GGGGA-AACCCTGACGCAGCAACGCCGCGTGAGTGATGAAGGCTTTC-GGGTCGTAAAG-
CTCTGT--------------------CAAGTGGGAA----GAAAAT------ATTTTATA
TAAATA--ATATAAAG-TAC-TGACGGTACCACTGAAGGAAGCACCGGCTAACTCCGTGC
CAGCAGCCGCGGTAATACGGAGGGTGCAAGCGTTATTCGGAATTATTGGGCGTAAAGAGC
GCGTAGGCTGTTTTATAAGTCAGATGTGAAATCCCGAGGCTTAACCTC-GTAAGTGCATT
T-GAAACTATAAGACTT-GAGTATGGGAGAGGGAA-GTGGAATTCC-TGGTGTAGCGGTG
AAATGCGTAGATATCAGGAAGAACATCGGTGGCGAAGGCGACTTCCTGGACCAATACTGA
CGCTGAGGCGCGAAGGCGTGGGTAGCAAA-CAGGATTAGATACCCTGGTAGTCCACGCAG
TAAACGTTGAACACTAGGTGTAGCGG--GTA-TTGACCCCTG--C-TGTGCCGAAGCTAA
CGCATTAAGTGTTCCGCCTGGGGAGTACGGTCGCAAGGCTAAAACTCAAAGGAATTGACG
GGGG-CCCGCACAAGCGGTGGAGCATGTGGTTTAATTCGACGCAACGCGAAGAACCTTAC
CTGGACTTGACAT--CT--CGGGAAT-TCGTATGAAAATATGAA--GTATCCTTT---TG
GAAACCCGATGACA---GGTGCTGCATGGCTGTCGTCAGCTCGTGTCGTGAGATGTTGGG
TTAAGTCCCGCAACGAGCGCAACCCTTGTCTTTAGTTGCCATC---ATTAAGT--TGGGA
ACTCTAGAGATACTGCCCCGGTTAACGGGGAGGAAGGTGGGGATGACGTCAAGTCCTCAT
GGCCTTTATGTCCAGGGCTACACACGTGCTACAATGGAATGTACAAAGAGTTGCGACCTC
GCAAGAGTAAGCTAATCTCATAAAACATTCCTAAGTTCGGATTGGAGTCTGCAACTCGAC
TCCATGAAGCTGGAATCGCTAGTAATCGCGGATCAG-CATGCCGCGGTGAATACGTTCCC
GGGCCTTGTACACACCGCCCGTCACACCATGAGAGTTGGTTGTACCAGAAG-TTGTTTAG
CTAACCAAATTG------GATGCAAGCACCT-AAGGTATGGCTGATGA-TTGGGGTGAAG
TCGTAACAAGGTAACC
>ON007023.1 Desulfobacteraceae bacterium MMP XL-1 clone MMP XL-1
AGAGTTTGATCCTGGCTCAGAATGAACGCTGGCGGCGTGCTTAACACATGCAAG-TCGAA
CGAGAACT---CTCCTG----CTTG-CAGGAGAAA-------GTAAAGTGGCGTACGGGT
GAGTAACGCGTGGGTAATCTGCCTTTAAGATTGGAATAACATTGCGAAAGCGATGCTAAT
GCCAGATACGATCTAATAATGATAGATTA-------------GATGAAAGGT-----GGC
CTCTATAAAA--AAGCTAC--CGCTTAGAGATGAGCCTGCGTACCATTAGCTAGTTGGTA
GAGTAAGAGTCTACCAAG-GCGACAATGGTTAGCTGGTCTGAGAGGATGATCAGCCACAC
TGGAACTGAAACACGGTCCAGACTCCTATGGGAGGCAGCAGTGAGGAATTTTGCGCAATG
GGGGT-AACCCTGACGCAGCAACGCCGCGTGAGTGATGAAGGCTTTC-GGGTCGTAAAG-
CTCTGT--------------------CAAGTGGGAA----GAAAGT------ATATTAAA
TTAATAAATTATTA---TAT-TGACGGTACCATTAAAGGAAGCACCGGCTAACTCCGTGC
CAGCAGCCGCGGTAATACGGAGGGTGTAAGCGTTATTCGGAATTATTGGGCGTAAAGGGC
GCGTAGGCGGTTTTATAAGTCAGATGTGAAAGCCCAAGGCTTAACCTT-GGAAGTGCATT
T-GAAACTATAAGACTT-GAGTATGGGAGAGGGAA-GTAGAATTCC-TGGTGTAGAGGTG
AAATTCGTAGATATCAGGAAGAACACCAGTGGCGAAGGCGACTTCCTAGACCAATACTGA
CGTTGATGCGCGAAGGCGTGGGTAGCAAA-CAGGATTAGATACCCTGGTAGTCCACGCAG
TAAACGTTGAACACTAGGTGTAGCGG--GTA-TTGACCCCTGC---TGTGCCGAAGCTAA
CGCATTAAGTGTTCCGCCTGGGAAGTACGATCGCAAGATTAAAACTCAAAGGAATTGACG
GGGG-CCCGCACAAGCGGTGGAGCATGTGGTTCAATTCGACGCAACGCGAAGAACCTTAC
CTGGGTTTGACAT--CT--TAAGAAA-CTCTTTGAAAAAAGAGT--GTGCCCTTTTTAG-
GGAGCTTAAAGACA---AGTGCTGCATGGCTGTCGTCAGCTCGTGTCGTGAGATGTTGGG
TTAAGTCCCGCAACGAGCGCAACCCCTGTCTTTAGTTGCCATCA---TTAAGT--TGGGA
ACTCTAAAGATACTGCCCCGGTTAACGGGGAGGAAGGTGGGGATGACGTCAAGTCCTCAT
GGCCTTTATGTCCAGGGCTACACACGTGCTACAATGGGATGTACAAAGGGTAGCAACCTT
GAGAAAGGAAGCTAATCTCAAAAAGCATTCCTCAGTACGGATTGAAGTCTGCAACTCGAC
TTCATGAAGCTGGAATCGCTAGTAATCGCGGATCAG-CATGCCGCGGTGAATACGTTCCC
GGGCCTTGTACACATCGCCCGTCACACCATGAGAGTTGGTTGTACCAGAAG-TTGTTATG
CTAACCTGAT-A-----GGAAGCAGACACCT-AAGGTATGACTGATGA-TTAGGGTGAAG
TCGTAACAAGGTAACC
>DQ630710.1 Uncultured delta proteobacterium clone mmp2_6
AGAGTTTGATCCTGGCTCAGAATGAACGCTG-CGGCGTGCTTAACACATGCAAG-TCGTA
CGAGAAAT---CTTCTG----CTTG-CAGGAGAAA-------GTAAAGTGGCGAACGGGT
GAGTAACGCGTGGGTAATCTATCCTTGAATTAGGAATAACATTGCGAAAGCGATGCTAAA
ACCTGATGTCATTAATTA-TTATTCGTAATA--------TTTAATTAAAAGG-----GGC
CTCTAAAT-T--AAGCTTC--TGTTTAGGGATGAGCCTGCGTACCATTAGCTTGTTGGTA
AGGTAAAAGCTTACCAAG-GCTACGATGGTTAGCTGGTCTGAGAGGATGATCAGCCACAC
TGGAACTGGAACACGGTCCAGACTCCTATGGGAGGCAGCAGTGAGGAATTTTGCGCAATG
GGGGA-AACCCTGACGCAGCAACGCCGCGTGAGTGATGAAGGTCTTC-GGATCGTAAAG-
CTCTGT--------------------CAAGTGGGAA----GAAACT------AATATTTA
CTAATA--ATAAATAT-TAT-TGACGGTACCACTGAAGGAAGCACCGGCTAACTCCGTGC
CAGCAGCCGCGGTAATACGGAGGGTGCAAGCGTTATTCGGAATTATTGGGCGTAAAGAGC
GCGTAGGTGGCGCTATAAGTCAGATGTGAAATCCCAGAGCTTAACTCT-GGAAGTGCATT
T-GATACTATAGTGCTT-GAGTATGGGAGAGGGAA-GTGGAATTCT-TGGTGTAGCGGTG
AAATGCGTAGATATCAGGAAGAACACCAGTGGCGAAGGCGGCTTCCTGGACCAATACTGA
CACTGAGGCGCGAAGGCGTGGGTAGCAAA-CAGGATTAGATACCCTGGTAGTCCACGCAG
TAAACGGTGAACACTAGGTGTAGCGG--GTA-TTGACCCCTGC---TGTGCCGAAGCAAA
CGCATTAAGTGTTCCGCCTGGGGAGTACGACCGCAAGGTTAAAACTCAAAGGAATTGACG
GGGG-CCCGCACAAGCGGTGGAGCATGTGATTCAATTCGACGCAACGCGAAGAACCTTAC
CTGGATTTGACAT--CT--CAGGAAC-TTTTATGAAAATAAAAG--GTGCCCTTC---GG
GGAGCCTGAAGACA---GGTGCTGCATGGCTGTCGTCAGCTCGTGTCGTGAGATGTTGGG
TTAAGTCCCGCAACGAGCGCAACCCCTATCTTTAGTTGCCAATA---TTAAGT--TAGGA
ACTCTAAAGATACCGCCCCGGTTAACAGGGAGGAAGGTGGGGATGACGTCAAGTCCTCAT
GGCCTTTATGTCCAGGGCTACACACGTGCTACAATGGGATGTACAAAGAGTTGCGAATCT
GTGAAGATGAGCCAATCTCAAAAAGCATCTCTCAGTTCGGATTGGAGTCTGCAACTCGAC
TCCATGAAGCTGGAATCGCTAGTAATCGTGGATCAG-CATGCCACGGTGAATACGTTCCC
GGGCCTTGTACACACCGCCCGTCACACCATGAGAGTTGGTTGTACCAGAAG-TTATTAAG
CTAACCG-------TAAGGAGGCAGATACCT-AAGGTATGGCTGATGATTG---------
----------------
>KY921895.1 Uncultured delta proteobacterium clone MMP PI7B-6 
AGAGTTTGATCCTGGCTCAGAATGAACGCTGGCGGCGTGCTTAACACATGCAAG-TCGTA
CGAGAACT---CTCCTG----CTTG-CAGGAGATA-------GTAAAGTGGCGCACGGGT
GAGTAACGCGTGGATAATCTATCCTTAAATCGGGGATAACATTGCGAAAGCGATGCTAAT
ACCGGATATGATTAATAT-CTAATAAGGAT---------ATGAATTAAAGGT-----GGT
CTCTACATGT--AAGCTAC--CGTTTAAGGGTGAGTCCGCGTACCATTAGCTAGTTGGTG
AGATAATAGCTCACCAAG-GCTACGATGGTTAGCTGGTCTGAGAGGATGATCAGCCACAC
TGGAACTGGAACACGGTCCAGACTCCTACGGGAGGCAGCAGTGAGGAATTTTGCGCAATG
GGGGA-AACCCTGACGCAGCAACGCCGCGTGAGTGATGAAGGCTCTC-GGGTCGTAAAG-
CTCTGT--------------------CAAGTGGGAA----GAAAAT------ATTTTATA
CGAATA--GTATTAAG-TAC-TGACGGTACCACTGAAGGAAGCACCGGCTAACTCCGTGC
CAGCAGCCGCGGTAATACGGAGGGTGCAAGCGTTATTCGGAATTATTGGGCGTAAAGAGC
GCGTAGGCGGTCTTATAAGTCAGATGTGAAATCCCGGGGCTCAACCCC-GTAAGTGCATT
T-GAAACTATAAGACTT-GAGTATGGGAGAGGGAA-GTGGAATTCC-TGGTGTAGCGGTG
AAATGCGTAGATATCAGGAAGAACATCGGTGGCGAAGGCGACTTCCTGGACCAATACTGA
CGCTGAGGCGCGAAGGCGTGGGTAGCAAA-CAGGATTAGATACCCTGGTAGTCCACGCAG
TAAACGTTGAACACTAGGTGTAGCGG--GTA-TTGACCCCTGC---TGTGCCGCAGCTAA
CGCATTAAGTGTTCCGCCTGGGGAGTACGGCCGCAAGGCTAAAACTCAAAGGAATTGACG
GGGG-CCCGCACAAGCGGTGGAGCATGTGGTTTAATTCGACGCAACGCGAAGAACCTTAC
CTGGACTTGACAT--CT--CGGGAAT-CCTTATGAAAATTAGGA--GTGCCCTTC---GG
GGAGCCCGATGACA---GGTGCTGCATGGCTGTCGTCAGCTCGTGTCGTGAGATGTTGGG
TTAAGTCCCGCAACGAGCGCAACCCTTGTCTTTAGTTGCCATCA---TTAAGT--TGGGA
ACTCTAAAGATACTGCCCCGGTTAACAGGGAGGAAGGTGGGGATGACGTCAAGTCCTCAT
GGCCTTTATGTCCAGGGCTACACACGTGCTACAATGGAATGTACAAAGAGTCGCGACCTC
GCAAGAGTAAGCCAATCTCATAAAACATTCCCTAGTTCGGATTGGAGTCTGCAACTCGAC
TCCATGAAGCTGGAATCGCTAGTAATCGCGGATCAG-CATGCCGCGGTGAATACGTTCCC
GGGCCTTGTACACACCGCCCGTCACACCATGAGAGTTGGTTGTACCAGAAG-TTGTGAAG
CTAACCA-TTTAT-T-TGGAGGCGAGCACCT-AAGGTATGGCTGATGA-TTGGGGTGAAG
TCGTAACAAGGTAACC
>DQ630696.1 Uncultured delta proteobacterium clone mmp2_11
----------------------TGAACGCTGGCGGCGTGCTTAACACATGCAAG-TCGTA
CGAGAACT---CTTCTG----CTTG-CAGGAGATA-------GTAAAGTGGCGCACGGGT
GAGTAACGCGTGGGTAATCTACCCTTGAATTTGGGATAACATTGCGAAAGCGATGCTAAT
ACCAGATACGATAAGCTT-TTACTAAGAGA---------GCTTATTAAAGGT-----GGC
CTCTACATGT--AAGCTAC--TGTTTGAGGATGAGCCCGCGTACCATTAGCTAGTTGGTG
AGGTAAGAGCTCACCAAG-GCAACGATGGTTAGCTGGTCTGAGAGGATGATCAGTCACAC
TGGAACTGAAACACGGTCCAGACTCCTACGGGAGGCAGCAGTGAGGAATTTTGCGCAATG
GGGGA-AACCCTGACGCAGCAACGCCGCGTGAGTGATGAAGGCTTTC-GGGTCGTAAAG-
CTCTGT--------------------CAAGTGGGAA----GAAAAT------ATTTTATA
AGAAAA--ATATAAAG-TAC-TGACGGTACCACTAAAGGAAGCACCGGCTAACTCCGTGC
CAGCAGCCGCGGTAATACGGAGGGTGCAAGCGTTATTCGGAATTATTGGGCGTAAAGAGC
GCGTAGGCGGTCTTATAAGTCAGATGTGAAATCCCGGGGCTCAACCCC-GTAAGTGCATT
T-GAAACTATGAGACTC-GAGTATGGGAGAGGGAA-GTGGAATTCC-TGGTGTAGCGGTG
AAATGCGTAGATATCAGGAAGAACATCAGTGACGAAGGCGACTTCCTGGACCAATACTGA
CGCTGAGGCGCGAAGGCGTGGGGAGCAAA-CAGGATTAGATACCCTGGTAGTCCACGCAG
TAAACGTTGAACACTAGGTGTAGCGG--GTA-TTGACCCCTGC---TGTGCCGCAGCTAA
CGCATTAAGTGTTCCGCCTGGGGAGTACGGCCGCAAGGCTAAAACTCAAAGGAATTGACG
GGGG-CCCGCACAAGCGGTGGAGCATGTGGTTTAATTCGACGCAACGCGAAGAACCTTAC
CTGGACTTGACAT--CT--CGGGAAT-TCTCTCGAAAGAAAGAA--GTGCCCTTC---GG
GGAACCCGATGACA---GGTGCTGCATGGCTGTCGTCAGCTCGTGTCGTGAGATGTTGGG
TTAAGTCCCGCAACGAGCGCAACCCTTGTCTTTAGTTGCCATCA---TTAAGT--TGGGA
ACTCTAAAGATACTGCCCCGGTTAACGGGGAGGAAGGTGGGGATGACGTCAAGTCCTCAT
GGCCTTTATGTCCAGGGCTACACACGTGCTACAATGGAGTGTACAAAGGGTAGCGACCTC
GTGAGAGTAAGCCAATCTCATAAAGCACTCCTTAGTTCGGATTGGAGACTGCAACTCGAC
TTCATGAAGCTGGAATCGCTAGTAATCGCGGATCAG-CATGCCGCGGTGAATACGTTCCC
GGGCCTTGTACACACCGCCCGTCACACCATGAGAGTTGGTTGTACCAGAAG-TTGTTAAG
CTAACCA---GTAATATGGAGGCAGGCACCT-AAGGTATGGCTGATGATTGGGGTGAA--
----------------
>DQ630677.1 Uncultured delta proteobacterium clone mmp25
-GAGTTTGATCCTGGCTCAGAATGAACGCTGGCGGCGTGCTTAACACATGCAAG-TCGTA
CGAGAACT---CTTCTG----CTTG-CAGGAGATA-------GTAAAGTGGCGCACGGGT
GAGTAACGCGTGGACAATCTATCCGTAAATCGGGGATAACATTGCGAAAGCGATGCTAAT
ACCGGATATGATTTATAT-TTAATAAGAGT---------ATAAATTAAAGGT-----GGT
CTCTACATGT--AAGCTAC--TGTTTACGGGTGAGTCCGCGTACCATTAGCTAGTTGGTG
AGATAAAAGCTCACCAAG-GCAACGATGGTTAGCTGGTCTGAGAGGATGATCAGCCACAC
TGGAACTGGAACACGGTCCAGACTCCTACGGGAGGCAGCAGTGAGGAATTTTGCGCAATG
GGGGA-AACCCTGACGCAGCAACGCCGCGTGAGTGATGAAGGCTCTC-GGGTCGTAAAG-
CTCTGT--------------------CAAGTGGGAA----GAAAAT------ATCTAATA
CGAATA--GTATTAGG-TAC-TGACGGTACCACTGAAGGAAGCACCGGCTAACTCCGTGC
CAGCAGCCGCGGTAATACGGAGGGTGCAAGCGTTATTCGGAATTATTGGGCGTAAAGAGC
GCGTAGGCGGTCTTATAAGTCAGATGTGAAATCCCGGGGCCCCACCCCCGAAAGTGCATT
T-GAAACTATAAGACTT-GAGTATGGGAGAGGGAA-GTGGAATTCC-TGGTGTAGCGGTG
AAATGCGTAGATATCAGGAAGAACATCGGTGGCGAAGGCGACTTCCTGGACCAATACTGA
CGCTGAGGCGCGAAGGCGTGGGTAGCAAA-CAGGATTAGATACCCCGGTAGTCCACGCAG
TAAACGTTGAACACTAGGTGTAGCGG--GTA-TTGACCCCTGC---TGTGCCGCAGCTAA
CGCATTAAGTGTTCCGCCTGGGGAGTACGGCCGCAAGGCTAAAACTCAAAGGAATTGACG
GGGG-CCCGCACAAGCGGTGGAGCATGTGGTTTAATTCGACGCAACGCGAAGAACCTTAC
CTGGACTTGACAT--CT--CGGGAAT-CCTTTTGAAATTCAGGA--GTGCCCTTC---GG
GGAGCCCGATGACA---GGTGCTGCATGGCTGTCGTCAGCTCGTGTCGTGAGATGTTGGG
TTAAGTCCCGCAACGAGCGCAACCCTTGTCTTTAGTTGCCATCA---TTAAGT--TGGGA
ACTCTAAAGATACTGCCCCGGTTAACGAGGAGGAAGGTGGGGATGGCGTCAAGTCCTCAT
GGCCTTTATGTCCAGGGCTACACACGTGCTACAATGGAATGTACAAAGAGTCGCGACCTC
GCGAGAGTTAGCTAATCTCATAAAACATTCCCTAGTTCGGATTGGAGTCTGCAACTCGAC
TCCATGAAGCTGGAATCGCTAGTAATCGCGGATCAG-CATGCCGCGGTGAATACGTTCCC
GGGCCTTGTACACACCGCCCGTCACACCATGAGAGTTGGTTGTACCAGAAG-TTGTGAAG
CTAACC------------------------------------------------------
----------------
>DQ630689.1 Uncultured delta proteobacterium clone mmp5
-----------------------------TGGCGGCGTGCTTAACACATGCAAG-TCGTA
CGAGAACT---CTCCTG----CTTG-CAGGAGATA-------GTAAAGTGGCGTACGGGT
GAGTAACGCGTGGATAATCTATCCTTAAATCGGGGATAACATTGCGAAAGCGATGCTAAT
ACCGGATATGATTCATAT-TTTATAAGGGT---------ATGAATTAAAGGT-----GGT
CTCTACATGT--AAGCTAC--CGTTTAAGGGTGAGTCCGCGTACCATTAGCTAGTTGGTG
AGATAATAGCTCACCAAG-GCGACGATGGTTAGCTGGTCTGAGAGGATGATCAGCCACAC
TGGAACTGGAACACGGTCCAGACTCCTACGGGAGGCAGCAGTGAGGAATTTTGCGCAATG
GGGGA-AACCCTGACGCAGCAACGCCGCGTGAGTGATGAAGGCCTTT-GGGTCGTAAAG-
CTCTGT--------------------CAAGTGGGAA----GAATAT------ACTTAATA
CGAATA--GTATTTAG-TAC-TGACGGTACCACTGAAGGAAGCACCGGCTAACTCCGTGC
CAGCAGCCGCGGTAATACGGAGGGTGCAAGCGTTATTCGGAATTATTGGGCGTAAAGAGC
GCGTAGGCGGTCCTATAAGTCAGATGTGAAATCCCGGGGCTCAACCCC-GTAAGTGCATT
T-GAAACTATAAGACTT-GAGTATGGGAGAGGGAA-GTGGAATTCC-TGGTGTAGCGGTG
AAATGCGTAGATATCAGGAAGAACATCGGTGGCGAAGGCGACTTCCTGGACCAATACTGA
CGCTGAGGCGCGAAGGCGTGGGTAGCAAA-CAGGATTAGATACCCTGGTAGTCCACGCAG
TAAACTTTGAACACTAGGTGTAGCGG--GTA-TTGACCCCTGC---TGTGCCGCAGCTAA
CGCATTAAGTGTTCCGCCTGGGGAGTACGGCCGCAAGGCTAAAACTCAAAGGAATTGACG
GGGG-CCCGCACAAGCGGTGGAGCATGTGGTTTAATTCGACGCAACGCGAAGAACCTTAC
CTGGACTTGACAT--CT--CGGGAAT-CCTATTGAAATTTAGGA--GTGCCCTTC---GG
GGAGCCCGATGACA---GGTGCTGCATGGCTGTCGTCAGCTCGTGTCGTGAGATGTTGGG
TTAAGTCCCGCAACGAGCGCAACCCTTGTCTTTAGTTGCCATCA---TTAAGT--TGGGA
ACTCTAAAGATACTGCCCCGGTTAACAGGGAGGAAGGTGGGGATGACGTCAAGTCCTCAT
GGCCTTTATGTCCAGGGCTACACACGTGCTACAATGGAATGTACAAAGAGTCGCGACCTC
GCGAGAGTAAGCTAATCTCATAAAACATTCCCTAGTTCGGATTGGAGTCTGCAACTCGAC
TCCATGAAGCTGGAGTCGCTAGTAATCGCGGATCAG-CATGCCGCGGTGAATACGTTCCC
GGGCCTTGTACACACCGCCCGTCACACCATGAGAGTTGGTTGTACCAGAAG-TTGTGAAG
CTAACCA-TTTATTT--GGAGGCAAGCACCT-AAGGTATGGCTGATGA-TTGGGGTG---
----------------
>DQ630693.1 Uncultured delta proteobacterium clone mmp64
------------------AGAATGAACGCTGGCGGCGTGCTTAACACATGCAAG-TCGAA
CGTGAACT---CTCCTG----CTTG-CAGGAGATA-------GTAAAGTGGCGCACGGGT
GAGTAACGCGTGGATAATCTTTCCGTAAATCGGGGATAACATTGCGAAAGCGATGCTAAT
ACCGGATATTATTCGTAA-TTATTAAGATT---------GCGAATCAAAGGT-----GGT
CTCTACATGT--AAGCTAC--CGTTTACGGGTGAGTCCGCGTACCATTAGCTAGTTGGTG
AGATAAAAGCTCACCAAG-GCTACGATGGTTAGCTGGTCTGAGAGGATGATCAGCCACAC
TGGAACTGAAACACGGTCCAGACTCCTACGGGAGGCAGCAGTGAGGAATTTTGCGCAATG
GGGGA-AACCCTGACGCAGCAACGCCGCGTGAGTGATGAAGGCTTTC-GGGTCGTAAAG-
CTCTGT--------------------CAAGTGGGAA----GAAAAT------ATTTAATA
TGAATA--ATATTAAG-TAC-TGACGGTACCACTGAAGGAAGCACCGGCTAACTCCGTGC
CAGCAGCCGCGGTAATACGGAGGGTGCAAGCGTTATTCGGAATTATTGGGCGTAAAGAGC
GCGTAGGCGGTCTTATAAGTCAGATGTGAAATCCCGGGGCTCAACCCC-GAAAGTGCATT
T-GAAACTATAGGACTT-GAGTATGGGAGAGGGAA-GTGGAATTCC-TGGTGTAGCGGTG
AAATGCGTAGATATCAGGAAGAACATCGGTGGCGAAGGCGACTTCCTGGACCAATACTGA
CGCTGAGGCGCGAAGGCGTGGGTAGCAAA-CAGGATTAGATACCCTGGTAGTCCACGCAG
TAAACTTTGAACACTAGGTGTAGCGG--GTA-TTGACCCCTGC---TGTGCCGCAGCTAA
CGCATTAAGTGTTCCGCCTGGGGAGTACGGCCGCAAGGCTAAAACTCAAAGGAATTGACG
GGGG-CCCGCACAAGCGGTGGAGCATGTGGTTTAATTCGACGCAACGCGAAGAACCTTAC
CTGGACTTGACAT--CT--CGGGAAT-CCTTTTGAAATTCAGGA--GTGCCCTTC---GG
GGAGCCCGATGACA---GGTGCTGCATGGCTGTCGTCAGCTCGTGTCGTGAGATGTTGGG
TTAAGTCCCGCAACGAGCGCAACCCTTGTCTTTAGTTGCCATCA---TTAAGT--TGGGA
ACTCTAAAGATACTGCCCCGGTTAACGAGGAGGAAGGTGGGGATGACGTCAAGTCCTCAT
GGCCTTTATGTCCAGGGCTACACACGTGCTACAATGGAATGTACAAAGAGTTGCGAACTC
GCGAGAGTAAGCTAATCTCATAAAACATTCCCTAGTTCGGATTGGAGTCTGCAACTCGAC
TCCATGAAGCTGGAATCGCTAGTAATCGCGGATCAG-CATGCCGCGGTGAATACGTTCCC
GGGCCTTGTACACACCGCCCGTCACACCATGAGAGTTGGTTGTACCAGAAG-TTGTAAAG
CTAACC------------------------------------------------------
----------------
>KY778001.1 Uncultured prokaryote clone mmp2
-------------------------------------------TAACATGCA-G-TCGTA
CGAGAACT---CTTCTG----CTTG-CAGAAGATA-------GTAAAGTGGCGAACGGGT
GAGTAACGCGTGGGTAATTTACCCTTGAATCTAGGATAACATTGCGAAAGCGATGCTAAT
ACTGGATAATATCT--TAATGATTTTGATTATT-------AAGATCAAAGGT-----GGT
CTCTTCATGA--AAACTTC--TGTTTGAGGATGAGCCCGCGTACCATTAGCTTGTTGGTG
GGGTAATGGCCTACCAAG-GCTACGATGGTTAGCTGGTCTGAGAGGATGATCAGCCACAC
TGGAACTGAAACACGGTCCAGACTCCTATGGGAGGCAGCAGTGAGGAATTTTGCGCAATG
GGAGA-AATCCTGACGCAGCAACGCCGTGTGAGTGATGAAGGCCTTC-GGGTCGTAAAG-
CTCTGT--------------------CAAGTGGGAA----GAATAT------ATTTAGTG
CTAATA--ACATTAAA-TAC-TGACGGTACCATTAAAGGAAGCACCGGCTAACTCCGTGC
CAGCAGCCGCGGTAAGACGGAGGGTGCAAGCGTTATTCGGAATTATTGGGCGTAAAGAGC
GCGTAGGCTGTATATTAAGTCAGATGTGAAAGCCCGAGGCTTAACCTC-GGAAGTGCATT
T-GAAACTAATAAACTT-GAGTATGGGAGAGGGAA-GTGGAATTCC-TGGTGTAGCGGTG
AAATGCGTAGATATCAGGAAGAACACCGGTGGCGAAGGCGACTTCCTGGACCAGTACTGA
CGCTGAGGCGCGAAAGCGTGGGGAGCAAA-CAGGATTAGATACCCTGGTAGTCCACGCAG
TAAACGTTGAACACTAGGTGTAGCGG--GTA-TTTAACCCTG---CTGTGCCGAAGCAAA
CGCATTAAGTGTTCCGCCTGGGAAGTACGGCCGCAAGGCTAAAACTCAAAGGAATTGACG
GGGG-CCCGCACAAGCGGTGGAGCATGTGGTTCAATTCGACGCAACGCGAAGAACCTTAC
CTGGATTTGACAT--C--TCGGGAAT-TTCTATGAAAATAGAAAG--TGCCCTTC---GG
GGAACCTGAAGACA---GGTGCTGCATGGCTGTCGTCAGCTCGTGTCGTGAGATGTTGGG
TTAAGTCCCGCAACGAGCGCAACCCTTGTCTTTAGTTGCCATCA---TTAAGT--TGGGA
ACTCTAAAGATACTGCCCCGGTTAACGGGGAGGAAGGTGGGGATGACGTCAAGTCCTCAT
GGCCTTTATATCCAGGGCTACACACGTGCTACAATGGAATGTACAAAGAGTCGCGAACTT
GTAAGGGTGAGCTAATCTCAAAAAGCATTTCTCAGTTCGGATTGGAGTCTGCAACTCGAC
TCCATGAAGTTGGAATCGCTAGTAATCGCGGATCAG-CATGCCGCGGTGAATACGTTCCC
GGGCCTTGTACACACCGCCCGTCACACCATGAGAGTTGGTTGTACCAGAAG-TTGTTAAG
CAAACCTGAAAAG-----GATGCAGGCATCA-T---------------------------
----------------
>DQ630704.1 Uncultured delta proteobacterium clone mmp2_26
AGAGTTTGATCCTGGCTCAGAATGAACGCTGGCGGCGTGCTTAACACATGCAAG-TCGTA
CGAGAACT---CTCCTG----CTTG-CAGGAGATA-------GTAAAGTGGCGAACGGGT
GAGTAACGCGTGGATAATCTATCCTTAAATCTGGGATAACATTGCGAAAGCGATGCTAAT
ACCGGATAATATTTATAC-TTTCTTTTAGT---------ATAAATTAAAGGT-----GGT
CTCTACATGT--AAGCTAC--TGTTTGAGGGTGAGTCCGCGTACCATTAGCTAGTTGGTG
AGATAAAAGCTCACCAAG-GCGACGATGGTTAGCTGGTCTGAGAGGATGATCAGCCACAC
TGGAACTGAAACACGGTCCAGACTCCTACGGGAGGCAGCAGTGAGGAATTTTGCGCAATG
GGGGA-AACCCTGACGCAGCAACGCCGCGTGAGTGATGAAGGCTCTC-GGGTCGTAAAG-
CTCTGT--------------------CAAGTGGGAA----GAAAAT------ATTATTTA
CTAATA--GTATTTAA-TAC-TGACGGTACCACTGAAGGAAGCACCGGCTAACTCCGTGC
CAGCAGCCGCGGTAATACGGAGGGTGCAAGCGTTATTCGGAATTATTGGGCGTAAAGAGC
GCGTAGGCGGTCTTATAAGTCAGATGTGAAATCCCGGGGCTCAACCCC-GTAAGTGCATT
T-GAAACTATAGGACTT-GAGTATGGGAGAGGGAA-GTGGAATTCC-TGGTGTAGCGGTG
AAATGCGTAGATATCAGGAAGAACATCGGTGGCGAAGGCGACTTCCTGGACCAATACTGA
CGCTGAGGCGCGAAGGCGTGGGTAGCAAA-CAGGATTAGATACCCTGGTAGTCCACGCAG
TAAACGTTGAACACTAGGTGTAGCGG--GTA-TTGACCCCTGC---TGTGCCGCAGCTAA
CGCATTAAGTGTTCCGCCTGGGGAGTACGGCCGCAAGGCTAAAACTCAAAGGAATTGACG
GGGG-CCCGCACAAGCGGTGGAGCATGTGGTTTAATTCGACGCAACGCGAAGAACCTTAC
CTGGACTTGACAT--CT--CGGGAAT-CCTAATGAAAATTTGGA--GTGCCCTTC---GG
GGAGCCCGATGACA---GGTGCTGCATGGCTGTCGTCAGCTCGTGTCGTGAGATGTTGGG
TTAAGTCCCGCAACGAGCGCAACCCTTGTCTTTAGTTGCCATCA---TTAAGT--TGGGA
ACTCTAAAGATACTGCCCCGGTTAACAGGGAGGAAGGTGGGGATGACGTCAAGTCCTCAT
GGCCTTTATGTCCAGGGCTACACACGTGCTACAATGGAATGTACAAAGAGTAGCGATCTC
GTGAGAGTTAGCCAATCTCATAAAACATTCCCTAGTTCGGATTGGAGTCTGCAACTCGAC
TCCATGAAGCTGGAATCGCTAGTAATCGCGGATCAG-CATGCCGCGGTGAATACGTTCCC
GGGCCTTGTACACACCGCCCGTCACACCATGAGAGTTGGTTGTACCAGAAG-TTGTGAAG
TTAACCA-TTTATTT--GGA----------------------------------------
----------------
>DQ630680.1 Uncultured delta proteobacterium clone mmp37 
-----------------------GAACGCTGGCGGCGTGCTTAACACATGCAAGCTCGTA
CGAGAACT---CTCCTG----CTTG-CAGGAGATA-------GTAAAGTGGCGTACGGGT
GAGTAACGCGTGGATAATCTATCCTTAAATCGGGAATAACATTGCGAAAGCGATGCTAAT
ACCGGATATGATTCATAT-TTTATAAGAGT---------ATGAATTAAAGGT-----GGT
CTCTACATGT--AAGCTAC--CGTTTAAGGGTGAGTCCGCGTACCATTAGCTAGTTGGTG
AGATAAAAGCTCACCAAG-GCTACGATGGTTAGCTGGTCTGAGAGGATGATCAGCCACAC
TGGAACTGAAACACGGTCCAGACTCCTACGGGAGGCAGCAGTGAGGAATTTTGCGCAATG
GGGGA-AACCCTGACGCAGCAACGCCGCATGAGTGATGAAGGCTCTC-GGGTCGTAAAG-
CTCTGT--------------------CAAGTGGGAA----GAATAT------ATTTAATA
TGAATA--ATATTAAG-TAC-TGACGGTACCACTGAAGGAAGCACCGGCTAACTCCGTGC
CAGCAGCCGCGGTAATACGGAGGGTGCAAGCGTTATTCGGAATTATTGGGCGTAAAGAGC
GCGTAGGCGGTCTTATAAGTCAGATGTGAAAGCCCGGGGCTCAACCCC-GAAAGTGCATT
T-GAAACTATAAGACTT-GAGTATGGGAGAGGGAA-GTGGAATTCC-TGGTGTAGCGGTG
AAATGCGTAGATATCAGGAAGAACATCGGTGGCGAAGGCGACTTCCTGGACCAATACTGA
CGCTGAGGCGCGAAGGCGTGGGTAGCAAA-CAGGATTAGATACCCTGGTAGTCCACGCAG
TAAACGTTGAACACTAGGTGTAGCGG--GTA-TTGACCCCTGC---TGTGCCGCAGCTAA
CGCATTAAGTGTTCCGCCTGGGGAGTACGGCCGCAAGGCTAAAACTCAAAGGAATTGACG
GGGG-CCCGCACAAGCGGTGGAGCATGTGGTTTAATTCGACGCAACGCGAAGAACCTTAC
CTGGACTTGACAT--CT--CGGGAAT-CCTTTTGAAAAATAGGA--GTGCCCTTC---GG
GGAGCCCGATGACA---GGTGCTGCATGGCTGTCGTCAGCTCGTGTCGTGAGATGTTGGG
TTAAGTCCCGCAACGAGCGCAACCCTTGTCTTTAGTTGCCATCA---TTAAGT--TGGGA
ACTCTAAAGATACTGCCCCGGTTAACGGGGAGGAAGGTGGGGATGACGTCAAGTCCTCAT
GGCCTTTATGTCCAGGGCTACACACGTGCTACAATGGAATGTACAAAGAGTCGCGACCTC
GCGAGAGTTAGCTAATCTCATAAAACGTTCCTTAGTTCGGATTGGAGTCTGCAACTCGAC
TCCATGAAGCTGGAATCGCTAGTAATCGCGGATCAG-CATGCCGCGGTGAATACGTTCCC
GGGCCTTGTACACACCGCCCGTCACACCATGAGAGTTGGTTGTACCAGAAG-TTGTGAAG
CTAACCA-TTTATTT--GGATGCAAGCACCT-AAGGTATGGCTGATGA-TTGGGGTG---
----------------
>DQ630683.1 Uncultured delta proteobacterium clone mmp43
AGAGTTTGATCCTGGCTCAGAATGAACGCTGGCGGCGTGCTTAACACATGCAAG-TCGTA
CGAGAACT---CTCCTG----CTTG-CAGGAGATA-------GTAAAGTGGCGTACGGGT
GAGTAACGCGTGGATAATCTATCCTTAAATCGGGGATAACATTGCGAAAGCGATGCTAAT
ACCGGATATGATTCATGT-TTAATAAGGAT---------ATGAATTAAAGGT-----GGT
CTCTACATGT--AAGCTAC--CGTTTAAGGGTGAGTCCGCGTACCATTAGCTAGTTGGTG
AGATAAAAGCTCACCAAG-GCGACGATGGTTAGCTGGTCTGAGAGGATGATCAGCCACAC
TGGAACTGGAACACGGTCCAGACTCCTACGGGAGGCAGCAGTGAGGAATTTTGCGCAATG
GGGGA-AACCCTGACGCAGCAACGCCGCGTGAGTGATGAAGGCTTTC-GGGTCGTAAAG-
CTCTGT--------------------CAAGTGGGAA----GAAAAT------ATCTAGTA
TGAATA--ATATTAGG-TAC-TGACGGTACCACTGAAGGAAGCACCGGCTAACTCCGTGC
CAGCAGCCGCGGTAATACGGAGGGTGCAAGCGTTATTCGGAATTATTGGGCGTAAAGAGC
GCGTAGGCGGTCTTATAAGTCAGATGTGAAATCCCGGGGCTCAACCCC-GTAAGTGCATT
T-GAAACTATAAGACTT-GAGTATGGGAGAGGGAA-GTGGAATTCC-TGGTGTAGCGGTG
AAATGCGTAGATATCAGGAAGAACATCGGTGGCGAAGGCGACTTCCTGGACCAATACTGA
CGCTGAGGCGCGAAGGCGTGGGTAGCAAA-CAGGATTAGATACCCTGGTAGTCCACGCAG
TAAACGTTGAACACTAGGTGTAGCGG--GTA-TTGACCCCTGC---TGTGCCGCAGCTAA
CGCATTAAGTGTTCCGCCTGGGGAGTACGGCCGCAAGGCTAAAACTCAAAGGAATTGACG
GGGG-CCCGCACAAGCGGTGGAGCATGTGGTTTAATTCGACGCAACGCGAAGAACCTTAC
CTGGACTTGACAT--CT--CGGGAAT-CCTTTTGAAAATCAGGA--GTGCCCTTC---GG
GGAGCCCGATGACA---GGTGCTGCATGGCTGTCGTCAGCTCGTGTCGTGAGATGTTGGG
TTAAGTCCCGCAACGAGCGCAACCCTTGTCTTTAGTTGCCATCA---TTAAGT--TGGGA
ACTCTAAAGATACTGCCCCGGTTAACAGGGAGGAAGGTGGGGATGACGTCAAGTCCTCAT
GGCCTTTATGTCCAGGGCTACACACGTGCTACAATGGAATGTACAAAGAGTCGCGAACTC
GCGAGAGTAAGCTAATCTCATAAAACATTCCCTAGTTCGGATTGGAGTCTGCAACTCGAC
TCCATGAAGCTGGAATCGCTAGTAATCGCGGATCAG-CATGCCGCGGTGAATACGTTCCC
GGGCCTTGTACACACCGCCCGTCACACCATGAGAGTTGGTTGTACCAGAAG-TTGTGAAG
CTAACCA-----------------------------------------------------
----------------
>DQ630695.1 Uncultured delta proteobacterium clone mmp8
--------------------AATGAACGCTGGCGGCGTGCTTAACACATGCAAG-TCGTA
CGAGAACT---CTCCTG----CTTG-CAGGAGATA-------GTAAAGTGGCGTACGGGT
GAGTAACGCGTGGATAATCTATCCTTAAATCGGGGATAACATTGCGAAAGCGATGCTAAT
ACCGGATATGATTCATGT-TTAATAAGGAT---------ATGAATTAAAGGT-----GGT
CTCTACATGT--AAGCTAC--CGTTTAAGGGTGAGTCCGCGTACCATTAGCTAGTTGGTG
AGATAAAAGCTCACCAAG-GCGACGATGGTTAGCTGGTCTGAGAGGATGATCAGCCACAC
TGGAACTGGAACACGGTCCAGACTCCTACGGGAGGCAGCAGTGAGGAATTTTGCGCAATG
GGGGA-AACCCTGACGCAGCAACGCCGCGTGAGTGATGAAGGCTTTC-GGGTCGTAAAG-
CTCTGT--------------------CAAGTGGGAA----GAAAAT------ATCTAGTA
TGAATA--ATATTAGG-TAC-TGACGGTACCACTGAAGGAAGCACCGGCTAACTCCGTGC
CAGCAGCCGCGGTAATACGGAGGGTGCAAGCGTTATTCGGAATTATTGGGCGTAAAGAGC
GCGTAGGCGGTCTTATAAGTCAGATGTGAAATCCCGGGGCTCAACCCC-GTAAGTGCATT
T-GAAACTATAAGACTT-GAGTATGGGAGAGGGAA-GTGGAATTCC-TGGTGTAGCGGTG
AAATGCGTAGATATCAGGAAGAACATCGGTGGCGAAGGCGACTTCCTGGACCAATACTGA
CGCTGAGGCGCGAAGGCGTGGGTAGCAAA-CAGGATTAGATACCCTGGTAGTCCACGCAG
TAAACGTTGAACACTAGGTGTAGCGG--GTA-TTGACCCCTGC---TGTGCCGCAGCTAA
CGCATTAAGTGTTCCGCCTGGGGAGTACGGCCGCAAGGCTAAAACTCAAAGGAATTGACG
GGGG-CCCGCACAAGCGGTGGAGCATGTGGTTTAATTCGACGCAACGCGAAGAACCTTAC
CTGGACTTGACAT--CT--CGGGAAT-CCTTTTGAAAATCAGGA--GTGCCCTTC---GG
GGAGCCCGATGACA---GGTGCTGCATGGCTGTCGTCAGCTCGTGTCGTGAGATGTTGGG
TTAAGTCCCGCAACGAGCGCAACCCTTGTCTTTAGTTGCCATCA---TTAAGT--TGGGA
ACTCTAAAGATACTGCCCCGGTTAACAGGGAGGAAGGTGGGGATGACGTCAAGTCCTCAT
GGCCTTTATGTCCAGGGCTACACACGTGCTACAATGGAATGTACAAAGAGTCGCGAACTC
GCGAGAGTAAGCTAATCTCATAAAACATTCCCTAGTTCGGATTGGAGTCTGCAACTCGAC
TCCATGAAGCTGGAATCGCTAGTAATCGCGGATCAG-CATGCCGCGGTGAATACGTTCCC
GGGCCTTGTACACACCGCCCGTCACACCATGAGAGTTGGTTGTACCAGAAG-TTGTGAAG
CTAACC------------------------------------------------------
----------------
>DQ630671.1 Uncultured delta proteobacterium clone mmp15
--------------------------------------------CACATGCAAG-TCGTA
CGAGAACT---CTTCTG----CTTG-CAGGAGATA-------GTAAAGTGGCGCACGGGT
GAGTAACGCGTGGGTAATCTACCCTTGAATTTGGGATAACATTGCGAAAGCGATGCTAAT
ACCAGATACGATAAGCCT-TTACTAAGAGA---------GCTTATTAAAGGT-----GGC
CTCTACATGT--AAGCTAC--TGTTTGAGGATGAGCCCGCGTACCATTAGCTAGTTGGTG
AGGTAAGAGCTCACCAAG-GCAACGATGGTTAGCTGGTCTGAGAGGATGATCAGTCACAC
TGGAACTGAAACACGGTCCAGACTCCTACGGGAGGCAGCAGTGAGGAATTTTGCGCAATG
GGGGA-AACCCTGACGCAGCAACGCCGCGTGAGTGATGAAGGCTTTC-GGGTCGTAAAG-
CTCTGT--------------------CAAGTGGGAA----GAAAAT------ATTTTATA
AGAAAA--ATATAAAG-TAC-TGACGGTACCACTAAAGGAAGCACCGGCTAACTCCGTGC
CAGCAGCCGCGGTAATACGGAGGGTGCAAGCGTTATTCGGAATTATTGGGCGTAAAGAGC
GCGTAGGCGGTCTTATAAGTCAGATGTGAAATCCCGGGGCTCAACCCC-GTAAGTGCATT
T-GAAACTATGAGACTC-GAGTATGGGAGAGGGAA-GTGGAATTCC-TGGTGTAGCGGTG
AAATGCGTAGATATCAGGAAGAACATCAGTGGCGAAGGCGACTTCCTGGACCAATACTGA
CGCTGAGGCGCGAAGGCGTGGGGAGCAAA-CAGGATTAGATACCC-GGTAGTCCACGCAG
TAAACGTTGAACACTAGGTGTAGCGG--GTA-TTGACCCCTGC---TGTGCCGCAGCTAA
CGCATTAAGTGTTCCGCCTGGGGAGTACGGCCGCAAGGCTAAAACTCAAAGGAATTGACG
GGGG-CCCGCACAAGCGGTGGAGCATGTGGTTTAATTCGACGCAACGCGAAGAACCTTAC
CTGGACTTGACAT--CT--CGGGAAT-TCTCTCGAAAGAAAGAA--GTGCCCTTC---GG
GGAACCCGATGACA---GGTGCTGCATGGCTGTCGTCAGCTCGTGTCGTGAGATGTTGGG
TTAAGTCCCGCAACGAGCGCAACCCTTGTCTTTAGTTGCCATCA---TTAAGT--TGGGA
ACTCTAAAGATACTGCCCCGGTTAACGGGGAGGAAGGTGGGGATGACGTCAAGTCCTCAT
GGCCTTTATGTCCAGGGCTACACACGTGCTACAATGGAGTGTACAAAGGGTAGCGACCTC
GTGAGAGTAAGCCAATCTCATAAAGCACTCCTTAGTTCGGGTTGGAGTCTGCAACTCGAC
TTCATGAAGCTGGAATCGCTAGTAATCGCGGATCAG-CATGCCGCGGTGAATACGTTCCC
GGGCCTTGTACACACCGCCCGTCACACCATGAGAGTTGGTTGTACCAGAAG-TTGTTAAG
CTAACC------------------------------------------------------
----------------
>DQ630692.1 Uncultured delta proteobacterium clone mmp62
-----------------------------------------------------------A
CGAGAACT---CTTCTG----CTTG-CAGGAGATA-------GTAAAGTGGCGCACGGGT
GAGTAACGCGTGGGTAATCTACCCTTGAATTTGGGATAACATTGCGAAAGCGATGCTAAT
ACCAGATACGATAAGCTT-TTACTAAGAGA---------GCTTATTAAAGGT-----GGC
CTCTACATGT--AAGCTAC--TGTTTGAGGATGAGCCCGCGTACCATTAGCTAGTTGGTG
AGGTAAGAGCTCACCAAG-GCAACGATGGTTAGCTGGTCTGAGAGGATGATCAGTCACAC
TGGAACTGAAACACGGTCCAGACTCCTACGGGAGGCAGCAGTGAGGAATTTTGCGCAATG
GGGGA-AACCCTGACGCAGCAACGCCGCGTGAGTGATGAAGGCTTTC-GGGTCGTAAAG-
CTCTGT--------------------CAAGTGGGAA----GAAAAT------ATTTTATA
AGAAAA--ATATAAAG-TAC-TGACGGTACCACTAAAGGAAGCACCGGCTAACTCCGTGC
CAGCAGCCGCGGTAATACGGAGGGTGCAAGCGTTATTCGGAATTATTGGGCGTAAAGAGC
GCGTAGGCGGTCTTATAAGTCAGATGTGAAATCCCGGGGCTCAACCCC-GTAAGTGCATT
T-GAAACTATGAGACTC-GAGTATGGGAGAGGGAA-GTGGAATTCC-TGGTGTAGCGGTG
AAATGCGTAGATATCAGGAAGAACATCAGTGGCGAAGGCGACTTCCTGGACCAATACTGA
CGCTGAGGCGCGAAGGCGTGGGGAGCAAAACAGGATTAGATACCCTGGTAGTCCACGCAG
TAAACGTTGAACACTAGGTGTAGCGG--GTA-TTGACCCCTGC---TGTGCCGCAGCTAA
CGCATTAAGTGTTCCGCCTGGGGAGTACGGCCGCAAGGCTAAAACTCAAAGGAATTGACG
GGGG-CCCGCACAAGCGGTGGAGCATGTGGTTTAATTCGACGCAACGCGAAGAACCTTAC
CTGGACTTGACAT--CT--CGGGAAT-TCTCTCGAAAGAAAGAA--GTGCCCTTC---GG
GGAACCCGATGACA---GGTGCTGCATGGCTGTCGTCAGCTCGTGTCGTGAGATGTTGGG
TTAAGTCCCGCAACGAGCGCAACCCTTGTCTTTAGTTGCCATCA---TTAAGT--TGGGA
ACTCTAAAGATACTGCCCCGGTTAACGGGGAGGAAGGTGGGGATGACGTCAAGTCCTCAT
GGCCTTTATGTCCAGGGCTACACACGTGCTACAATGGAGTGTACAAAGGGTAGCGACCTC
GTGAGAGTAAGCCAATCTCATAAAGCACTCCTTAGTTCGGATTGGAGTCTGCAACTCGAC
TTCATGAAGCTGGAATCGCTAGTAATCGCGGATCAG-CATGCCGCGGTGAATACGTTCCC
GGGCCTTGTACACACCGCCCGTCACACCATGAGAGTTGGTTGTACCAGAAG-TTGTTAAG
CTAACC------------------------------------------------------
----------------
>DQ630705.1 Uncultured delta proteobacterium clone mmp2_27 
------------------AGAATGAACGCTGGCGGCGTGCTTAACACATGCAAG-TCGTA
CGAGAACT---CTCCTG----CTTG-CAGGAGATA-------GTAAAGTGGCGTACGGGT
GAGTAACGCGTGGATAATCTATCCTTAAATCGGGGATAACATTGCGAAAGCGATGCTAAT
ACCGGATATGATTCATGT-TTAATAAGGAT---------ATGAATTAAAGGT-----GGT
CTCTACATGT--AAGCTAC--CGTTTAAGGGTGAGTCCGCGTACCATTAGCTAGTTGGTG
AGATAAAAGCTCACCAAG-GCGACGATGGTTAGCTGGTCTGAGAGGATGATCAGCCACAC
TGGAACTGGAACACGGTCCAGACTCCTACGGGAGGCAGCAGTGAGGAATTTTGCGCAATG
GGGGA-AACCCTGACGCAGCAACGCCGCGTGAGTGATGAAGGCTTTC-GGGTCGTAAAG-
CTCTGT--------------------CAAGTGGGAA----GAAAAT------ATCTAGTA
TGAATA--ATATTAGG-TAC-TGACGGTACCACTGAAGGAAGCACCGGCTAACTCCGTGC
CAGCAGCCGCGGTAATACGGAGGGTGCAAGCGTTATTCGGAATTATTGGGCGTAAAGAGC
GCGTAGGCGGTCTTATAAGTCAGATGTGAAATCCCGGGGCTCAACCCC-GTAAGTGCATT
T-GAAACTATAAGACTT-GAGTATGGGAGAGGGAA-GTGGAATTCC-TGGTGTAGCGGTG
AAATGCGTAGATATCAGGAAGAACATCGGTGGCGAAGGCGACTTCCTGGACCAATACTGA
CGCTGAGGCGCGAAGGCGTGGGTAGCAAA-CAGGATTAGATACCCTGGTAGTCCACGCAG
TAAACGTTGAACACTAGGTGTAGCGG--GTA-TTGACCCCTGC---TGTGCCGCAGCTAA
CGCATTAAGTGTTCCGCCTGGGGAGTACGGCCGCAAGGCTAAAACTCAAAGGAATTGACG
GGGG-CCCGCACAAGCGGTGGAGCATGTGGTTTAATTCGACGCAACGCGAAGAACCTTAC
CTGGACTTGACAT--CT--CGGGAAT-CCTTTTGAAAATCAGGA--GTGCCCTTC---GG
GGAGCCCGATGACA---GGTGCTGCATGGCTGTCGTCAGCTCGTGTCGTGAGATGTTGGG
TTAAGTCCCGCAACGAGCGCAACCCTTGTCTTTAGTTGCCATCA---TTAAGT--CGGGA
ACTCTAAAGATACTGCCCCGGTTAACAGGGAGGAAGGTGGGGATGACGTCAAGTCCTCAT
GGCCTTTATGTCCAGGGCTACACACGTGCTACAATGGAATGTACAAAGAGTCGCGAACTC
GCGAGAGTAAGCTAATCTCATAAAACATTCCCTAGTTCGGATTGGAGTCTGCAACTCGAC
TCCATGAAGCTGGAATCGCTAGTAATCGCGGATCAG-CATGCCGCGGTGAATACGTTCCC
GGGCCTTGTACACACCGCCCGTCACACCATGAGAGTTGGTTGTACCAGAAG-TTGTGAAG
CTAACCA-----------------------------------------------------
----------------
>DQ630686.1 Uncultured delta proteobacterium clone mmp50 
-----------------------------TGGCGGCGTGCTTAACACATGCAAG-TCGTA
CGAGAACT---CTCCTG----CTTG-CAGGAGATA-------GTAAAGTGGCGTACGGGT
GAGTAACGCGTGGATAATCTATCCTTAAATCGGGGATAACATTGCGAAAGCGATGCTAAT
ACCGGATATGATTCATAT-TTTATAAGGGT---------ATGAATTAAAGGT-----GGT
CTCTACATGT--AAGCTAC--CGTTTAAGGGTGAGTCCGCGTACCATTAGCTAGTTGGTG
AGATAATAGCTCACCAAG-GCGACGATGGTTAGCTGGTCTGAGAGGATGATCAGCCACAC
TGGAACTGGAACACGGTCCAGACTCCTACGGGAGGCAGCAGTGAGGAATTTTGCGCAATG
GGGGA-AACCCTGACGCAGCAACGCCGCGTGAGTGATGAAGGCCTTT-GGGTCGTAAAG-
CTCTGT--------------------CAAGTGGGAA----GAATAT------ACTTAATA
CGAATA--GTATTTAG-TAC-TGACGGTACCACTGAAGGAAGCACCGGCTAACTCCGTGC
CAGCAGCCGCGGTAATACGGAGGGTGCAAGCGTTATTCGGAATTATTGGGCGTAAAGAGC
GCGTAGGCGGTCTTATAAGTCAGATGTGAAACCCCGGGGCTCAACCCC-GTAAGTGCATT
T-GAAACTATAAGACTT-GAGTATGGGAGAGGGAA-GTGGAATTCC-TGGTGTAGCGGTG
AAATGCGTAGATATCAGGAAGAACATCGGTGGCGAAGGCGACTTCCTGGACCAATACTGA
CGCTGAGGCGCGAAGGCGTGGGTAGCAAA-CAGGATTAGATACCCTGGTAGTCCACGCAG
TAAACTTTGAACACTAGGTGTAGCGG--GTA-TTGACCCCTGC---TGTGCCGCAGCTAA
CGCATTAAGTGTTCCGCCTGGGGAGTACGGCCGCAAGGCTAAAACTCAAAGGAATTGACG
GGGG-CCCGCACAAGCGGTGGAGCATGTGGTTTAATTCGACGCAACGCGAAGAACCTTGC
CTGGACTTGACAT--CT--CGGGAAT-CCTATTGAAATTTAGGA--GTGCCCTTC---GG
GGAGCCCGATGACA---GGTGCTGCATGGCTGTCGTCAGCTCGTGTCGTGAGATGTTGGG
TCAAGTCCCGCAACGAGCGCAACCCTTGTCTTTAGTTGCCATCA---TTAAGT--TGGGA
ACTCTAAAGATACTGCCCCGGTTAACAGGGAGGAAGGTGGGGATGACGTCAAGTCCTCAT
GGCCTTTATGTCCAGGGCTACACACGTGCTACAATGGAATGTACAAAGAGTCGCGACCTC
GCGAGAGTAAGCTAATCTCATAAAACATTCCCTAGTTCGGATTGGAGTCTGCAACTCGAC
TCCATGAAGCTGGAATCGCTAGTAATCGCGGATCAG-CATGCCGCGGTGAATACGTTCCC
GGGCCTTGTACACACCGCCCGTCACACCATGAGAGTTGGTTGTACCAGAAG-TTGTGAAG
CTAACC------------------------------------------------------
----------------
>DQ630674.1 Uncultured delta proteobacterium clone mmp22
-------------------GAATGAACGCTGGCGGCGTGCTTAACACATGCAAG-TCGTA
CGAGAACT---CTTCTG----CTTG-CAGGAGATA-------GTAAAGTGGCGCACGGGT
GAGTAACGCGTGGATAATCTATCCGTAAATCGGGGATAACATTGCGAAAGCGATGCTAAT
ACCGGATATGATTTATAT-TTAATAAGAGT---------ATAAATTAAAGGT-----GGT
CTCTACATGT--AAGCTAC--TGTTTACGGGTGAGTCCGCGTACCATTAGCTAGTTGGTG
AGATAAAAGCTCACCAAG-GCAACGATGGTTAGCTGGTCTGAGAGGATGATCAGCCACAC
TGGAACTGGAACACGGTCCAGACTCCTACGGGAGGCAGCAGTGAGGAATTTTGCGCAATG
GGGGA-AACCCTGACGCAGCAACGCCGCGTGAGTGATGAAGGCTCTC-GGGTCGTAAAG-
CTCTGT--------------------CAAGTGGGAA----GAAAAT------ATCTAATA
CGAATA--GTATTAGG-TAC-TGACGGTACCACTGAAGGAAGCACCGGCTAACTCCGTGC
CAGCAGCCGCGGTAATACGGAGGGTGCAAGCGTTATTCGGAATTATTGGGCGTAAAGAGC
GCGTAGGCGGTCTTATAAGTCAGATGTGAAATCCCGGGGCTCAACCCC-GAAAGTGCATT
T-GAAACTATAAGACTT-GAGTATGGGAGAGGGAA-GTGGAATTCC-TGGTGTAGCGGTG
AAATGCGTAGATATCAGGAAGAACATCGGTGGCGAAGGCGACTTCCTGGACCAATACTGA
CGCTGAGGCGCGAAGGCGTGGGTAGCAAA-CAGGATTAGATACCCTGGTAGTCCACGCAG
TAAACGTTGAACACTAGGTGTAGCGG--GTA-TTGACCCCTGC---TGTGCCGCAGCTAA
CGCATCAAGTGTTCCGCCTGGGGAGTACGGCCGCAAGGCTAAAACTCAAAGGAATTGACG
GGGG-CCCGCACAAGCGGTGGAGCATGTGGTTTAATTCGACGCAACGCGAAGAACCTTAC
CTGGACTTGACAT--CT--CGGGAAT-CCTTTTGAAATTCAGGA--GTGCCCTTC---GG
GGAGCCCGATGACA---GGTGCTGCATGGCTGTCGTCAGCTCGTGTCGTGAGATGTTGGG
TTAAGTCCCGCAACGAGCGCAACCCTTGTCTTTAGTTGCCATCA---TTAAGT--TGGGA
ACTCTAAAGATACTGCCCCGGTTAACGAGGAGGAAGGTGGGGATGACGTCAAGTCCTCAT
GGCCTTTATGTCCAGGGCTACACACGTGCTACAATGGAATGTACAAAGAGTCGCGACCTC
GCGAGAGTTAGCTAATCTCATAAAACATTCCCTAGTTCGGATTGGAGTCTGCAACTCGAC
TCCATGAAGCTGGAATCGCTAGTAATCGCGGATCAG-CATGCCGCGGTGAATACGTTCCC
GGGCCTTGTACACACCGCCCGTCACACCATGAGAGTTGGTTGTACCAGAAG-TTGTGAAG
CTAACC------------------------------------------------------
----------------
>DQ630707.1 Uncultured delta proteobacterium clone mmp2_2 
-----------------------GAACGCTGGCGGCGTGCTTAACACATGCAAG-TCGTA
CGAGAACT---CTCCTG----CTTG-CAGGAGATA-------GTAAAGTGGCGCACGGGT
GAGTAACGCGTGG-TAATCTTCCCTTAAATCGGGGATAACATTGCGAAAGCGATGCTAAT
ACCGGATGTGATTTAATC-TTCACATGAGA---------ATAAATTAAAGGT-----GGC
CTCTACATGT--AAGCTAC--CGTTTGAGGATGAGCCCGCGTACCATTAGTTTGTTGGTG
AAGTAAGAGCTCACCAAG-GCTACGATGGTTAGCTGGTCTGAGAGGATGATCAGCCACAC
TGGAACTGAAACACGGTCCAGACTCCTACGGGAGGCAGCAGTGAGGAATTTTGCGCAATG
GGGGA-AACCCTGACGCAGCAACGCCGCGTGAGTGACGAAGGCTTTC-GAGTCGTAAAG-
CTCTGT--------------------CAAGTGGGAA----GAAACT------ATTTTATA
CTAATA--ATGTAAAG-TAC-TGACGGTACCACTGAAGGAAGCACCGGCTAACTCCGTGC
CAGCAGCCGCGGTAATACGGAGGGTGCAAGCGTTATTCGGAATTATTGGGCGTAAAGAGC
GCGTAGGCGGTTTTATAAGTCAGATGTGAAATCCCGGGGCTCAACCCC-GTAAGTGCATT
T-GAAACTATAAGACTT-GAGTATGGGAGAGGGAA-GTGGAATTCC-TGGTGTAGCGGTG
AAATGCGTAGATATCAGGAAGAACATCAGTGGCGAAGGCGACTTCCTGGACCAATACTGA
CGCTGAGGCGCGAAGGCGTGGGGAGCAAA-CAGGATTAGATACCCTGGTAGTCCACGCAG
TAAACGTTGAACACTAGGTGTAGCGG--GTA-TTGACCCCTGC---TGTGCCGCAGCTAA
CGCATTAAGTGTTCCGCCTGGGGAGTACGGCCGCAAGGCTAAAACTCAAAGGAATTGACG
GGGG-CCCGCACAAGCGGTGGAGCATGTGGTTTAATTCGACGCAACGCGAAGAACCTTAC
CTGGACTTGACAT--CTA-TGGGAAT-CTCTTTGAAAAAAGAGA--GTGCCTTTC---GG
GGAGCCCAAAGACA---GGTGCTGCATGGCTGTCGTCAGCTCGTGTCGTGAGATGTTGGG
TTAAGTCCCGCAACGAGCGCAACCCTTGTCTTTAGTTGCCATCA---TTAAGT--TGGGA
ACTCTAAAGATACTGCCCCGGTTAACAGGGAGGAAGGTGGGGATGACGTCAAGTCCTCAT
GGCCTTTATGTCCAGGGCTACACACGTGCTACAATGGAATGTACAACGAGTCGCTAACTC
GCGAGAGCAAGCTAATCTCTTAAAACATTTCTTAGTTCGGATTGGAGTCTGCAACTCGAC
TCCATGAAGCTGGAATCGCTAGTAATCGTGGATCAG-CATGCCGCGGTGAATACGTTCCC
GGGCCTTGTACACACCGCCCGTCACACCATGAGAGTTGGTTGTACCAGAAG-TTGTTAAG
CTAACCA-----------------------------------------------------
----------------
>DQ630694.1 Uncultured delta proteobacterium clone mmp6 
------------------AGAATGAACGCTGGCGGCGTGCTTAACACATGCAAG-TCGAA
CGTGAACT---CTCCTG----CTTG-CAGGAGATA-------GTAAAGTGGCGCACGGGT
GAGTAACGCGTGGATAATCTTTCCGTAAATCGGGGATAACATTGCGAAAGCGATGCTAAT
ACCGGATATTATTCGTAA-TTATTAAGATT---------GCGAATCAAAGGT-----GGT
CTCTACATGT--AAGCTAC--CGTTTACGGGTGAGTCCGCGTACCATTAGCTAGTTGGTG
AGATAAAAGCTCACCAAG-GCTACGATGGTTAGCTGGTCTGAGAGGATGATCAGCCACAC
TGGAACTGAAACACGGTCCAGACTCCTACGGGAGGCAGCAGTGAGGAATTTTGCGCAATG
GGGGA-AACCCTGACGCAGCAACGCCGCGTGAGTGATGAAGGCTTTC-GGGTCGTAAAG-
CTCTGT--------------------CAAGTGGGAA----GAAAAT------ATTTAATA
TGAATA--ATATTAAG-TAC-TGACGGTACCACTGAAGGAAGCACCGGCTAACTCCGTGC
CAGCAGCCGCGGTAATACGGAGGGTGCAAGCGTTATTCGGAATTATTGGGCGTAAAGAGC
GCGTAGGCGGTCTTATAAGTCAGATGTGAAATCCCGGGGCTCAACCCC-GAAAGTGCATT
T-GAAACTATAGGACTT-GAGTATGGGAGAGGGAA-GTGGAATTCC-TGGTGTAGCGGTG
AAATGCGTAGATATCAGGAAGAACATCGGTGGCGAAGGCGACTTCCTGGACCAATACTGA
CGCTGAGGCGCGAAGGCGTGGGTAGCAAA-CAGGATTAGATACCCTGGTAGTCCACGCAG
TAAACTTTGAACACTAGGTGTAGCGG--GTA-TTGACCCCTGC---TGTGCCGCAGCTAA
CGCATTAAGTGTTCCGCCTGGGGAGTACGGCCGCAAGGCTAAAACTCAAAGGAATTGACG
GGGG-CCCGCACAAGCGGTGGAGCATGTGGTTTAATTCGACGCAACGCGAAGAACCTTAC
CTGGACTTGACAT--CT--CGGGAAT-CCTTTTGAAATTCAGGA--GTGCCCTTC---GG
GGAGCCCGATGACA---GGTGCTGCATGGCTGTCGTCAGCTCGTGTCGTGAGATGTTGGG
TTAAGTCCCGCAACGAGCGCAACCCTTGTCTTTAGTTGCCATCA---TTAAGT--TGGGA
ACTCTAAAGATACTGCCCCGGTTAACGAGGAGGAAGGTGGGGATGACGTCAAGTCCTCAT
GGCCTTTATGTCCAGGGCTACACACGTGCTACAATGGAATGTACAAAGAGTTGCGAACTC
GCGAGAGTAAGCTAATCTCATAAAACATTCCCTAGTTCGGATTGGAGTCTGCAACTCGAC
TCCATGAAGCTGGAATCGCTAGTAATCGCGGATCAG-CATGCCGCGGTGAATACGTTCCC
GGGCCTTGTACACACCGCCCGTCACACCATGAGAGTTGGTTGTACCAGAAG-TTGTAAAG
CTAACC------------------------------------------------------
----------------
>DQ630709.1 Uncultured delta proteobacterium clone mmp2_4 
AGAGTTTGATCCTGGCTCAGAATGAACGCTGGCGGCGTGCTTAACACATGCAAG-TCGTA
CGAGAACT---CTCCTG----CTTG-CAGGAGATA-------GTAAAGTGGCGTACGGGT
GAGTAACGCGTGGATAATCTATCCTTAAATCGGGGATAACATTGCGAAAGCGATGCTAAT
ACCGGATATGATTCATGT-TTAATAAGGAT---------ATGAATTAAAGGT-----GGT
CTCTACATGT--AAGCTAC--CGTTTAAGGGTGAGTCCGCGTACCATTAGCTAGTTGGTG
AGATAAAAGCTCACCAAG-GCGACGATGGTTAGCTGGTCTGAGAGGATGATCAGCCACAC
TGGAACTGGAACACGGTCCAGACTCCTACGGGAGGCAGCAGTGAGGAATTTTGCGCAATG
GGGGA-AACCCTGACGCAGCAACGCCGCGTGAGTGATGAAGGCTTTC-GGGTCGTAAAG-
CTCTGT--------------------CAAGTGGGAA----GAAAAT------ATCTAGTA
TGAATA--ATATTAGG-TAC-TGACGGTACCACTGAAGGAAGCACCGGCTAACTCCGTGC
CAGCAGCCGCGGTAATACGGAGGGTGCAAGCGTTATTCGGAATTATTGGGCGTAAAGAGC
GCGTAGGCGGTCTTATAAGTCAGATGTGAAATCCCGGGGCTCAACCCC-GTAAGTGCATT
T-GAAACTATAAGACTT-GAGTATGGGAGAGGGAA-GTGGAATTCC-TGGTGTAGCGGTG
AAATGCGTAGATATCAGGAAGAACATCGGTGGCGAAGGCGACTTCCTGGACCAATACTGA
CGCTGAGGCGCGAAGGCGTGGGTAGCAAA-CAGGATTAGATACCCTGGTAGTCCACGCAG
TAAACGTTGAACACTAGGTGTAGCGG--GTA-TTGACCCCTGC---TGTGCCGCAGCTAA
CGCATTAAGTGTTCCGCCTGGGGAGTACGGCCGCAAGGCTAAAACTCAAAGGAATTGACG
GGGG-CCCGCACAAGCGGTGGAGCATGTGGTTTAATTCGACGCAACGCGAAGAACCTTAC
CTGGACTTGACAT--CT--CGGGAAT-CCTTTTGAAAATCAGGA--GTGCCCTTC---GG
GGAGCCCGATGACA---GGTGCTGCATGGCTGTCGTCAGCTCGTGTCGTGAGATGTTGGG
TTAAGTCCCGCAACGAGCGCAACCCTTGTCTTTAGTTGCCATCA---TTAAGT--TGGGA
ACTCTAAAGATACTGCCCCGGTTAACAGGGAGGAAGGTGGGGATGACGTCAAGTCCTCAT
GGCCTTTATGTCCAGGGCTACACACGTGCTACAATGGAATGTACAAAGAGTCGCGAACTC
GCGAGAGTAAGCTAATCTCATAAAACATTCCCTAGTTCGGATTGGAGTCTGCAACTCGAC
TCCATGAAGCTGGAATCGCTAGTAATCGCGGATCAG-CATGCCGCGGTGAATACGTTCCC
GGGCCTTGTACACACCGCCCGTCACACCATGAGAGTTGGTTGTACCAGAAG-TTGTGAAG
CTAACCA-----------------------------------------------------
----------------
>MH013384.1 Uncultured prokaryote clone 3R14 16S ribosomal RNA gene, partial sequence
AGAGTTTGATCCTGGCTCAGAATGAACGCTGGCGGCGTGCTTAACACATGCAAG-TCGAA
CGAGAAGG---CTTCAG----CTTG-CTGGAGCTA-------GTAAAGTGGCGCACGGGT
GAGTAACGCGTGGATAATCTATCCTTGAATTTGGGATAACATTGCGAAAGCGATGCTAAT
ACCGGATAATACTATATTGCTTTAGGGTGTT---------GTAGTCAAAGGT-----GGT
CTCTATAT-T--AAGCTAC--TGTTTAAGGGTGAGTCCGCGTACCATTAGCTAGTTGGTA
GGGTAAAGGCCTACCAAG-GCTACGACGGTTAGCTGGTCTGAGAGGATGATCAGCCACAC
TGGAACTGAGACACGGTCCAGACTCCTATGGGAGGCAGCAGTGAGGAATTTTGCGCAATG
GGGGATAACCCTGACGCAGCAACGCCGCGTGAGTGATGAAGGCTTTC-GGGTCGTAAAG-
CTCTGT--------------------CAGGTGGGAA----GAAGTT------GTTATATG
TTAATA--CCATATAG-CAT-TGACGGTACCACCGGAGGAAGCACCGGCTAACTCCGTGC
CAGCAGCCGCGGTAATACGGAGGGTGCGAGCGTTATTCGGAATTATTGGGCGTAAAGGGC
GCGTAGGCGGTTTTTTAAGTCAGATGTGAAATCCCATGGCTTAACCAT-GGAAGAGCATT
T-GAAACTGTAGAACTT-GAGTATGGGAGAGGGAA-GTGGAATTCC-TGGTGTAGCGGTG
AAATGCGTAGATATCAGGAAGAACACCGGTGGCGAAGGCGGCTTCCTGGACCAATACTGA
CGCTGATGCGCGAAGGCGTGGGTAGCAAA-CAGGATTAGATACCCTGGTAGTCCACGCAG
TAAACGTTGAACACTAGGTGTAGCGG--GTA-TTGACTCCTGC---TGTGCCGGAGCTAA
CGCATTAAGTGTTCCGCCTGGGGAGTACGACCGCAAGGTTAAAACTCAAAGGAATTGACG
GGGG-CCCGCACAAGCGGTGGAGCATGTGGTTTAATTCGACGCAACGCGAAGAACCTTAC
CTGGACTTGACAT--CT--CGGGAAT-CCTTTGGAAACATGGGA--GTGCCCTTC---GG
GGAGCCCGAAGACA---GGTGCTGCATGGCTGTCGTCAGCTCGTGTCGTGAGATGTTGGG
TTAAGTCCCGCAACGAGCGCAACCCTTGTCTTCAGTTGCCAGCA--ATTCGGT--TGGGG
ACTCTGAAGATACTGCCCCGGTTAACGGGGAGGAAGGTGGGGATGACGTCAAGTCCTCAT
GGCCTTTATGTCCAGGGCTACACACGTGCTACAATGGGATGTACAGAGGGAAGCGACCCC
GCGAGGGTGAGCGAATCTCAAAAAGCATTCCTCAGTTCGGATTGGAGTCTGCAACTCGAC
TCCATGAAGTTGGAATCGCTAGTAATCGCGGATCAG-CATGCCGCGGTGAATACGTTCCC
GGGCCTTGTACACACCGCCCGTCACACCATGAGAGTTGGTTGTACCAGAAG-TCGTTGAG
CGAACCC-----TTTTGGGAAGCAGGCGCCT-AAGGTATGGCTGATGA-TTGGGGTGAAG
TCGTAACAAGGTAACC
>X71838.1:1-1513 M.bavaricum 16S rRNA gene
AGAGTTTGATTTTGGCTCAGAGCGAACGCTGGCGGCGTGCCTAACACATGCAAG-TCGAA
CGGA--------TCATGAG---TCG-CAAGATTCAT------GGTTAGTGGCGCACGGGT
GAGTAACGCGTAGGTAATCTGCCTTCAGGACCGGAACAACCATTGGAAACGATGGCTAAT
CCCGGATAAGACCACGGA-TAGCAATGACT----------GTGGTAAAAGG---------
-------------AGCAAT-TCACCTGGAGATGAGCCTGCGTCCTATCAGGTAGTTGGTA
AGGTAACGGCTTACCAAG-CCTAAGACGGGTAGCCGGTCTGAGGGGATGAACGGCCACAC
TGGAACTGAGACACGGTCCAGACTCCTACGGGAGGCAGCAGTGAGGAATTTTGCGCAATG
GGGGA-AACCCTGACGCAGCGACGCCGCGTGGAGGAAGAAGGCCTTC-GGGTTGTAAACT
CCTTTT-----------------------GTAGGGA-----AAGAT--------------
--GA-----------------TGACGGTACCTTACGAATAAGCCACGGCTAACTCTGTGC
CAGCAGCCGCGGTAAGACAGAGGTGGCAAGCGTTGCTCGGAATTACTGGGCTTAAAGGGT
GCGTAGGCGGTTAGATAAGTTTGGGGTGGAATGCTCGGGCTCAACCCG-GGAATTGCCTT
G-AAAACTGTTTAACTT-GAGTAAGCGAGGGGATG-GCGGAATTCC-TGGTGTAGCGGTG
AAATGCGTAGATATCAGGAGGAAGGCCGGTGGCGAAGGCGGCCATCAGGCGCTTAACTGA
CGCTGAGGCACGAAAGCGTGGGGATCAAA-CAGGATTAGATACCCTGGTAGTCCACGCCC
TAAACGGTGGGTACTAGGTATAGGGC--TCGATAGGGTTCTG------TGCCGAAGGGAA
ACCAATAAGTACCCCGCCTGGGAAGTACGGCCGCAAGGTTGAAACTCAAAGGAATTGACG
GGGG-CCCGCACAAGCGGTGGAGCATGTGGTTTAATTCGACGCAACGCGAGGAACCTTAC
CTGGGTTTGACATG-TAAGTGGTAGGAGTCCGAAAGGATAACGAC----TCCCGCAAGGG
AGAGCTTG--CACA---GGTGCTGCATGGCTGTCGTCAGCTCGTGCCGTGAGGTGTTGGG
TTAAGTCCCGCAACGAGCGCAACCCTTATTCTCTGTTGCCATCG-GGTAAAGC--CGGGC
GCTCTGAGAAAACTGCCGGCGATGAGTTGGAGGAAGGTGGGGATGACGTCAAGTCATCAT
GGCCCTTATGTCCAGGGCTACACACGTGCTACAATGGCTATTACAGAGGGAAGCAAGATC
GCGAGGTGGAGCAAATCCCTAAAAATAGT-CTTAGTTGGGATCGGAGTCTGCAACTCGAC
TCCGTGAACGTGGAATCGCTAGTAATCGCAGATCAC-TACGCTGCGGTGAATACGTTCCC
GGGCCTTGTACACACCGCCCGTCACACCACGAAAGTCTGCTGTACCCGAAG-CGGGTGAG
CTAACCAGCAAT-----GGAGGCA-GCTCACGAAGGTATGGTAGGTGA-TTGGGGTGAAG
TCGTAACAAGGTAGCC
