# Supplementary material for: Diversity of Multicellular Magnetotactic Prokaryotes in Sanya Haitang Bay
Source: Microorganisms. 2025 Nov 19;13(11):2624. doi: 10.3390/microorganisms13112624 (PMC12654384; doi:10.3390/microorganisms13112624)
Supplement: Supplementary file 1 [file microorganisms-13-02624-s001.zip › Supplementary Materials S1.MMPs 16S rRNA gene sequences/MMPs 16S rRNA gene sequences(original sequences).txt]

>SHE3
AGAGTTTGATCCTGGCTCAGAATGAACGCTGGCGGCGTGCTTAACACATGCAAATCGCAC
GAGAACTCTCCTG-CTTG-CAGGAGATAGTAAAGTGGTGAACGGGTGAGTAATGCGTGGG
TAATCTACCTTTGAATCGGGGATAACATCGCGAAAGTGATGCTAATACCGGATAACATCA
ATTATTCTTCGGAATT--------ATTGATCAAAGAG-----GACCTCTACATGT--AAG
TTCT--TGTTTGGAGATGAGCCCGCGTACCATTAGCTTGTTGGTAAGGTAACGGCTTACC
AAG-GTTATGATGGTTAGCTGGTCTGAGAGGATGATCAGTCACACTGGAACTGACACACG
GTCCAGACTCCTATGGGAGGCAGCAGTGAGGAATTTTGCGCAATGGGGGAAACCCTGACG
CAGCAACGCCGCGTGAGTGATGAAGGCTTTC-GGGTCGTAAAG-CTCTGT----------
----------CAAGTGAGAA----GAAACT------GGTTTGTGATAATACCATAAAC-C
AC-TGACGGTACCACTAAAGGAAGCACCGGCTAACTCCGTGCCAGCAGCCGCGGTAATAC
GGAGGGTGCAAGCGTTATTCGGAATTATTGGGCGTAAAGAGCGCGTAGGCGGTTTATTAA
GTCAGCTGTGAAAGCCCGGGGCTTAACCCCGGAAGTGCAGTTGAAACTAGTAGACTTGAG
TATGGGAGAGGGAAGTGGAATTCCTGGTGTAGCGGTGAAATGCGTAGATATCAGGAAGAA
CACCGGTGGCGAAGGCGACTTCCTGGACCAATACTGACGCTGAGGCGCGAAGGCGTGGGG
AGCAAACAGGATTAGATACCCTGGTAGTCCACGCAGTAAACGTTGAACACTAGGTGTAGC
GG--GTA-TTTACCCCTG---CTGTGCCGAAGCTAACGCATTAAGTGTTCCGCCTGGGGA
GTACGACCGCAAGGTTAAAACTCAAAGGAATTGACGGGGG-CCCGCACAAGCGGTGGAGC
ATGTGGTTCAATTCGACGCAACGCGAAGAACCTTACCTGGGTTTGACAT--C--TTGGGA
AT-TTCTATGAAAATA-GATG-GTGCCCTTCGGGGAGCCCAAAGACA---GGTGCTGCAT
GGCTGTCGTCAGCTCGTGTCGTGAGATGTTGGGTTAAGTCCCGTAACGAGCGCAACCCTT
GTCTTTAGTTGCCATC--ATTTA-GT--TGGGAACTCTAAAGATACTGCCCCGGTTAACG
GGGAGGAAGGTGGGGATGACGTCAAGTCCTCATGGCCTTTATATCCAGGGCTACACACGT
GCTACAATGGGATGTACAAAAGGCAGCAACCCTGCGAGGGGGAGCCAATCTTAAAAAGCA
TCTCTCAGTTCGGATTGGAGTCTGCAACTCGACTCCATGAAGTTGGAATCGCTAGTAATC
GCGGATCAG-CATGCCGCGGTGAATACGTTCCCGGGCCTTGTACACACCGCCCGTCACAC
CATGAGAGTTGGTTGTACCAGAAG-TTGTTAAGCTAACCT-GAAAA----GGGAGCAGGC
ACCT-AAGGTATGGCTGATGA-TTGGGGTGAAGTCGTAACAAGGTAACC
>SHE6
AGAGTTTGATCCTGGCTCAGAATGAACGCTGGCGGCGTGCTTAACACATGCAAGTCGTAC
GAGAAATCTCTTA-TTTA-TAAGAGAAAGTACAGTGGCGAACGGGTGAGTAACGCGTGGG
TAATTTGTCCATGAATCAAGGATAACATTGCGAAAGCGATGCTAATACTAGATAATATC-
---ATTAAAATGTATT--------AATGATCAAAGAT-----GGCCTCTATTTAT--AAG
CTAT--TGTTTATGGAGAAGCCCGCGTACCATTAGTTTGTTGGTAGGGTAATGGCCTACC
AAG-ACTTCGATGGTTAGCTGGTCTGAGAGGATGATCAGCCACACTGGAACTGAAACACG
GTCCAGACTCCTATGGGAGGCAGCAGTGAGGGATTTTGCGCAATGGGGGCAACCCTGACG
CAGCAACGCCGTGTGAGTGATGAAGGCTTTC-GGGTCGTAAAG-CTCTGT----------
----------CAAGTGAGAA----GAAATT------GTATTGTCTTAATATGGCAGTA-T
AT-TGACGGTATCACTACAGGAAGCACCGGCTAACTCCGTGCCAGCAGCCGCGGTAATAC
GGAGGGTGCAAGCGTTATTCGGAATTATTGGGCGTAAAGAGCGCGTAGGCTGTTCATTAA
GTTAGATGTGAAATCCCATGGCTTAACCATGGAAGTGCATATAATACTAATAAACTTGAG
TATGGGATAGGGAAGTGGAATTCCTGGTGTAGCGGTGAAATGCGTAGATATCAGGAAGAA
CACCAGTGGCGAAGGCGACTTCCTGTACCAATACTGACGCTAAGGCGCGAAGGCGTGGGT
AGCAAACAGGATTAGATACCCTGGTAGTCCACGCAGTAAACTGTGAACACTAGGTGTAGC
GG--GTA-TTGACCCCTG---CTGTGCCGAAGCTAACGCATTAAGTGTTCCGCCTGGGGA
GTACGGCCGCAAGGTTAAAACTCAAAGGAATTGACGGGGG-CCCGCACAAGCGGTGGAGC
ATGTGGTTCAATTCGACGCAACGCGAAGAACCTTACCTGGGTTTGACAT--C--TCGAAA
AA-TTTTATGAAAATA-AAAT-GTGCCCATATGGGAATTCGAAGACA---GGTGCTGCAT
GGCTGTCGTCAGCTCGTGTCGTGAGATGTTGGGTTAAGTCCCGCAACGAGCGCAACCCTT
ATCTTTAGTTGCCATC---ATTAAGT--TGGGAACTCTAAAGATACTGCCCCGGTTAACG
GGGAGGAAGGTGAGGATGACGTCAAGTCCTCATGGCCTTTATGCCCAGGGCTACACACGT
GCTACAATGGAATGTACAATGGGTCGCGATTCTGTAAGGAGGAGCTAATCTCAAAAAACA
TTTCTCAGTTCGGATTGAAGTCTGCAACTCGACTTCATGAAGTTGGAATCGCTAGTAATC
GCGGATCAG-CATGCCGCGGTGAATACGTTCCCGGGCCTTGTACACACCGCCCGTCACAC
CATGAGAGTTGGTTGTACCAGAAG-CTGTTGAGCTGACCT-TAAAT----GGAAGCAAAC
ATCT-AAGGTATGGCTGATGA-TTGGGGTGAAGTCGTAACAAGGTAACC
>SHS1
AGAGTTTGATCCTGGCTCAGAATGAACGCTGGCGGCGTGCTTAATACATGCAAGTCGTAC
GAGAACTCTCTTG-CTTG-CAAGAGATAGTAAAGTGGCGCACGGGTGAGTAACGCGTGGA
TAATCTATCCTTAAATCGGGGATAACATTGCGAAAGCGATGCTAATACCGGATATGATTT
ATTATTCAAAAGAA-T--------ATAAATTAAAGAT-----GGCCTCTACATGT--AAG
CTAT--CGTTTAAGGGTGAGTCCGCGTACCATTAGCTAGTTGGTGAGATAATAGCTCACC
AAG-GCAACGATGGTTAGCTGGTCTGAGAGGATGATCAGCCACACTGGAACTGGAACACG
GTCCAGACTCCTACGGGAGGCAGCAGTAAGGAATTTTGCGCAATGGGGGAAACCCTGACG
CAGCAACGCCGCGTGAGTGATGAAGGCTCTC-GGGTCGTAAAG-CTCTGT----------
----------CAAGTGGGAA----GAATAT------ATTTTATATAAATAATATAGAG-T
AC-TGACGGTACCACTGAAGGAAGCACCGGCTAACTCCGTGCCAGCAGCCGCGGTAATAC
GGAGGGTGCAAGCGTTATTCGGAATTATTGGGCGTAAAGAGCGCGTAGGCGGTTTTATAA
GTCAGATGTGAAATCCCGGGGCTTAACCCCGTAAGTGCATTTGAAACTATTAAACTTGAG
TATGGGAGAGGGAAGTGGAATTCCTGGTGTAGCGGTGAAATGCGTAGATATCAGGAAGAA
CATCAGTGGCGAAGGCGACTTCCTGGACCAATACTGACGCTGAGGCGCGAAGGCGTGGGT
AGCAAACAGGATTAGATACCCTGGTAGTCCACGCAGTAAACGTTGAACACTAGGTGTAGC
GG--GTA-TTGACCCCTG--C-TGTGCCGCAGCTAACGCATTAAGTGTTCCGCCTGGGGA
GTACGGCCGCAAGGCTAAAACTCAAAGGAATTGACGGGGG-CCCGCACAAGCGGTGGAGC
ATGTGGTTTAATTCGACGCAACGCGAAGAACCTTACCTGGACTTGACAT--CT--CAGGA
AT-CCTTTTGAAAAAAAGGA--GTGCCCTTCGGGGAACCTGATGACA---GGTGCTGCAT
GGCTGTCGTCAGCTCGTGTCGTGAGATGTTGGGTTAAGTCCCGCAACGAGCGCAACCCTT
GTCTTTAGTTGCCATC---ATTAAGT--TGGGAACTCTAGAGATACTGCCCCGGTTAACG
GGGAGGAAGGTGGGGATGACGTCAAGTCCTCATGGCCTTTATGTCCAGGGCTACACACGT
GCTACAATGGAATGTACAAAGAGTTGCAAACTCGCAAGAGTGAGCTAATCTCATAAAACA
TTCCCTAGTTCGGATTGGAGTCTGCAACTCGACTCCATGAAGCTGGAATCGCTAGTAATC
GCGGATCAG-CATGCCGCGGTGAATACGTTCCCGGGCCTTGTACACACCGCCCGTCACAC
CATGAGAGTTGGTTGTACCAGAAG-TTGTTTAGCTAACCT-TTTA-----GGAGGCAAGC
ACCT-AAGGTATGGCTGATGA-TTGGGGTGAAGTCGTAACAAGGTAACC
>SHE2
AGAGTTTGATCCTGGCTCAGAATGAACGCTGGCGGCGTGCTTAACACATGCAAATCGCAC
GAGAACTCTCCTG-CTTG-CAGGAGATAGTAAAGTGGTGAACGGGTGAGTAATGCGTGGG
TAATCTACCTTTGAATCGGGGATAACATCGCGAAAGTGATGCTAATACCGGATAATATCA
ATTATTCTTTGGGATT--------TTTGATCAAAGAG-----GACCTCTACATGT--AAG
TTCT--TGTTTGAAGATGAGCCCGCGTACCATTAGCTTGTTGGTAAGGTAACGGCTTACC
AAG-GTTATGATGGTTAGCTGGTCTGAGAGGATGATCAGTCACACTGGAACTGACACACG
GTCCAGACTCCTATGGGAGGCAGCAGTGAGGAATTTTGCGCAATGGGGGAAACCCTGACG
CAGCAACGCCGCGTGAGTGATGAAGGCTTTC-GGGTCGTAAAG-CTCTGT----------
----------CAAGTGAGAA----GAAACT------GACTTATGATAATACCATAAGT-C
AC-TGACGGTACCACAAAAGGAAGCACCGGCTAACTCCGTGCCAGCAGCCGCGGTAATAC
GGAGGGTGCAAGCGTTATTCGGAATTATTGGGCGTAAAGAGCGCGTAGGCGGTTTATTAA
GTCAGCTGTGAAAGCCCGGGGCTTAACCCCGGAAGTGCAGTTGAAACTAGTAAACTTGAG
TATGGGAGAGGGAAGTGGAATTCCTGGTGTAGCGGTGAAATGCGTAGATATCAGGAAGAA
CACCGGTGGCGAAGGCGACTTCCTGGACCAATACTGACGCTGAGGCGCGAAGGCGTGGGG
AGCAAACAGGATTAGATACCCTGGTAGTCCACGCAGTAAACGTTGAACACTAGGTGTAGC
GG--GTA-TTTACCCCTG---CTGTGCCGAAGCTAACGCATTAAGTGTTCCGCCTGGGGA
GTACGACCGCAAGGTTAAAACTCAAAGGAATTGACGGGGG-CCCGCACAAGCGGTGGAGC
ATGTGGTTCAATTCGACGCAACGCGAAGAACCTTACCTGGGTTTGACAT--C--TTGGGA
AG-TTCTATGAAAATA-GAAT-GTGCCCTTCGGGGAGCCCAATGACA---GGTGCTGCAT
GGCTGTCGTCAGCTCGTGTCGTGAGATGTTGGGTTAAGTCCCGCAACGAGCGCAACCCTT
GTCTTTAGTTGCCATC--ATTTA-GT--TGGGAACTCTAAAGATACTGCCCCGGTTAACG
GGGAGGAAGGTGGGGATGACGTCAAGTCCTCATGGCCTTTATATCCAGGGCTACACACGT
GCTACAATGGGATGTACAAAAGGCAGCAACCCTGCGAGGGGGAGCCAATCTTAAAAAGCA
TCTCTCAGTTCGGATTGGAGTCTGCAACTCGACTCCATGAAGTTGGAATCGCTAGTAATC
GCGGATCAG-CATGCCGCGGTGAATACGTTCCCGGGCCTTGTACACACCGCCCGTCACAC
CATGAGAGTTGGTTGTACCAAAAG-TTGTTAAGCTAACCT-GAAAA----GGAAGCAGGC
GCCT-AAGGTATGGCTGATGA-TTGGGGTGAAGTCGTAACAAGGTAACC
>SHE4
AGAGTTTGATCCTGGCTCAGAATGAACGCTGGCGGCGTGCTTAACACATGCAAATCGCAC
GAGAACTCTCCT-GCTTG-CAGGAGATAGTAAAGTGGTGAACGGGTGAGTAATGCGTGGG
TAATCTACCTTTGAATCGGGGATAACATCGCGAAAGTGATGCTAATACCGGATAATATCA
ATTTTTCTTCGGAATT--------ATTGATCAAAGAG-----GACCTCTACATGT--AAG
TTCT--TGTTTGGAGATGAGCCCGCGTACCATTAGCTTGTTGGTAAGGTAACGGCTTACC
AAG-GTTATGATGGTTAGCTGGTCTGAGAGGATGATCAGTCACACTGGAACCGACACACG
GTCCAGACTCCTATGGGAGGCAGCAGTGAGGAATTTTGCGCAATGGGGGAAACCCTGACG
CAGCAACGCCGCGTGAGTGATGAAGGCTTTC-GGGTCGTAAAG-CTCTGT----------
----------CAAGTGAGAA----GAAACT------GATTTATGTTAATACCATGAAT-C
AC-TGACGGTACCACTAAAGGAAGCACCGGCTAACTCCGTGCCAGCAGCCGCGGTAATAC
GGAGGGTGCAAGCGTTATTCGGAATTATTGGGCGTAAAGAGCGCGTAGGCGGTTCTTTAA
GTCAGCTGTGAAAGCCCGGGGCTCAACCCCGGAAGTGCAGTTGAAACTATTGAACTTGAG
TATGGGAGAGGGAAGTGGAATTCCTGGTGTAGCGGTGAAATGCGTAGATATCAGGAAGAA
CACCGGTGGCGAAGGCGACTTCCTGGACCAATACTGACGCTGAGGCGCGAAGGCGTGGGG
AGCAAACAGGATTAGATACCCTGGTAGTCCACGCAGTAAACGTTGAACACTAGGTGTAGC
GG--GTA-TTTACCCCTG---CTGTGCCGAAGCTAACGCATTAAGTGTTCCGCCTGGGGA
GTACGACCGCAAGGTTAAAACTCAAAGGAATTGACGGGGG-CCCGCACAAGCGGTGGAGC
ATGTGGTTCAATTCGACGCAACGCGAAGAACCTTACCTGGGTTTGACAT--C--TTGGGA
AC-TTCTATGAAAATA-GAAG-GTGCCCTTCGGGGAGCCCAATGACA---GGTGCTGCAT
GGCTGTCGTCAGCTCGTGTCGTGAGATGTTGGGTTAAGTCCCGCAACGAGCGCAACCCTT
GTCTTTAGTTGCCATCA--TTTA-GT--TGGGAACTCTAAAGATACTGCCCCGGTTAACG
GGGAGGAAGGTGGGGATGACGTCAAGTCCTCATGGCCTTTATATCCAGGGCTACACACGT
GCTACAATGGGATGTACAAAAGGCAGCAACCCTGCGAGGGGGAGCCAATCTTAAAAAGCA
TCTCTCAGTTCGGATTGGAGTCTGCAACTCGACTCCATGAAGTTGGAATCGCTAGTAATC
GCGGATCAG-CATGCCGCGGTGAATACGTTCCCGGGCCTTGTACACACCGCCCGTCACAC
CATGAGAGTTGGTTGTACCAGAAG-TTGTTAAGCTAACCT-GAAAA----GGGAGCAGGC
ACCT-AAGGTATGGCTGATGA-TTGGGGTGAAGTCGTAACAAGGTAACC
>SHE7
AGAGTTTGATCCTGGCTCAGAATGAACGCTGGCGGCGTGCTTAACACATGCAAATCGCAC
GAGAACTCTCCT-GCTTG-CAGGAGATAGTAAAGTGGTGAACGGGTGAGTAATGCGTGGG
TAATCTACCTTTGAATCGGGGATAACATCGCGAAAGTGATGCTAATACCGGATAACATCA
ATTATTCTTCGGAATT--------ATTGATCAAAGAG-----GACCTCTACATGT--AAG
TTCT--TGTTTGGAGATGAGCCCGCGTACCATTAGCTTGTTGGTAAGGTAACGGCTTACC
AAG-GTTATGATGGTTAGCTGGTCTGAGAGGATGATCAGTCACACTGGAACTGACACACG
GTCCAGACTCCTATGGGAGGCAGCAGTGAGGAATTTTGCGCAATGGGGGCAACCCTGACG
CAGCAACGCCGTGTGAGTGATGAAGGCCTTC-GGGTCGTAAAG-CTCTGT----------
----------CAAGTGAGAA----GAAATT------GTATTGTCTTAATATGGCAGTA-T
AT-TGACGGTATCACTACAGGAAGCACCGGCTAACTCCGTGCCAGCAGCCGCGGTAATAC
GGAGGGTGCAAGCGTTATTCGGAATTATTGGGCGTAAAGAGCGCGTAGGCTGTTCATTAA
GTTAGATGTGAAATCCCATGGCTTAACCATGGAAGTGCATATAATACTAATAAACTTGAG
TATGGGATAGGGAAGTGGAATTCCTGGTGTAGCGGTGAAATGCGTAGATATCAGGAAGAA
CACCAGTGGCGAAGGCGACTTCCTGTACCAATACTGACGCTAAGGCGCGAAGGCGTGGGT
AGCAAACAGGATTAGATACCCTGGTAGTCCACGCAGTAAACTGTGAACACTAGGTGTAGC
GG--GTA-TTGACCCCTG---CTGTGCCGAAGCTAACGCATTAAGTGTTCCGCCTGGGGA
GTACGGCCGCAAGGTTAAAACTCAAAGGAATTGACGGGGG-CCCGCACAAGCGGTGGAGC
ATGTGGTTCAATTCGACGCAACGCGAAGAACCTTACCTGGGTTTGACAT--C--TCGAAA
AA-TTTTATGAGAATA-AAAT-GTGCCCATATGGGAATTCGAAGACA---GGTGCTGCAT
GGCTGTCGTCAGCTCGTGTCGTGAGATGTTGGGTTAAGTCCCGCAACGAGCGCAACCCTT
ATCTTTAGTTGCCATCA---TTAAGT--TGGGAACTCTAAAGATACTACCCCGGTTAACG
GGGAGGAAGGTGAGGATGACGTCAAGTCCTCATGGCCTTTATGCCCAGGGCTACACACGT
GCTACAATGGAATGTACAATGGGTCGCGATTCTGTAAGGAGGAGCTAATCTCAAAAAACA
TTTCTCAGTTCGGATTGAAGTCTGCAACTCGACTTCATGAAGTTGGAATCGCTAGTAATC
GCGGATCAG-CATGCCGCGGTGAATACGTTCCCGGGCCTTGTACACACCGCCCGTCACAC
CATGAGAGTTGGTTGTACCAGAAG-CTGTTGAGCTGACCT-TAAAT----GGAAGCAAAC
ATCT-AAGGTATGGCTGATGA-TTGGGGTGAAGTCGTAACAAGGTAACC
>SHS2
AGAGTCTGATCCTGGCTCAGAATGAACGCTGGCGGCGTGCTTAACACATGCAAGTCGTAC
GAGAACTCTCCTG-CTTG-CAGGAGATAGTAAAGTGGCGCACGGGTGAGTAACGCGTGGA
TAATCTATCCTTAAATCGGGGATAACATTGCGAAAGCGATGCTAATACCGGATATGATTA
ATATCTAATAAGGAT---------ATGAATTAAAGGT-----GGTCTCTACATGT--AAG
CTAC--CGTTTAAGGGTGAGTCCGCGTACCATTAGCTAGTTGGTGAGATAATAGCTCACC
AAG-GCTACGATGGTTAGCTGGTCTGAGAGGATGATCAGCCACACTGGAACTGGAACACG
GTCCAGACTCCTACGGGAGGCAGCAGTGAGGAATTTTGCGCAATGGGGGAAACCCTGACG
CAGCAACGCCGCGTGAGTGATGAAGGCTCTC-GGGTCGTAAAG-CTCTGT----------
----------CAAGTGGGAA----GAATAT------ATTTAATACGAATAGTATTAAG-T
AC-TGACGGTACCACTGAAGGAAGCACCGGCTAACTCCGTGCCAGCAGCCGCGGTAATAC
GGAGGGTGCAAGCGTTATTCGGAATTATTGGGCGTAAAGAGCGCGTAGGCGGTCTTAAAA
GTCAGATGTGAAATCCCGGGGCTCAACCCCGTAAGTGCATTTGAAACTATAAGACTTGAG
TATGGGAGAGGGAAGTGGAATTCCTGGTGTAGCGGTGAAATGCGTAGATATCAGGAAGAA
CATCGGTGGCGAAGGCGACTTCCTGGACCAATACTGACGCTGAGGCGCGAAGGCGTGGGT
AGCAAACAGGATTAGATACCCTGGTAGTCCACGCAGTAAACGTTGAACACTAGGTGTAGC
GG--GTA-TTGACCCCTGC---TGTGCCGCAGCTAACGCATTAAGTGTTCCGCCTGGGGA
GTACGGCCGCAAGGCTAAAACTCAAAGGAATTGACGGGGG-CCCGCACAAGCGGTGGAGC
ATGTGGTTTAATTCGACGCAACGCGAAGAACCTTACCTGGACTTGACAT--CT--CGGGA
AT-CCTTATGAAAATTTGGA--GTGCCCTTCGGGGAACCCGATGACA---GGTGCTGCAT
GGCTGTCGTCAGCTCGTGTCGTGAGATGTTGGGTTAAGTCCCGCAACGAGCGCAACCCTT
GTCTTTAGTTGCCATCA---TTAAGT--TGGGAACTCTAAAGATACTGCCCCGGTTAACA
GGGAGGAAGGTGGGGATGACGTCAAGTCCTCATGGCCTTTATGTCCAGGGCTACACACGT
GCTACAATGGAATGTACAAAGAGTCGCGACCTCGCAAGAGTTAGCCAATCTCATAAAACA
TTCCCTAGTTCGGATTGGAGTCTGCAACTCGACTCCATGAAGCTGGAATCGCTAGTAATC
GCGGATCAG-CATGCCGCGGTGAATACGTTCCCGGGCCTTGTACACACCGCCCGTCACAC
CATGAGAGTTGGTTGTACCAGAAG-TTGTGAAGCTAACCA-TTTAT-T-TGGAGGCGAGC
ACCT-AAGGTATGGCTGATGA-TTGGGGTGAAGTCGTAACAAGGTAACC
>SHE1
AGAGTTTGATCCTGGCTCAGAATGAACGCTGGCGGCGTGCTTAACACATGCAAATCGCAC
GAGAACTCTCCT-GCTTG-CAGGAGATAGTAAAGTGGTGAACGGGTGAGTAATGCGTGGG
TAATCTACCTTTGAATCGGGGATAACATCGCGAAAGTGATGCTAATACCGGATAATATCA
ATTCTTCTTCGGAATT--------TTTGATCAAAGAG-----GACCTCTACATGT--AAG
TTCT--TGTTTGAAGATGAGCCCGCGTACCATTAGCTTGTTGGTAAGGTAACGGCTTACC
AAG-GTTATGATGGTTAGCTGGTCTGAGAGGATGATCAGTCACACTGGAACTGACACACG
GTCCAGACTCCTATGGGAGGCAGCAGTGAGGAATTTTGCGCAATGGGGGAAACCCTGACG
CAGCAACGCCGCGTGAGTGATGAAGGCTTTC-GGGTCGTAAAG-CTCTG-----------
---------TCAAGTGAGAA----GAAACT------GGCTTATATTAATACCATAAGC-C
AC-TGACGGTACCACTAAAGGAAGCACCGGCTAACTCCGTGCCAGCAGCCGCGGTAATAC
GGAGGGTGCAAGCGTTATTCGGAATTATTGGGCGTAAAGAGCGCGTAGGCGGTTTATTAA
GTCAGCTGTGAAAGCCCGGGGCTTAACCCCGGAAGTGCAGTTGAAACTATTAAACTTGAG
TATGGGAGAGGGAAGTGGAATTCCTGGTGTAGCGGTGAAATGCGTAGATATCAGGAAGAA
CACCGGTGGCGAAGGCGACTTCCTGGACCAATACTGACGCTGAGGCGCGAAGGCGTGGGG
AGCAAACAGGATTAGATACCCTGGTAGTCCACGCAGTAAACGTTGAACACTAGGTGTAGC
GG--GTA-TTTACCCCTG---CTGTGCCGAAGCTAACGCATTAAGTGTTCCGCCTGGGGA
GTACGACCGCAAGGTTAAAACTCAAAGGAATTGACGGGGG-CCCGCACAAGCGGTGGAGC
ATGTGGTTCAATTCGACGCAACGCGAAGAACCTTACCTGGGTTTGACAT--C--TTGGGA
AG-TTCTATGAAAATA-GAAT-GTGCCCTTCGGGGAGCCCAATGACA---GGTGCTGCAT
GGCTGTCGTCAGCTCGTGTCGTGAGATGTTGGGTTAAGTCCCGCAACGAGCGCAACCCTT
GTCTTTAGTTGCCATCAA-CTCG-GT--TGGGAACTCTAAAGATACTGCCCCGGTTAACG
GGGAGGAAGGTGGGGATGACGTCAAGTCCTCATGGCCTTTATATCCAGGGCTACACACGT
GCTACAATGGGATGTACAAAAGGTAGCGAACCTGCGAGGGTGAGCCAATCTTAAAAAGCA
TCTCTCAGTTCGGATTGGAGTCTGCAACTCGACTCCATGAAGTTGGAATCGCTAGTAATC
GCGGATCAG-CATGCCGCGGTGAATACGTTCCCGGGCCTTGTACACACCGCCCGTCACAC
CATGAGAGTTGGTTGTACCAGAAG-TTGTTAAGCTAACCT-GTAAA----GGAAGCAGGC
ACCT-AAGGTATGGCTGATGA-TTGGGGTGAAGTCGTAACAAGGTAACC
>SHE5
AGAGTTTGATCCTGGCTCAGAATGAACGCTGGCGGCGTGCTTAACACATGCAAATCGCAC
GAGAACTCTCTTG-CTTG-CAGGAGATAGTAAAGTGGTGAACGGGTGAGTAATGCGTGGG
TAATCTACCTTTGAATCGGGGATAACATTGCGAAAGTGATGCTAATACCGGATAATATCA
ATTATTCTTCGGAATT--------TTTGATCAAAGAG-----GACCTCTACATGT--AAG
TTCT--TGTTTGGAGATGAGCCCGCGTACCATTAGCTTGTTGGTAAGGTAACGGCTTACC
AAG-GTTATGATGGTTAGCTGGTCTGAGAGGATGATCAGTCACACTGGAACTGACACACG
GTCCAGACTCCTATGGGAGGCAGCAGTGAGGAATTTTGCGCAATGGGGGAAACCCTGACG
CAGCAACGCCGCGTGAGTGATGAAGGCTTTC-GGGTCGTAAAG-CTCTGT----------
----------CAAGTGAGAA----GAAACT------GGTTTATGATAATACCATAAAC-T
AC-TGACGGTACCACTAAAGGAAGCACCGGCTAACTCCGTGCCAGCAGCCGCGGTAATAC
GGAGGGTGCAAGCGTTATTCGGAATTATTGGGCGTAAAGAGCGCGTAGGCGGTTTATTAA
GTCAGCTGTGAAAGCCCGGGGCTCAACCCCGGAAGTGCAGTTGAAACTAGTGAACTTGAG
TATGGGAGAGGGAAGTGGAATTCCTGGTGTAGCGGTGAAATGCGTAGATATCAGGAAGAA
CACCGGTGGCGAAGGCGACTTCCTGGACCAATACTGACGCTGAGGCGCGAAGGCGTGGGG
AGCAAACAGGATTAGATACCCTGGTAGTCCACGCAGTAAACGTTGAACACTAGGTGTAGC
GG--GTA-TTTACCCCTG---CTGTGCCGAAGCTAACGCATTAAGTGTTCCGCCTGGGGA
GTACGACCGCAAGGTTAAAACTCAAAGGAATTGACGGGGG-CCCGCACAAGCGGTGGAGC
ATGTGGTTCAATTCGACGCAACGCGAAGAACCTTACCTGGGTTTGACAT--C--TTGGGA
AG-TTCTATGAAAATA-GAAT-GTGCCCTTCGGGGAGCCCAATGACA---GGTGCTGCAT
GGCTGTCGTCAGCTCGTGTCGTGAGATGTTGGGTTAAGTCCCGCAACGAGCGCAACCCTT
GTCTTTAGTTGCCATCA--ACTA-G-GTTGGGAACTCTAAAGATACTGCCCCGGTTAACG
GGGAGGAAGGTGGGGATGACGTCAAGTCCTCATGGCCTTTATATCCAGGGCTACACACGT
GCTACAATGGGATGTACAAAAGGCAGCGACCCTGCGAGGGGGAGCCAATCTTAAAAAGCA
TCTCTCAGTTCGGATTGGAGTCTGCAACTCGACTCCATGAAGTTGGAATCGCTAGTAATC
GCGGATCAG-CATGCCGCGGTGAATACGTTCCCGGGCCTTGTACACACCGCCCGTCACAC
CATGAGAGTTGGTTGTACCAGAAG-TTGTTAAGCTAACCT-GAAAA----GGGGGCAGGC
ACCT-AAGGTATGGCTGATGA-TTGGGGTGAAGTCGTAACAAGGTAACC
>MW356768.1 Uncultured delta proteobacterium clone SY_48 
AGAGTTTGATCATGGCTCAGAATGAACGCTGGCGGCGTGCTTAACACATGCAAGTCGAAC
GAGAACTCTTCTGCTTGCAGAAGAAAGTAAAGTGGCGTACGGGTGAGTAACGCGTAGGTA
ATCTGCCCATAATCAAGGGATAACATTGCGAAAGCGATGCTAAAACCGTATAAAGTCAGT
CAATCACAAGATATGAGGATGAAAGGTAGCCTCTATAAAAAAGCTACTGATTATGGATGA
GCCTGCGTACCATTAGCTAGTTGGTAAGGTAAGGGCTTACCAAGGCAACGATGGTTAGCT
GGTCTGAGAGGATGATCAGCCACACTGGAACTGAAACACGGTCCAGACTCCTATGGGAGA
CAGCAGTGAGGAATTTTGCGCAATGGGGGAAACCCTGACGCAGCAACGCCGCGTGAGTGA
TGAAGGCCTTCGGGTCGTAAAGCTCTGTCAAGTGGGAAGAAAGTATAATATACAAAAAAG
ATAATATATTGACGGTACCATTAGAGGAAGCACCGGCTAACTCCGTGCCAGCAGCCGCGG
TAATACGGAGGGTGTAAGCGTTATTCGGAATTATTGGGCGTAAAGGGCGCGTAGGCGGTT
TTATAAGTCAAGTGTGAAATCCCGAGGCTTAACTTCGGAAGAGCATATGAAACTATAAGA
CTTGAGTATGGGAGAGGGAAGTAGAATTCCTGGTGTAGAGGTGAAATTCGCAGATATCAG
GAAGAACACCAGTGGCGAAGGCGACTTCCTGGACCAATACTGACGCTAAGGCGCGAAGGC
GTGGGTAGCAAACAGGATTAGATACCCTGGTAGTCCACGCAGTAAACGTTGAACATTAGG
TGTAGCGGGTATTGACCCCTGCTGTGCCGAAGCTAACGCATTAAATGTTCCGCCTGGGAA
GTACGATCGCAAGATTAAAACTCAAAGGAATTGACGGGGGCCCGCACAAGCGGTGGAGCA
TGTGGTTCAATTCGACGCAACGCGAAGAACCTTACCTGGGTTTGACATCTCAGGAATCTT
TTTGAAAAAAAAGAGTGCCTCATAAGAGGAGCCTGAAGACAAGTGCTGCATGGCTGTCGT
CAGCTCGTGTCGTGAGATGTTGGGTTAAGTCCCGCAACGAGCGCAACCCTTATCTTTAGT
TGCCATCATTAAGTTGGGAACTCTAAAGATACTGCTCCGGTTAACGGGGAGGAAGGTGGG
GATGACGTCAAGTCCTCATGGCCTTTATATTCAGGGCTACACACGTGCTACAATGGGATG
TACAAAGGGTAGCGACCTTGAGAAAGGAAGCCAATCTCAAAAAGCATTCCTCAGTACGAA
TTGGAGTCTGCAACTCGACTCCATGAAGCTGGAATCGCTAGTAATCGCGGATCAGCATGC
CGCGGTGAATACGTTCCCGGGCCTTGTACACACCGCCCGTCACACCATGAGAGTTGGTTG
TACCAGAAGTTGTTATGTGAACCAATTGAGGGAGCATGCACCGAAGGTATGGCTGATGAT
TGGGGTGAAGTCGTAACAAGGTAACCGTA
>DQ630712.1 Uncultured delta proteobacterium clone mmp2_9 
AGAGTTTGATCCTGGCTCAGAATGGACGCTGGCGGCGTGCTTAACACATGCAAGTCGAAC
GAGAACTCTTCTGCTTGCAGAAGAAAGTAAAGTGGCGAACGGGTGAGTAACGCGTAGGTA
ATCTGTCCATAATCGAGGGATAACATTGCGAAAGCGATGCTAATACCTTATGAAGTCAGT
CAATCACAAGATAGACAGATGAAAGGTAGCCTCTTAAAAAAGCTACTGATTATGGGTGAG
CTTGCGTACCATTGGCTAGTTGGTAAGGTAAGAGCTTACCAAGGCAACGATGGTTAGCTG
GTCTGAGAGGATGATCAGCCACACTGGAACTGAAACACGGTCCAGACTCCTATGGGAGGC
AGCAGTGAGGAATTTTGCGCAATGGGGGAAACCCTGACGCAGCAACGCCGCGTGAGTGAT
GAAGGCCTTCGGGTCGTAAAGCTCTGTCAAGTGGGAAGAAAGTATAAGATTCTAAAAGGA
TAATATATTGACGGTACCATTAGAGGAAGCACCGGCTAACTCCGTGCCAGCAGCCGCGGT
AATACGGAGGGTGTAAGCGTTATTCGGAATTATTGGGCGTAAAGGGCGCGTAGGCGGTTT
TATAAGTCAAGTGTGAAATCCCGAGGCTTAACTTCGGAAGAGCATATGAAACTATAAGAC
TTGAGTATGGGAGAGGGAAGTAGAATTCCTGGTGTAGAGGTGAAATTCGTAGATATCAGG
AAGAACACCAGTGGCGAAGGCGACTTTCTGGACCAATACTGACGCTAAGGCGCGAAGGCG
TGGGTAGCAAACAGGATTAGATACCCTGGTAGTCCACGCAGTAAACGTTGAACATTAGGT
GTAGCGGGTATTGACCCCTGCTGTGCCGAAGCTAACGCATTAAGTGTTCCGCCTGGGAAG
TACGATCGCAAGATTAAAACTCAAAGGAATTGACGGGGGCCCGCACAAGCGGTGGAGCAT
GTGGTTCAATTCGACGCAACGCGAAGAACCTTACCTGGGTTTGACATCTCAGGAATCTTT
TTGAAAAAAGAGAGTGCCTTCAAAAGAGGAGCCTGAAGACAAGTGCTGCATGGCTGTCGT
CAGCTCGTGTCGTGAGATGTTGGGTTAAGTCCCGCAACGAGCGCAACCCTTATCTTTAGT
TGCCATCATTAAGTTGGGAACTCTAGAGATACTGCTCCGGTTAACGGGGAGGAAGGTGGG
GATGACGTCAAGTCCTCATGGCCTTTATATTCAGGGCTACACACGTGCTACAATGGGATG
TACAAAGGGTAGCGACCTTGAGAAAGGAAGCCAATCTCAAAAAGCATTCCTCAGTACGAA
TTGGAGTCTGCAACTCGACTCCATGAAGCTGGAATCGCTAGTAATCGCGGATCAGCATGC
CGCGGTGAATACGTTCCCGGGCCTTGTACACACCGCCCGTCACACCATGAGAGTTGGTTG
TACCAGAAGTTGTTATGCTAACCAATCAAGGATGCATGCACCTAAGGTATGGCTGATGAT
TGGG
>DQ630684.1 Uncultured delta proteobacterium clone mmp45
AATGAACGCTGGCGGCGTGCTTAACACATGCAAGTCGAACGAGAACTCTTCTGCTTGCAG
AAGAAAGTAAAGTGGCGAACGGGTGAGTAACGCGTAGGTAATCTGTCCATAATCGAGGGA
TAACATTGCGAAAGCGATGCTAATACCTTATGAAGTCAGTCAATCACAAGATAGACAGAT
GAAAGGTAGCCTCTTAAAAAAGCTACTGATTATGGGTGAGCTTGCGTACCATTAGCTAGT
TGGTAGGGTAAGAGCTTACCAAGGCAACGATGGTTAGCTGGTCTGAGAGGATGATCAGCC
ACACTGGAACTGAAACACGGTCCAGACTCCTATGGGAGGCAGCAGTGAGGAATTTTGCGC
AATGGGGGAAACCCTGACGCAGCAACGCCGCGTGAGTGATGAAGGCCTTCGGGTCGTAAA
GCTCTGTCAAGTGGGAAGAAAGTATAAGATTCTAAAAGGATAATATATTGACGGTACCAT
TAGAGGAAGCACCGGCTATCTCCGTGCCAGCAGCCGCGGTAATACGGAGGGTGTAAGCGT
TATTCGGAATTATTGGGCGTAAAGGGCGCGTAGGCGGTTTTATAAGTCAAGTGTGAAATC
CCGAGGCTTAACTTCGGAAGAGCATATGAAACTATAAGACTTGAGTATGGGAGAGGGAAG
TAGAATTCCTGGTGTAGAGGTGAAATTCGTAGATATCAGGAAGAACACCAGTGGCGAAGG
CGACTTTCTGGACCAATACTGACGCTAAGGCGCGAAGGCGTGGGTAGCAAACAGGATTAG
ATACCCTGGTAGTCCACGCAGTAAACGTTGAACATTAGGTGTAGCGGGTATTGACCCCTG
CTGTGCCGAAGCTAACGCATTAAGTGTTCCGCCTGGGAAGTACGATCGCAAGATTAAAAC
TCAAAGGAATTGACGGGGGCCCGCACAAGCGGTGGAGCATGTGGTTCAATTCGACGCAAC
GCGAAGAACCTTACCTGGGTTTGACATCTCAGGAATCTTTTTGAAAAAAGAGAGTGCCTT
CAAAAGAGGAGCCTGAAGACAAGTGCTGCATGGCTGTCGTCAGCTCGTGTCGTGAGATGT
TGGGTTAAGTCCCGCAACGAGCGCAACCCTTATCTTTAGTTGCCATCATTAAGTTGGGAA
CTCTAGAGATACTGCTCCGGTTAACGGGGAGGAAGGTGGGGATGACGTCAAGTCCTCATG
GCCTTTATATTCAGGGCTACACACGTGCTACAATGGGATGTACAAAGGGTAGCGACCTTG
AGAAAGGAAGCCAATCTCAAAAAGCATTCCTCAGTACGAATTGGAGTCTGCAACTCGACT
CCATGAAGCTGGAATCGCTAGTAATCGCGGATCAGCATGCCGCGGTGAATACGTTCCCGG
GCCTTGTACACACCGCCCGTCACACCATGAGAGTTGGTTGTACCAGAAGTTGTTATGCTA
ACCAATCAAGGATGCATGCACCTAAGGTATGGCTGATGATTGGGGTG
>DQ630669.1 Uncultured delta proteobacterium clone mmp12 
AATGAACGCTGGCGGCGTGCTTAACACATGCAAGCTCGAACGAGAACTCTTCTGCTTGCA
GAAGAAAGTAAAGTGGCGAACGGGTGAGTAACGCGTAGGTAATCTGTCCATAATCGAGGG
ATAACATTGCGAAAGCGATGCTAATACCTTATGAAGTCAGTCAATCACAAGACAGACAGA
TGAAAGGTAGCCTCTTAAAAAAGCTACTGATTATGGGTGAGCTTGCGTACCATTAGCTAG
TTGGTAGGGTAAGAGCTTACCAAGGCAACGATGGTTAGCTGGTCTGAGAGGATGATCAGC
CACACTGGGACTGAAACACGGTCCAGACTCCTATGGGAGGCAGCAGTGAGGAATTTTGCG
CAATGGGGGAAACCCTGACGCAGCAACGCCGCGTGAGTGATGAAGGCCTTCGGGTCGTAA
AGCTCTGTCAAGTGGGAAGAAAGTATAAGATTCTAAAAGGATAATATATTGACGGTACCA
TTAGAGGAAGCACCGGCTAACTCCGTGCCAGCAGCCGCGGTAATACGGAGGGTGTAAGCG
TTATTCGGAATTATTGGGCGTAAAGGGCGCGTAGGCGGTTTTATAAGTCAAGTGTGAAAT
CCCGAGGCTTAACTTCGGAAGAGCATATGAAACTATAAGACTTGAGTATGGGAGAGGGGA
GTAGAATTCCTGGTGTAGAGGTGAAATTCGTAGATATCAGGAAGAACACCAGTGGCGAAG
GCGACTTTCTGGACCAATACTGACGCTAAGGCGCGAAGGCGTGGGTAGCAAACAGGATTA
GATACCCTGGTAGTCCACGCAGTAAACGTTGAACATTAGGTGTAGCGGGTATTGACCCCT
GCTGTGCCGAAGCTAACGCATTAAGTGTTCCGCCTGGGAAGTACGATCGCAAGATTAAAA
CTCAAAGGAATTGACGGGGGCCCGCACAAGCGGTGGAGCATGTGGTTCAATTCGACGCAA
CGCGAAGAACCTTACCTGGGTTTGACATCTCAGGAATCTTTTTGAAAAAAGAGAGTGCCT
TCAAAAGAGGAGCCTGAAGACAAGTGCTGCATGGCTGTCGTCAGCTCGTGTCGTGAGATG
TTGGGTTAAGTCCCGCAACGAGCGCAACCCTTATCTTTAGTTGCCATCATTAAGTTGGGA
ACTCTAGAGATACTGCTCCGGTTAACGGGGAGGAAGGTGGGGATGACGTCAAGTCCTCAT
GGCCTTTATATTCAGGGCTACACACGTGCTACAATGGGATGTACAAAGGGTAGCGACCTT
GAGAAAGGAAGCCAATCTCAAAAAGCATTCCTCAGTACGAATTGGAGTCTGCAACTCGAC
TCCATGAAGCTGGAATCGCTAGTAACCGCGGATCAGCATGCCGCGGTGAATACGTTCCCG
GGCCTTGTACACACCGCCCGTCACACCATGAGAGTTGGTTGTACCAGAAGTTGTTATGCT
AACCAATCAAGGATGCATGCACCTAAGGTATGGCTGATGATTGGGGTG
>DQ630681.1 Uncultured delta proteobacterium clone mmp40 
GATCCTGGCTCAGAATGAACGCTGGCGGCGTGCTTAACACATGCAAGTCGTACGAGAAAT
CTTCTGCTTGCAGGAGAAAGTAAAGTGGCGAACGGGTGAGTAACGCGTGGGCAATCTATC
CTTGAATTAGGAATAACATTGCGAAAGCGATGCTAAAACCTGATGTCATTAATTATTATT
CGTAATATTTAATTAAAAGGGGCCTCTAAATTAAGCTTCTGTTTAGGGATGAGCCTGCGT
ACCATTAGCTTGTTGGTAAGGTAAAGGCTTACCAAGGCTACGATGGTTAGCTGGTCTGAG
AGGATGATCAGCCACACTGGAACTGGAACACGGTCCAGACTCCTATGGGAGGCAGCAGTG
AGGAATTTTGCGCAATGGGGGAAACCCTGACGCAGCAACGCCGCGTGAGTGATGAAGGTC
TTCGGATCGTAGAGCTCTGTCAAGTGGGAAGAAACTAATATTTACTAATAATAAATATTA
TTGACGGTACCACTGAAGGAAGCACCGGCTAACTCCGTGCCAGCAGCCGCGGTAATACGG
AGGGTGCAAGCGTTATTCGGAATTATTGGGCGTAAAGAGCGCGTAGGTGGCGCTATAAGT
CAGATGTGAAATCCCAGAGCTTAACTCTGGAAGTGCATTTGATACTATAGTGCTTGAGTA
TGGGAGAGGGAAGTGGAATTCTTGGTGTAGCGGTGAAATGCGTAGATATCAGGAAGAACA
CCAGTGGCGAAGGCGGCTTCCTGGACCAATACTGACACTGAGGCGCGAAGGCGTGGGTAG
CAAACAGGATTAGATACCCTGGTAGTCCACGCAGTAAACGGTGAACACTAGGTGTAGCGG
GTATTGACCCCTGCTGTGCCGAAGCAAACGCATTAAGTGTTCCGCCTGGGGAGTACGACC
GCAAGGTTAAAACTCAAAGGAATTGACGGGGGCCCGCACAAGCGGTGGAGCATGTGGTTC
AATTCGACGCAACGCGAAGAACCTTACCTGGATTTGACATCTCAGGAACTTTTATGAAAA
TAAAAGGTGCCCTTCGGGGAGCCTGAAGACAGGTGCTGCATGGCTGTCGTCAGCTCGTGT
CGTGAGATGTTGGGTTAAGTCCCGCAACGAGCGCAACCCCTATCTTTAGTTGCCAATATT
AAGTTAGGAACTCTAAAGATACCGCCCCGGTTAACAGGGAGGAAGGTGGGGATGACGTCA
AGTCCTCATGACCTTTATGTCCAGGGCTACACACGTGCTACAATGGGATGTACAAAGAGT
TGCGAATCTGTGAAGATGAGCCAATCTCAAAAAGCATCTCTCAGTTCGGATTGGAGTCTG
CAACTCGACTCCATGAAGCTGGAATCGCTAGTAATCGTGGATCAGCATGCCACGGTGAAT
ACGTTCCCGGGCCTTGTACACACCGCCCGTCACACCATGAGAGTTGGTTGTACCAGAAGT
TATTAAGCTAACCGTAAGGAGGCAGATACCTAAGGTATGGCTGATGATTG
>DQ630691.1 Uncultured delta proteobacterium clone mmp61 
TCAGAATGAACGCTGGCGGCGTGCTTAACACATGCAAGTCGTACGAGAAATCTTCTGCTT
GCAGAAGAAAGTAAAGTGGCGAACGGGTGAGTAACGCGTGGGTAATCTATCCTTAAATTA
GGAATAACATTGCGAAAGCGATGCTAAAACCTGATGTTATTAATTTTTATTCGTAATAAT
TAATTAAAAGGGGCCTCTATATTAAGCTTCTGTTTAGGGATGAGCCTGCGTACCATTAGC
TTGTTGGTAAGGTAAAAGCTTACCAAGGCTACGATGGTTAGCTGGTCTGAGAGGATGATC
AGCCACACTGGAACTGGAACACGGTCCAGACTCCTATGGGAGGCAGCAGTGAGGAATTTT
GCGCAATGGGGGAAACCCTGACGCAGCAACGCCGCGTGAGTGATGAAGGTCTTCGGATCG
TAAAGCTCTGTCAAGTGGGAAGAAACTAATATTTACTAATAATAATTATTATTGACGGTA
CCACTGAAGGAAGCACCGGCTAACTCCGTGCCAGCAGCCGCGGTAATACGGAGGGTGCAA
GCGTTATTCGGAATTATTGGGCGTAAAGAGCGCGTAGGTGGCGCTATAAGTCAGATGTGA
AATCCCAGAGCTTAACTCTGGAAGTGCATTTGATACTATAGTGCTTGAGTATGGGAGAGG
GAAGTGGAATTCTTGGTGTAGCGGTGAAATGCGTAGATATCAGGAAGAACACCAGTGGCG
AAGGCGGCTTCCTGGACCAATACTGACACTGAGGCGCGAAGGCGTGGGTAGCAAACAGGA
TTAGATACCCTGGTAGTCCACGCAGTAAACGGTGAACACTAGGTGTAGCGGGTATTGACC
CCTGCTGTGCCGAAGCAAACGCATTAAGTGTTCCGCCTGGGGAGTACGACCGCAAGGTTA
AAACTCAAAGGAATTGACGGGGGCCCGCACAAGCGGTGGAGCATGTGGTTCAATTCGACG
CAACGCGAAGAACCTTACCTGGATTTGACATCTCAGGAACTTTTATGAAAATAAAAGGTG
CCCTTCGGGGAGCCTGAAGACAGGTGCTGCATGGCTGTCGTCAGCTCGTGTCGTGAGATG
TTGGGTTAAGTCCCGCAACGAGCGCAACCCCTATCTTTAGTTGCCAATATTAAGTTAGGA
ACTCTAAAGATACCGCCCCGGTTAACAGGGAGGAAGGTGGGGATGACGTCAAGTCCTCAT
GGCCTTTATGTCCAGGGCTACACACGTGCTACAATGGGATGTACAAAGAGTTGCGAATCT
GTGAAGATGAGCCAATCTCAAAAAGCATCTCTCAGTTCGGATTGGAGTCTGCAACTCGAC
TCCATGAAGCTGGAATCGCTAGTAATCGTGGATCAGCATGCCACGGTGAATACGTTCCCG
GGCCTTGTACACACCGCCCGTCACACCATGAGAGTTGGTTGTACCAGAAGTTATTAAGCT
AACCGTAAGGAGGCAGATACCTAAGGTATGGCTGATGATTGGGGTG
>DQ630685.1 Uncultured delta proteobacterium clone mmp46
CTAAGAGAGCTTATTAAAGGTGGCCTCTACATGTAAGCTACTGTTTGAGGATGAGCCCGC
GTACCATTAGCTAGTTGGTGAGGTAAGAGCTCACCAAGGCAACGATGGCTAGCTGGTCTG
AGAGGATGATCAGTCACACTGGAACTGAAACACGGTCCAGACTCCTACGGGAGGCAGCAG
TGAGGAATTTTGCGCAATGGGGGAAACCCTGACGCAGCAACGCCGCGTGAGTGATGAAGG
CTTTCGGGTCGTAAAGCTCTGTCAAGTGGGAAGAAAATATTTTATAAGAAAAATATAAAG
TACTGACGGTACCACTAAAGGAAGCACCGGCTAACTCCGTGCCAGCAGCCGCGGTAATAC
GGAGGGTGCAAGCGTTATTCGGAATTATTGGGCGTAAAGAGCGCGTAGGCGGTCTTATAA
GTCAGATGTGAAATCCCGGGGCTCAACCCCGTAAGTGCATTTGAAACTATGAGACTCGAG
TATGGGAGAGGGAAGTGGAATTCCTGGTGTAGCGGTGAAATGCGTAGATATCAGGAAGAA
CATCAGTGGCGAAGGCGACTTCCTTGACCAATACTGACGCTGAGGCGCGAAGGCGTGGGG
AGCAAACAGGATTAGATACCCTGGTAGTCCACGCAGTAAACGTTGAACACTAGGTGTAGC
GGGTATTGACCCCTGCTGTGCCGCAGCTAACGCATTAAGTGTTCCGCCTGGGGAGTACGG
CCGCAAGGCTAAAACTCAAAGGAATTGACGGGGGCCCGCACAAGCGGTGGAGCATGTGGT
TTAATTCGACGCAACGCGAAGAACCTTACCTGGACTTGACATCTCGGGAATTCTCTCGAA
AGAAAGAAGTGCCCTTCGGGGAACCCGATGACAGGTGCTGCATGGCTGTCGTCAGCTCGT
GTCGTGAGATGTTGGGTTAAGTCCCGCAACGAGCGCAACCCTTGTCTTTAGTTGCCATCA
TTAAGTTGGGAACTCTAAAGATACTGCCCCGGTTAACAGGGAGGAAGGTGGGGATGACGT
CAAGTCCTCATGGCCTTTATGTCCAGGGCTACACACGTGCTACAATGGAGTGTACAAAGG
GTAGCGACCTCGTGAGAGTAAGCCAATCTCATAAAGCACTCCTTAGTTCGGATTGGAGTC
TGCAACTCGACTTCATGAAGCTGGAATCGCTAGTAATCGCGGATCAGCATGCCGCGGTGA
ATACGTTCCCGGGCCTTGTACACACCGCCTGTCACACCATGAGAGTTGGTTGTACCAGAA
GTTGTTAAGCTAACC
>L06457.1 Iron sulfide containing magnetotactic bacterium rRNA sequence from clone MMP1991
TACCGGATATGATTTATATTTTTTAAGGATATGAATTAAAGGTGGTCTCTACATGTAAGC
TACCGTTTAAGGGTGAGTCCGCGTACCATTAGCTTGTTGGTGAGATAATAGCGCACCAAG
GCGACGATGGTTAGCTGGTCTGAGAGGATGATCAGCCACACTGGAACTGGAACACGGTCC
AGACTCTACGGGAGGCAGNAGTGAGGAATTTTGCGCAATGGGGGAAACCCTGAGCCAGCA
ACGCCGCGTGAGTGATGAAGGCTTCGGGTCGTAAAGCTCTGTCAAGTGGGAAGAATATAT
TTAATACGAATAGTATTAAGTACTGACGGTACCACTGAAGGAAGCACCGGCTAACTCCGT
GCCAGCAGCCGCGGTAATACGGAGGGTGCAAGCGTTATTCGGAATTATTGGGCGTAAAGA
GCGCGTAGGCGGTCTTATAAGTCAGATGTGAAATCCCGGGGCTCAACCCCGAAAGTGCAT
TTGAAACTATAAGACTTGAGTATGGGAGAGGGAAGTGGAATTCCTGGTGTAGCGGTGAAA
TGCGTAGATATCAGGAAGAACATCAGTGGCGAAGGCGACTTCCTGGACCAATACTGACGC
TGAGGCGCTAAGGCGTGGGTAGCAAACAGGATTAGATACCCTGGTAGTCCACGCAGTAAA
CGTTGAACACTAGGTGTAGCGGGTATTGACCCCTGCTGTGCCGCACGTAACGCATAAGTG
TTCCGCCTGGGGAGTACGGNCGCAAGGCTAAAACTCAAAGGAATTGACGGGGGCCGCACA
AGCGGTGGAGCATGTGGTTTAATTCGAGCCAACGCGAAGAACCTTACCTGGACTTGACAT
CTCGGGAATCCTTTTGAAAATTAGGAGTGCTTCGGGGAGCCCGATGACAGGTGCTGCATG
GCTGTCGTCAGCTCGTGTCGTGAGATGTTGGGTTAAGTCCCGCAACGAGCGCAACCCTTG
TCTTTAGTTGCCATCATTAAGTTGGGAACTCTAAAGATACTGCCCCGGTTAACAGGGAGG
AAGGTGGGGATGACGTCAAGTCCTCATGGNCTTTATGTCCAGGGCTACACACGTGCTACA
ATGGAATGCACAAAGAGAAGCGNCCTCGCGAGAGTAAGCCAATCTCATAAACATTCCCTA
GTTCGGATTGGAGTCTGCAACTCGACTCCATGAAGCTGGAATCGCTAGTAATCGCGGATC
AGCATGCCGCGGTGAATACGTTCCCGGGCCTTGTACACACCGCCCGTCACACCATGAGAG
TTGGTTGTACCAGAAGTTGTGAAGCTAACCA
>KY778003.1 Uncultured prokaryote clone mmp16 
TAGTTGGTGCTTACACATGCAGTCGTACGAGAAATCTTTTGCTTGCAAAAGGGAGTAAAG
TGGCGAACGGGTGAGTAACGCGTGGGTAATTTACCCTTGAATCTAGGATAACATTGCGAA
AGCGATGCTAATACTGGATAATATCACAATAACTTTGGTTGTTGTGACCAAAGGTGGTCT
CTTCATGAAAACTACTGTTTGAGGATGAGCCCGCGTACCATTAGCTTGTTGGTGGGGTAA
TGGCCTACCAAGGCTGCGATGGTTAGCTGGTCTGAGAGGATGATCAGCCACACTGGAACT
GAAACACGGTCCAGACTCCTATGGGAGGCAGCAGTGAGGAATTTTGCGCAATGGGAGAAA
TCCTGACGCAGCAACGCCGTGTGAGTGATGAAGGCCCTCGGGTCGTAAAGCTCTGTCAGG
TGGGAAGAATATATCTTGTGCTAATATCGCAAGATACTGACGGTACCACTAAAGGAAGCA
CCGGCTAACTCCGTGCCAGCAGCCGCGGTAAGACGGAGGGTGCAAGCGTTATTCGGAATT
ATTGGGCGTAAAGAGCGCGTAGGCGGTATATTAAGTCAGATGTGAAAGCCCGAGGCTTAA
CCTCGGAAGTGCATTTGAAACTAATAAACTCGAGTATGGGAGAGGGAAGTGGAATTCCTG
GTGTAGCGGTGAAATGCGTAGATATCAGGAAGAACACCGGTGGCGAAGGCGACTTCCTGG
ACCAATACTGACGTTGAGGCGCGAAGGCGTGGGGAGCAAACAGGATTAGATACCCTGGTA
GTCCACGCAGTAAACGTTGAACACTAGGTGTAGCGGGTATTTAACCCTGCTGTGCCGAAG
CAAACGCATTAAGTGTTCCGCCTGGGAAGTACGGCCGCAAGGCTAAAACTCAAAGGAATT
GACGGGGGCCCGCACAAGCGGTGGAGCATGTGGTTCAATTCGACGCAACGCGAAGAACCT
TACCTGGATTTGACATCTCGGGAATTTCTATGAAAATAGAAAGTGCCCTTCGGGGAACCT
GAAGACAGGTGCTGCATGGCTGTCGTCAGCTCGTGTCGTGAGATGTTGGGTTAAGTCCCG
CAACGAGCGCAACCCTTGTCTTTAGTTGCCATCATTTAGTTGGGAACTCTAAAGATACTG
CCCCGGTTAACGGGGAGGAAGGTGGGGATGACGTCAAGTCCTCATGGCCTTTATGTCCAG
GGCTACACACGTGCTACAATGGAATGTACAAAGAGTAGCGATCTCGTGAGAGTGAGCCAA
TCTCAAAAAGCATTTCTCAGTTCGGATTGGAGTCTGCAACTCGACTCCATGAAGTTGGAA
TCGCTAGTAATCGCGGATCAGCATGCCGTGGTGAATACGTTCCCGGGCCTTGTACACACC
GCCCGTCACACCATGAGAGTTGGTTGTACCAGAAGTTGCTAAGCAAACCTGAAAAGGATG
CAGGCACGA
>KY778002.1 Uncultured prokaryote clone mmp6 
GGTTAGTGCTTACACATGCAGTCGTACGAGAAATCTTTTGCTTGCAAAAGAGAGTAAAGT
GGCGAACGGGTGAGTAACGCGTGGGTAATTTACCCTTGAATCTAGGATAACATTGCGAAA
GCGATGCTAATACTGGATAATATCACAATAACTTTGGTTGTTGTGATCAAAGGTGGCCTC
TTCATGAAAACTACTGTTTGAGGATGAGCCCGCGTACCATTAGCTTGTTGGTGGGGTAAT
GGCCTACCAAGGCTGCGATGGTTAGCTGGTCTGAGAGGATGATCAGCCACACCGGAACTG
AAACACGGTCCAGACTCCTATGGGAGGCAGCAGTGAGGAATTTTGCGCAATGGGAGAAAT
CCTGACGCAGCAACGCCGTGTGAGTGATGAAGGCCCTCGGGTCGTAAAGCTCTGTCAGGT
GGGAAGAATATATCTTGTGCTAATATCGCAAGATACTGACGGTACCACTAAAGGAAGCAC
CGGCTAACTCCGTGCCAGCAGCCGCGGTAAGACGGAGGGTGCAAGCGTTATTCGGAATTA
TTGGGCGTAAAGAGCGCGTAGGCGGTATATCAAGTCAGATGTGAAAGCCCGAGGCTTAAC
CTCGGAAGTGCACTTGAAACTAATAAACTCGAGTATGGGAGAGGGAAGTGGAATTCCTGG
TGTAGCGGTGAAATGCGTAGATATCAGGAAGAACACCGGTGGCGAAGGCGACTTCCTGGA
CCAATACTGACGTTGAGGCGCGAAGGCGTGGGGAGCAAACAGGATTAGATACCCTGGTAG
TCCACGCAGTAAACGTTGAACACTAGGTGTAGCGGGTATTTAACCCTGCTGTGCCGAAGC
AAACGCATTAAGTGTTCCGCCTGGGAAGTACGGCCGCAAGGCTAAAACTCAAAGGAATTG
ACGGGGGCCCGCACAAGCGGTGGAGCATGTGGTTTAATTCGACGCAACGCGAAGAACCTT
ACCTGGGTTTGACATCCTCGGACCGCCATGGAAACATGGCTTTCCCTTCGGGGACTGAGT
GACAGGTGCTGCATGGCTGTCGTCAGCTCGTGTCGTGAGATGTTGGGTTAAGTCCCGCAA
CGAGCGCAACCCTTGTCCTTAGTTGCCAGCACATAATGGTGGGAACTTTAAGGAGACTGC
CGGTGTTAAGCCGGAGGAAGGTGGGGATGACGTCAAGTCCTCATGGCCTTTATATCCAGG
GCTACACACGTGCTACAATGGTATCTACAAAGAGCAGCGAAGCCGCGAGGCTAAGCGAAT
CTCAAAAAAGATATCTCAGTTCGGATTACAGTCTGCAACTCGGCTGTATGAAGTTGGAAT
CGCTAGTAATCGTAGATCAGCGTGCTACGGTGAATACGTTCCCGGGCCTTGTATACACCG
CCCGTCACACCATGGGAGTTGACATTGGCAGAATACATTGAGCTAACCTTCGGGGAGCAG
GTGTGCT
>MH013391.1 Uncultured prokaryote clone SR14
AGAGTTTGATCCTGGCTCAGAATGAACGCTGGCGGCGTGCTTAACACATGCAAGTCGAAC
GAGAAGGCTTCAGCTTGCTGGAGCTAGTAAAGTGGCGCACGGGTGAGTAACGCGTGGATA
ATCTATCCTTGAATTTGGGATAACATTGCGAAAGCGATGCTAATACCGGATAATACTATA
TTGCTTTAGGGTGTTGTAGTCAAAGGTGGTCTCTATATTAAGCTACTGTTTAAGGGTGAG
TCCGCGTACCATTAGCTAGTTGGTAGGGTAAAGGCCTACCAAGGCTACGATGGTTAGCTG
GTCTGAGAGGATGATCAGCCACACTGGAACTGAGACACGGTCCAGACTCCTATGGGAGGC
AGCAGTGAGGAATTTTGCGCAATGGGGGATAACCCTGACGCAGCAACGCCGCGTGAGTGA
TGAAGGCTTTCGGGTCGTAAAGCTCTGTCAGGTGGGAAGAAGTTGTTATATGTTAATACC
ATATAGCATTGACGGTACCACCGGAGGAAGCACCGGCTAACTCCGTGCCAGCAGCCGCGG
TAATACGGAGGGTGCGAGCGTTATTCGGAATTATTGGGCGTAAAGGGCGCGTAGGCGGTT
TTTTAAGTCAGATGTGAAATCCCATGGCTTAACCATGGAAGAGCATTTGAAACTGTAGAA
CTTGAGTATGGGAGAGGGAAGTGGAATTCCTGGTGTAGCGGTGAAATGCGTAGATATCAG
GAAGAACACCGGTGGCGAAGGCGGCTTCCTGGACCAATACTGACGCTGATGCGCGAAGGC
GTGGGTAGCAAACAGGATTAGATACCCTGGTAGTCCACGCAGTAAACGTTGAACACTAGG
TGTAGCGGGTATTGACTCCTGCTGTGCCGGAGCTAACGCATTAAGTGTTCCGCCTGGGGA
GTACGACCGCAAGGTTAAAACTCAAAGGAATTGACGGGGGCCCGCACAAGCGGTGGAGCA
TGTGGTTTAATTCGACGCAACGCGAAGAACCTTACCTGGACTTGACATCTCGGGAATCCT
TTGGAAACATGGGAGTGCCCTTCGGGGAGCCCGAAGACAGGTGCTGCATGGCTGTCGTCA
GCTCGTGTCGTGAGATGTTGGGTTAAGTCCCGCAACGAGCGCAACCCTTGTCTTCAGTTG
CCAGCAATTCGGTTGGGGACTCTGAAGATACTGCCCCGGTTAACGGGGAGGAAGGTGGGG
ATGACGTCAAGTCCTCATGGCCTTTATGTCCAGGGCTACACACGTGCTACAATGGGATGT
ACAGAGGGAAGCGACCCCGCGAGGGTGAGCGAATCTCAAAAAGCATTCCTCAGTTCGGAT
TGGAGTCTGCAACTCGACTCCATGAAGTTGGAATCGCTAGTAATCGCGGATCAGCATGCC
GCGGTGAATACGTTCCCGGGCCTTGTACACACCGCCCGTCACACCATGAGAGTTGGTTGT
ACCAGAAGTCGTTGAGCGAACCCTTTTGGGAAGCAGGCGCCTAAGGTATGGCTGATGATT
GGGGTGAAGTCGTAACAAGGTAACC
>HQ857738.1 Candidatus Magnetananas tsingtaoensis clone mmp51 
AGAGTTTGATCCTGGCTCAGGACGAACGCTGGAGGTGTGCTTAACACATGCAAGTCGAAC
GAGGACAAAACTTTTGCAATTTTTCGGAATTGTTGTTTTGAGCCGAGTGGCGGACGGGTG
AGTATCACGTAAGTAACCTACCCTTTAGTGGGGGATAACTTTCCGAAAGGAGAGCTAATA
CCGCATACGTTCTTTTTATCGCATGTTAAAAAGAAGAAAGATTTATTGCTAAAGGATGGG
CTTGCGCATGATTAGCTTGTTGGTAAGGTAATGGCTTACCAAGGCTGCGATCATTAGCTG
GTCTGAGAGGATGATCAGTCACACTGGAACTGACACACGGTCCAGACTCCTATGGGAGGC
AGCAGTGAGGAATTTTGCGCAATGGGGGAAACCCTGACGCAGCAACGCCGCGTGAGTGAT
GAAGGCTTTCGGGTCGTAAAGCTCTGTCAAGTGAGAAGAAACTGGTTTGTGATAATACCA
TAAACCACTGACGGTACCACTAAAGGAAGCACCGGCTAACTCCGTGCCAGCAGCCGCGGT
AATACGGAGGGTGCAAGCGTTATTCGGAATTATTGGGCGTAAAGAGCGCGTAGGCGGTTC
TTTAAGTCAGCTGTGAAAGCCCGGGGCTCAACCCCGGAAGTGCAGTTGAAACTATTGAAC
TTGAGTATGGGAGAGGGAAGTGGAATTCCTGGTGTAGCGGTGAAATGCGTAGATATCAGG
AAGAACACCGGTGGCGAAGGCGACTTCCTGGACCAATACTGACGCTGAGGCGCGAAGGCG
TGGGGAGCAAACAGGATTAGATACCCTGGTAGTCCACGCAGTAAACGTTGAACACTAGGT
GTAGCGGGTATTTACCCCTGCTGTGCCGAAGCTAACGCATTAAGTGTTCCGCCTGGGGAG
TACGACCGCAAGGTTAAAACTCAAAGGAATTGACGGGGGCCCGCACAAGCGGTGGAGCAT
GTGGTTCAATTCGACGCAACGCGAAGAACCTTACCTGGGTTTGACATCTTGGGAACTTCT
ATGAAAATAGAAGGTGCCCTTCGGGGAGCCCAATGACAGGTGCTGCATGGCTGTCGTCAG
CTCGTGTCGTGAGATGTTGGGTTAAGTCCCGCGACGAGCGCAACCCTTGTCTTTAGTTGC
CATCATTTAGTTGGGAACTCTAAAGATACTGCCCCGGTTAACGGGGAGGAAGGTGGGGAT
GACGTCAAGTCCTCATGGCCTTTATATCCAGGGCTACACACGTGCTACAATGGGATGTAC
AAAAGGCAGCAACCCTGCGAGGGGGAGCCAATCTTAAAAAGCATCTCTCAGTTCGGATTG
GAGTCTGCAACTCGACTCCATGAAGTTGGAATCGCTAGTAATCGCGGATCAGCATGCCGC
GGTGAATACGTTCCCGGGCCTTGTACACACCGCCCGTCACACCATGAGAGTTGGTTGTAC
CAGAAGTTGTTAAGCTAACCTGAAAAGGGAGCAGGCACCTAAGGTATGGCTGATGATTGG
GGTGAAGTCGTAACAAGGTAACC
>KF925363.1 Candidatus Magnetananas rongchenensis 
AGAGTTTGATCCTGGCTCAGAATGAACGCTGGCGGCGTGCTTAACACATGCAAATCGCAC
GAGAACTCTCCTGCTTGCAGGAGATAGTAAAGTGGTGAACGGGTGAGTAATGCGTGGGTA
ATCTACCTTTGAATCGGGGATAACATCGCGAAAGGGATGCTAATACCGGATAACATCAAT
TTTTCTTCGGAATTTTTGATCAAAGAGGACCTCTACATGTAAGTTCTTGTTTGGAGATGA
GCCCGCGTACCATTAGCTTGTTGGTAAGGTAACGGCTTACCAAGGTTATGATGGTTAGCT
GGTCTGAGAGGATGATCAGTCACACTGGAACTGACACACGGTCCAGACTCCTATGGGAGG
CAGCAGTGAGGAATTTTGCGCAATGGGGGAAACCCTGACGCAGCAACGCCGCGTGAGTGA
TGAAGGCTTTCGGGTCGTAAAGCTCTGTCAAGTGAGAAGAAACTGGTTTGTGATAATACC
ATAAACCACTGACGGTACCACTAAAGGAAGCACCGGCTAACTCCGTGCCAGCAGCCGCGG
TAATACGGAGGGTGCAAGCGTTATTCGGAATTATTGGGCGTAAAGAGCGCGTAGGCGGTT
CTTTAAGTCAGCTGTGAAAGCCCGGGGCTCAACCCCGGAAGTGCAGTTGAAACTATTGAA
CTTGAGTATGGGAGAGGGAAGTGGAATTCCTGGTGTAGCGGTGAAATGCGTAGATATCAG
GAAGAACACCGGTGGCGAAGGCGACTTCCTGGACCAATACTGACGCTGAGGCGCGAAGGC
GTGGGGAGCAAACAGGATTAGATACCCTGGTAGTCCACGCAGTAAACGTTGAACACTAGG
TGTAGCGGGTATTTACCCCTGCTGTGCCGAAGCTAACGCATTAAGTGTTCCGCCTGGGGA
GTACGACCGCAAGGTTAAAACTCAAAGGAATTGACGGGGGCCCGCACAAGCGGTGGAGCA
TGTGGTTCAATTCGACGCAACGCGAAGAACCTTACCTGGGTTTGACATCTTGGGAACTTC
TATGAAAATAGAAGGTGCCCTTCGGGGAGCCCAATGACAGGTGCTGCATGGCTGTCGTCA
GCTCGTGTCGTGAGATGTTGGGTTAAGTCCCGCAACGAGCGCAACCCTTGTCTTTAGTTG
CCATCATTTAGTTGGGAACTCTAAAGATACTGCCCCGGTTAACGGGGAGGAAGGTGGGGA
TGACGTCAAGTCCTCATGGCCTTTATATCCAGGGCTACACACGTGCTACAATGGGATGTA
CAAAAGGCAGCAACCCTGCGAGGGGGAGCCAATCTTAAAAAGCATCTCTCAGTTCGGATT
GGAGTCTGCAACTCGACTCCATGAAGTTGGAATCGCTAGTAATCGCGGATCAGCATGCCG
CGGTGAATACGTTCCCGGGCCTTGTACACACCGCCCGTCACACCATGAGAGTTGGTTGTA
CCAGAAGTTGTTAAGCTAACCTGAAAAGGGAGCAGGCACCTAAGGTATGGCTGATGATTG
GGGTGAAGTCGTAACAAGGTAACC
>MH013390.1 Uncultured prokaryote clone SP-6 
AGAGTTTGATCCTGGCTCAGAATGAACGCTGGCGGCGTGCTTAACACATGCAAATCGCAC
GAGAACTCTCCTGCTTGCAGGAGATAGTAAAGTGGTGAACGGGTGAGTAATGCGTGGGTA
ATCTACCTTTGAATCGGGGATAACATCGCGAAAGTGATGCTAATACCGGATAATATCAAT
TATTCTTCGGAATTTTTGATCAAAGAGGACCTCTACATGTAAGTTCTTGTTTGAAGATGA
GCCCGCGTACCATTAGCTTGTTGGTAAGGTAACGGCTTACCAAGGTTGTGATGGTTAGCT
GGTCTGAGAGGATGATCAGTCACACTGGAACTGACACACGGTCCAGACTCCTATGGGAGG
CAGCAGTGAGGAATTTTGCGCAATGGGGGAAACCCTGACGCAGCAACGCCGCGTGAGTGA
TGAAGGCTTTCGGGTCGTAAAGCTCTGTCAAGTGAGAAGAAACTGGTTTATGATAATACC
ATAAACCACTGACGGTACCACTAAAGGAAGCACCGGCTAACTCCGTGCCAGCAGCCGCGG
TAATACGGAGGGTGCAAGCGTTATTCGGAATTATTGGGCGTAAAGAGCGCGTAGGCGGTT
TATTAAGTCAGCTGTGAAAGCCCGGGGCTCAACCTCGGAAGTGCAGTTGAAACTATTAAA
CTTGAGTATGGGAGAGGGAAGTGGAATTCCTGGTGTAGCGGTGAAATGCGTAGATATCAG
GAAGAACACCGGTGGCGAAGGCGACTTCCTGGACCAATACTGACGCTGAGGCGCGAAGGC
GTGGGGAGCAAACAGGATTAGATACCCTGGTAGTCCACGCAGTAAACGTTGAACACTAGG
TGTAGCGGGTATTTACCCCTGCTGTGCCGAAGCTAACGCATTAAGTGTTCCGCCTGGGGA
GTACGACCGCAAGGTTAAAACTCAAAGGAATTGACGGGGGCCCGCACAAGCGGTGGAGCA
TGTGGTTCAATTCGACGCAACGCGAAGAACCTTACCTGGGTTTGACATCTTGGGAAATTC
TATGAAAATAGAATGTGCCCTTCGGGGAGCCCAATGACAGGTGCTGCATGGCTGTCGTCA
GCTCGTGTCGTGAGATGTTGGGTTAAGTCCCGCAACGAGCGCAACCCTTGTCTTTAGTTG
CCATCAACTTGGTTGGGAACTCTAGAGATACTGCCCCGGTTAACGGGGAGGAAGGTGGGG
ATGACGTCAAGTCCTCATGGCCTTTATATCCAGGGCTACACACGTGCTACAATGGGATGT
ACAAAAGGCAGCGACCCTGCGAGGGGGAGCCAATCTTAAAAAGCATCTCTCAGTTCGGAT
TGGAGTCTGCAACTCGACTCCATGAAGTTGGAATCGCTAGTAATCGCGGATCAGCATGCC
GCGGTGAATACGTTCCCGGGCCTTGTACACACCGCCCGTCACACCATGAGAGTTGGTTGT
ACCAGAAGTTGTTAAGCTAACCTGAAAAGGGGGCAGGCACCTAAGGTATGGCTGATGATT
GGGGTGAAGTCGTAACAAGGTAACC
>MH013381.1 Uncultured prokaryote clone 1P-2 
AGAGTTTGATCCTGGCTCAGAATGAACGCTGGCGGCGTGCTTAACACATGCAAATCGCAC
GAGAACTCTCCTGCTTGCAGGAGATAGTAAAGTGGTGAACGGGTGAGTAATGCGTGGGTA
ATCTACCTTTGAATCGGGGATAACATCGCGAAAGTGATGCTAATACCGGATAATATCAAT
TATTCTTCGGAATTTTTGATCAAAGAGGACCTCTACATGTAAGTTCTTGTTTGAAGATGA
GCCCGCGTACCATTAGCTTGTTGGTAAGGTAACGGCTTACCAAGGTTGTGATGGTTAGCT
GGTCTGAGAGGATGATCAGTCACACTGGAACTGACACACGGTCCAGACTCCTATGGGAGG
CAGCAGTGAGGAATTTTGCGCAATGGGGGAAACCCTGACGCAGCAACGCCGCGTGAGTGA
TGAAGGCTTTCGGGTCGTAAAGCTCTGTCAAGTGAGAAGAAACTGGTTTATGATAATACC
ATAAACCACTGACGGTACCACTAAAGGAAGCACCGGCTAACTCCGTGCCAGCAGCCGCGG
TAATACGGAGGGTGCAAGCGTTATTCGGAATTATTGGGCGTAAAGAGCGCGTAGGCTGTT
TATTAAGTCAGCTGTGAAAGCCCGGGGCTCAACCTCGGAAGTGCAGTTGAAACTATTTAA
CTTGAGTATGGGTGAGGGAAGTGGAATTCTGGTGTAGCGGTGAAATGCGTAGATATCAGG
AAGAACACCGGTGGCGAAGGCGACTTCCTGGACCAATACTGACGCTGAGGCGCGAAGGCG
TGGGGAGCAAACAGGATTAGATACCCTGGTAGTCCACGCAGTAAACGTTGAACACTAGGT
GTAGCGGGTATTTACCCCTGCTGTGCCGAAGCTAACGCATTAAGTGTTCCGCCTGGGGAG
TACGACCGCAAGGTTAAAACTCAAAGGAATTGACGGGGGCCCGCACAAGCGGTGGAGCAT
GTGGTTCAATTCGACGCAACGCGAAGAACCTTACCTGGGTTTGACATCTTGGGAAATTCT
ATGAAAATAGAATGTGCCCTTCGGGGAGCCCAATGACAGGTGCTGCATGGCTGTCGTCAG
CTCGTGTCGTGAGATGTTGGGTTAAGTCCCGCAACGAGCGCAACCCTTGTCTTTAGTTGC
CATCAACTTGGTTGGGAACTCTAGAGATACTGCCCCGGTTAACGGGGAGGAAGGTGGGGA
TGACGTCAAGTCCTCATGGCCTTTATATCCAGGGCTACACACGTGCTACAATGGGATGTA
CAAAAGGCAGCGACCCTGCGAGGGGGAGCCAATCTTAAAAAGCATCTCTCAGTTCGGATT
GGAGTCTGCAACTCGACTCCATGAAGTTGGAATCGCTAGTAATCGCGGATCAGCATGCCG
CGGTGAATACGTTCCCGGGCCTTGTACACACCGCCCGTCACACCATGAGAGTTGGTTGTA
CCAGAAGTTGTTAAGCTAACCTGAAAAGGGGGCAGGCACCTAAGGTATGGCTGATGATTG
GGGTGAAGTCGTAACAAGGTAACC
>KT722334.1 Candidatus Magnetananas sp. SF-1 
AGAGTTTGATCCTGGCTCAGAATGAACGCTGGCGGCGTGCTTAACACATGCAAATCGCAC
GAGAACTCTCCTGCTTGCAGGAGATAGTAAAGTGGTGAACGGGTGAGTAATGCGTGGGTA
ATCTACCTTTGAATCGGGGATAACATCGCGAAAGTGATGCTAATACCGGATAACATCAAT
TTTTCTTAGGAATTTTTGATCAAAGAGGACCTCTATATATAAGTTCTTGTTTGAAGATGA
GCCCGCGTACCATTAGCTTGTTGGTAAGGTAACGGCTTACCAAGGTTATGATGGTTAGCT
GGTCTGAGAGGATGATCAGTCACACTGGAACTGACACACGGTCCAGACTCCTATGGGAGG
CAGCAGTGAGGAATTTTGCGCAATGGGGGAAACCCTGACGCAGCAACGCCGCGTGAGTGA
TGAAGGCTTTCGGGTCGTAAAGCTCTGTCAAGTGAGAAGAAACTGGCTTGTGATAATACC
ATAAGTCACTGACGGTACCACAAAAGGAAGCACCGGCTAACTCCGTGCCAGCAGCCGCGG
TAATACGGAGGGTGCAAGCGTTATTCGGAATTATTGGGCGTAAAGAGCGCGTAGGCTGTT
TATTAAGTCAGCTGTGAAAGCCCGGGGCTTAACCCCGGAAGTGCAGTTGAAACTAATGAA
CTTGAGTATGGGAGAGGGAAGTGGAATTCCTGGTGTAGCGGTGAAATGCGTAGATATCAG
GAAGAACACCGGTGGCGAAGGCGACTTCCTGGACCAATACTGACGCTGAGGCGCGAAGGC
GTGGGGAGCAAACAGGATTAGATACCCTGGTAGTCCACGCAGTAAACGTTGAACACTAGG
TGTAGCGGGTATTTACCCCTGCTGTGCCGAAGCTAACGCATTAAGTGTTCCGCCTGGGGA
GTACGACCGCAAGGTTAAAACTCAAAGGAATTGACGGGGGCCCGCACAAGCGGTGGAGCA
TGTGGTTCAATTCGACGCAACGCGAAGAACCTTACCTGGGTTTGACATCTTGGGAAGTTC
TATGAAAATAGAATGTGCCCTTCGGGGAGCTCAATGACAGGTGCTGCATGGCTGTCGTCA
GCTCGTGTCGTGAGATGTTGGGTTAAGTCCCGCAACGAGCGCAACCCTTGTCTTTAGTTG
CCATCATTTAGTTGGGAACTCTAAAGATACTGCCCCGGTTAACGGGGAGGAAGGTGGGGA
TGACGTCAAGTCCTCATGGCCTTTATATCCAGGGCTACACACGTGCTACAATGGGATGTA
CAAAAGGTAGCGAACCTGCGAGGGTGAGCCAATCTTAAAAAGCATCTCTCAGTTCGGATT
GGAGTCTGCAACTCGACTCCATGAAGTTGGAATCGCTAGTAATCGCGGATCAGCATGCCG
CGGTGAATACGTTCCCGGGCCTTGTACACACCGCCCGTCACACCATGAGAGTTGGTTGTA
CCAGAAGTTGTTAAGCTAACCTGAAAAGGAAGCAGGCACCTAAGGTATGGCTGATGATTG
GGGTGAAGTCGTAACAAGGTAACC
>KY921894.1 Uncultured delta proteobacterium clone MMP PI3B-7 
AGAGTTTGATCCTGGCTCAGAATGAACGCTGGCGGCGTGCTTAACACATGCAAATCGCAC
GAGAACTCTCCTGCTTGCAGGAGATAGTAAAGTGGTGAACGGGTGAGTAATGCGTGGGTA
ATCTACCTTTGAATCGGGGATAACATCGCGAAAGTGATGCTAATACCGGATAATATCAAT
TATTCTTAGGAATTTTTGATCAAAGAGGACCTCTACATGTAAGTTCTTGTTTGAAGATGA
GCCCGCGTACCATTAGCTTGTTGGTAAGGTAACGGCTTACCAAGGTTATGATGGTTAGCT
GGTCTGAGAGGATGATCAGTCACACTGGAACTGACACACGGTCCAGACTCCTATGGGAGG
CAGCAGTGAGGAATTTTGCGCAATGGGGGAAACCCTGACGCAGCAACGCCGCGTGAGTGA
TGAAGGCTTTCGGGTCGTAAAGCTCTGTCAAGTGAGAAGAAACTGGCTTGTGATAATACC
ATAAGTCACTGACGGTACCACTAAAGGAAGCACCGGCTAACTCCGTGCCAGCAGCCGCGG
TAATACGGAGGGTGCAAGCGTTATTCGGAATTATTGGGCGTAAAGAGCGCGTAGGCGGTT
TATTAAGTCAGCTGTGAAAGCCCGGGGCTTAACCCCGGAAGTGCAGTTGAAACTAATAAA
CTTGAGTATGGGAGAGGGAAGTGGAATTCCTGGTGTAGCGGTGAAATGCGTAGATATCAG
GAAGAACACCGGTGGCGAAGGCGACTTCCTGGACCAATACTGACGCTGAGGCGCGAAGGC
GTGGGGAGCAAACAGGATTAGATACCCTGGTAGTCCACGCAGTAAACGTTGAACACTAGG
TGTAGCGGGTATTTACCCCTGCTGTGCCGAAGCTAACGCATTAAGTGTTCCGCCTGGGGA
GTACGACCGCAAGGTTAAAACTCAAAGGAATTGACGGGGGCCCGCACAAGCGGTGGAGCA
TGTGGTTCAATTCGACGCAACGCGAAGAACCTTACCTGGGTTTGACATCTTGGGAAGTTC
TATGAAAATAGAATGTGCCCTTCGGGGAGCCCAATGACAGGTGCTGCATGGCTGTCGTCA
GCTCGTGTCGTGAGATGTTGGGTTAAGTCCCGCAACGAGCGCAACCCTTGTCTTTAGTTG
CCATCAACTCGGTTGGGAACTCTAAAGATACTGCCCCGGTTAACGGGGAGGAAGGTGGGG
ATGACGTCAAGTCCTCATGGCCTTTATATCCAGGGCTACACACGTGCTACAATGGGATGT
ACAAAAGGTAGCGAGCCTGCGAGGGTGAGCCAATCTTAAAAAGCATCTCTCAGTTCGGAT
TGGAGTCTGCAACTCGACTCCATGAAGTTGGAATCGCTAGTAATCGCGGATCAGCATGCC
GCGGTGAATACGTTCCCGGGCCTTGTACACACCGCCCGTCACACCATGAGAGTTGGTTGT
ACCAGAAGTTGTTAAGCTAACCTGAAAAGGAAGCAGGCACCTAAGGTATGGCTGATAATT
AGGGTGAAGTCGTAACAAGGTAACC
>KY778004.1 Uncultured prokaryote clone mmp13 
AGAGTTTGATCCTGGCTCAGAATGAACGCTGGCGGCGTGCTTAACACATGCAAGTCGTAC
GAGAACTCTTCTGCTTGCAGAAGATAGTAAAGTGGCGAACGGGTGAGAAACGCGTGGGTA
ATTTACCCTTGAATCCAGGATAACATTGCGAAAGCGATGCTAATACTGGATAATATCATA
ATGACTTTGGTTGCTATGATCAAAGGTGGTCTCTTCATGAAAACTTCTGTTTGAGGATGA
GCCCGCGTACCATTAGCTTGTTGGTGGGGTAATGGCCTACCAAGGCTACGATGGTTAGCT
GGTCTGAGAGGATGATCAGCCACACTGGAACTGAAACACGGTCCAGACTCCTATGGGAGG
CAGCAGTGAGGAATTTTGCGCAATGGGAGAAATCCTGACGCAGCAACGCCGTGTGAGTGA
TGAAGGCCCTCGGGTCGTAAAGCTCTGTCAAGTGGGAAGAACTTACTTTGTGCTAATAAC
ACTTAGTACTGACGGTACCACTAAAGGAAGCACCGGCTAACTCCGTGCCAGCAGCCGCGG
TAAGACGGAGGGTGCAAGCGTTATTCGGAATTATTGGGCGTAAAGAGCGCGTAGGCGGTT
TATTAAGTCAGCTGTGAAAGCCCGGGGCTTAACCCCGGAAGTGCAGTTGAAACTAGTGAA
CTTGAGTATGGGAGAGGGAAGTGGAATTCCTGGTGTAGCGGTGAAATGCGTAGATATCAG
GAAGAACACCGGTGGCGAAGGCGATTTCCTGGACCAATACTGACGCTGAGGCGCGAAGGC
GTGGGGAGCAAACAAGATTAGATACCCTGGTAGTCCACGCAGTAAACGTTGAACACTAGG
TGTAGCGGGTATTTACCCCTGCTGTGCCGAAGCTAACGCATTAAGTGTTCCGCCTGGGGA
GTACGACCGCAAGGTTAAAACTCAAAGGAATTGACGGGGGCCCGCACAAGCGGTGGAGCA
TGTGGTTCAATTCGACGCAACGCGAAGAACCTTACCTGGGTTTGACATCTTGGGAAGTTC
TATGAAAATAGAATGTGCCCTTCGGGGAGCCCAAAGACAGGTGCTGCATGGCTGTCGTCA
GCTCGTGTCGTGAGATGTTGGGTTAAGTCCCGCAACGAGCGCAACCCTTGTCTTTAGTTG
CCATCATTTAGTTGGGAACTCTAAAGATACTGCCCCGGTTAACGGGGAGGAAGGTGGGGA
TGACGTCAAGTCCTCATGGCCTTTATATCCAGGGCTACACACGTGCTACAATGGGATGTA
CAAAAGGTAGCGAACCTGTGAGGGTGAGCCAATCTTAAAAAGCATCTCTCAGTTCGGATT
GGAGTCTGCAACTCGACTCCATGAAGTTGGAATCGCTAGTAATCGCGGATCAGCATGCCG
CGGTGAATACGTTCCCGGGCCTTGTACACACCGCCCGTCACACCATGAGAGTTGGTTGTA
CCAGAAGTTGTTAAGCTAACCTGCAAAGGAAGCAGGCACAT
>KY921898.1 Uncultured delta proteobacterium clone MMP PI7B-31 
AGAGTTTGATCCTGGCTCAGAATGAACGCTGGCGGCGTGCTTAACACATGCAAGTCGTAC
GAGAACTCTCCTGCTTGCAGGGGATAGTAAAGTGGCGCACGGGTGAGTAACGCGTGGGTA
ATCTACCCTTGAATCGGGGATAACATTGCGAAAGCGATGCTAATACCGGATACGATAAAT
ACTTAACAAGAGGATTTATTAAAGATGGCCTCTACATGTAAGCTATTGTTTGAGGATGAG
CCCGCGTACCATTAGCTAGTTGGTAGGGTAAGAGCTTACCAAGGCAACGATGGTTAGCTG
GTCTGAGAGGATGATCAGTCACACTGGAACTGAAACACGGTCCAGACTCCTACGGGAGGC
AGCAGTGAGGAATTTTGCGCAATGGGGGAAACCCTGACGCAGCAACGCCGCGTGAGTGAC
GAAGGCTTTCGGGTCGTAAAGCTCTGTCAAGTGGGAAGAAAATATTTTGTATTAATAATA
TGAAATACTGACGGTACCACTGAAGGAAGCACCGGCTAACTCCGTGCCAGCAGCCGCGGT
AATACGGAGGGTGCAAGCGTTATTCGGAATTATTGGGCGTAAAGAGCGCGTAGGCTGTCT
TATAAGTCAGATGTGAAATCCCGGGGCTCAACCCCGTAAGTGCATTTGAAACTATGAGAC
TTGAGTATGGGAGAGGGAAGTGGAATTCCTGGTGTAGCGGTGAAATGCGTAGATATCAGG
AAGAACATCGGTGGCGAAGGCGACTTCCTGGACCAATACTGACGCTGAGGCGCGAAGGCG
TGGGGAGCAAACAGGATTAGATACCCTGGTAGTCCACGCAGTAAACGTTGAACACTAGGT
GTAGCGGGTATTGACCCCTGCTGTGCCGCAGCTAACGCATTAAGTGTTCCGCCTGGGGAG
TACGGCCGCAAGGCTAAAACTCAAAGGAATTGACGGGGGCCCGCACAAGCGGTGGAGCAT
GTGGTTTAATTCGACGCAACGCGAAGAACCTTACCTGGGCTTGACATCTCGAGAATTCTC
TCGAAAGAAAGAAGTGCCCTTCGGGGAACTCGATGACAGGTGCTGCATGGCTGTCGTCAG
CTCGTGTCGTGAGATGTTGGGTTAAGTCCCGCAACGAGCGCAACCCTTGTCTTTAGTTGC
CATCATTTAGTTGGGAACTCTAAAGATACTGCCCCGGTTAACGGGGAGGAAGGTGGGGAT
GACGTCAAGTCCTCATGGCCTTTATGTCCAGGGCTACACACGTGCTACAATGGAGTGTAC
AAAGGGTCGCGACCTCGCAAGAGTGAGCCAATCTCATAAAACACTCCTTAGTTCGGATTG
GAGTCTGCAACTCGACTCCATGAAGCTGGAATCGCTAGTAATCGCGGATCAGCATGCCGC
GGTGAATACGTTCCCGGGCCTTGTACACACCGCCCGTCACACCATGAGAGTTGGTTGTAC
CAGAAGTTGTTAAGCTAACCAATTTGGAGGCAGGCACCTAAGGTATGGCTGATGATTGGG
GTGAAGTCGTAACAAGGTAACC
>MW929199.1 Uncultured delta proteobacterium clone MMP YTGB-1 
AGAGTCTGATCCTGGCTCAGAATGAACGCTGGCGGCGTGCTTAACACATGCAAGTCGTAC
GAGAACTCTTCTGCTTGCAGAAGATAGTAAAGTGGCGAACGGGTGAGTAACGCGTGGGTA
ATTTACCCTTGAATCTAGGATAACATTGCGAAAGCGATGCTAATACTGGATAATATCATA
ATAATCTTGATTATTATGATCAAAGGTGGTCTCTTCATGAAAACTTCTGTTTGAGGATGA
GCCCGCGTACCATTAGCTTGTTGGTGGGGTAATGGCCTACCAAGGCTACGATGGTTAGCT
GGTCTGAGAGGATGATCAGCCACACTGGAACTGAAACACGGTCCAGACTCCTATGGGAGG
CAGCAGTGAGGAATTTTGCGCAATGGGAGAAATCCTGACGCAGCAACGCCGTGTGAGTGA
TGAAGGCCCTCGGGTCGTAAAGCTCTGTCAAGTGAGAAGAATATATTTAGAGCTAATAAC
TCTAAATACTGACGGTACCACTAAAGGAAGCACCGGCTAACTCCGTGCCAGCAGCCGCGG
TAAGACGGAGGGTGCAAGCGTTATTCGGAATTATTGGGCGTAAAGAGCGCGTAGGCTGTA
TATTAAGTCAGATGTGAAAGCCCGAGGCTTAACCTCGGAAGTGCATTTGAAACTAATGAA
CTTGAGTATGGGAGAGGAAGTGGAATTCCTGGTGTAGCGGTGAAATGCGTAGATATCAGG
AAGAACATCGGTGGCGAAGGCGACTTCCTGGACCAATACTGACGCTGAGGCGCGAAGGCG
TGGGGAGCAAACAGGATTAGATACCCTGGTAGTCCACGCAGTAAACGTTGAACACTAGGT
GTAGCGGGTATTTAACCCTGCTGTGCCGAAGCAAACGCATTAAGTGTTCCGCCTGGGAAG
TACGGCCGCAAGGCTAAAACTCAAAGGAATTGACGGGGGCCCGCACAAGCGGTGGAGCAT
GTGGTTCAATTCGACGCAACGCGAAGAACCTTACCTGGATTTGACATCTCGGGAATTTCT
ATGAAAATAGGAAGTGCCCTTCGGGGAACCTGAAGACAGGTGCTGCATGGCTGTCGTCAG
CTCGTGTCGTGAGATGTTGGGTTAAGTCCCGCAACGAGCGCAACCCTTGTCTTTAGTTGC
CATCATTTAGTTGGGAACTCTAAAGATACTGCCCCGGTTAACGGGGAGGAAGGTGGGGAT
GACGTCAAGTCCTCATGGCCTTTATGTCCAGGGCTACACACGTGCTACAATGGAATGTAC
AAAGAGTCGCGATCTTGTAAGGGTGAGCTAATCTCAAAAAGCATTTCTCAGTTCGGATTG
GAGTCTGCAACTCGACTCCATGAAGTTGGAATCGCTAGTAATCGCGGATCAGCATGCCGC
GGTGAATACGTTCCCGGGCCTTGTACACACCGCCCGTCACACCATGAGAGTTGGTTGTAC
CAGAAGTTGTTAAGCAAACCTGAAAAGGATGCAGGCACCTAAGGTATGGCTGATGATTGG
GGTGAAGTCGTAACAAGGTAACC
>MH013389.1 Uncultured prokaryote clone SP-3 
AGAGTTTGATCCTGGCTCAGAATGAACGCTGGCGGCGTGCTTAACACATGCAAGTCGTAC
GAGAAATCTTCTGCTTGCAGAAGATAGTAAAGTGGCGAACGGGTGAGTAACGCGTGGGTA
ATTTACCCTTGAATCTAGGATAACATTGCGAAAGCGATGCTAATACTGGATAAAATCATA
ATAGCTTAGGTTGTTATGATCAAAGGTGGTCTCTTCATGAAAACTTCTGTTTGAGGATGA
GCCCGCGTACCATTAGCTTGTTGGTGGGGTAATGGCCTACCAAGGCTGCGATGGTTAGCT
GGTCTGAGAGGATGATCAGCCACACTGGAACTGAAACACGGTCCAGACTCCTATGGGAGG
CAGCAGTGAGGAATTTTGCGCAATGGGAGAAATCCTGACGCAGCAACGCCGTGTGAGTGA
TGAAGGCCCTCGGGTCGTAAAGCTCTGTCAAGTGGGAAGAACTTATTTTGTGCTAATAAC
ACATAATACTGACGGTACCACTAAAGGAAGCACCGGCTAACTCCGTGCCAGCAGCCGCGG
TAAGACGGAGGGTGCAAGCGTTATTCGGAATTATTGGGCGTAAAGAGCGCGTAGGCGGTA
TATTAAGTCAGATGTGAAAGCCCGAGGCTTAACCTCGGAAGTGCATTTGAAACTAATAAA
CTTGAGTATGGGAGAGGGAAGTGGAATTCCTGGTGTAGCGGTGAAATGCGTAGATATCAG
GAAGAACACCGGTGGCGAAGGCGACTTCCTGGACCAATACTGACGCTGAGGCGCGAAGGC
GTGGGGAGCAAACAGGATTAGATACCCTGGTAGTCCACGCAGTAAACGTTGAACACTAGG
TGTAGCGGGTATTTAACCCCGCTGTGCCGAAGCAAACGCATTAAGTGTTCCGCCTGGGAA
GTACGGCCGCAAGGCTAAAACTCAAAGGAATTGACAGGGGCCCGCACAAGCGGTGGAGCA
TGTGGTTCAATTCGACGCAACGCGAAGAACCTTACCTGGATTTGACATCTCGGGAATTTC
TATGAAAATAGAAAGTGCCCTTCGGGGAACCTGAAGACAGGTGCTGCATGGCTGTCGTCA
GCTCGTGTCGTGAGATGTTGGGTTAAGTCCCGCAACGAGCGCAACCCTTGTCTTTAGTTG
CCATCATTTAGTTGGGAACTCTAAAGATACTGCCCCGGTTAACGGGGAGGAAGGTGGGGA
TGACGTCAAGTCCTCATGGCCTTTATGTCCAGGGCTACACACGTGCTACAATGGAATGTA
CAAAGAGTAGCGATCTCGTAAGGGTGAGCTAATCTCAAAAAGCATTTCTCAGTTCGGATT
GGAGTCTGCAACTCGACTCCATGAAGTTGGAATCGCTAGTAATCGCGGATCAGCATGCCG
CGGTGAATACGTTCCCGGGCCTTGTACACACCGCCCGTCACACCATGAGAGTTGGTTGTA
CCAGAAGTTGTTAAGCAAACCTGAAAAGGATGCAGGCACCTAAGGTATGGCTGATGATTG
GGGTGAAGTCGTAACAAGGTAACC
>KT722335.1 Candidatus Magnetananas drummondensis strain JQ01 
AGAGTTTGATCCTGGCTCAGAGTGAACGCTGGCGGCGTGCTTAACACATGCAAGTCGAAC
GAGAACGGCTCTAGCTTGCTAGAGTGTCAGCTAAGTGGCGAACGGGTGAGTAAAACATTG
GAACATGCCCTTCAGTCTGGGATAACAGTTGGAAACGACTGCTAATACCGGATACACCCT
ACGGGGGAAAGATTTATTGCTGAAGGATTGGCCAATGGCCTATCAGCTTGTTGGTGAGGT
AATGGCTCACCAAGGCTATGATGGTTAGCTGGTCTGAGAGGATGATCAGTCACACTGGAA
CTGACACACGGTCCAGACTCCTATGGGAGGCAGCAGTGAGGAATTTTGCGCAATGGGGGA
AACCCTGACGCAGCAACGCCGCGTGAGTGATGAAGGCTTTCGGGTCGTAAAGCTCTGTCA
AGTGAGAAGAAACTGGTTTGTGATAATACCATAAACCACTGACGGTACCACTAAAGGAAG
CACCGGCTAACTCCGTGCCAGCAGCCGCGGTAATACGGAGGGTGCAAGCGTTATTCGGAA
TTATTGGGCGTAAAGAGCGCGTAGGCGGTTTATTAAGTCAGCTGTGAAAGCCCGGGGCTC
AACCCCGGAAGTGCAGTTGAAACTATTAAACTTGAGTATGGGAGAGGGAAGTGGAATTCC
CTGGTGTAGCGGTGAAATGCGTAGATATCAGGAAGAACACCGGTGGCGAAGGCGACTTCC
TGGACCAATACTGACGCTGAGGCGCGAAGGCGTGGGGAGCAAACAGGATTAGATACCCTG
GTAGTCCACGCAGTAAACGTTGAACACTAGGTGTAGCGGGTATTTACCCCTGCTGTGCCG
AAGCTAACGCATTAAGTGTTCCGCCTGGGGAGTACGACCGCAAGGTTAAAACTCAAAGGA
ATTGACGGGGGCCCGCACAAGCGGTGGAGCATGTGGTTCAATTCGACGCAACGCGARGAA
CCTTACCTGGGTTTGACATCTTGGGAAGTTCTATGAAAATAGAATGTGCCCTTCGGGGAG
CCCAATGACAGGTGCTGCATGGCTGTCGTCAGCTCGTGTCGTGAGATGTTGGGTTAAGTC
CCGCAACGAGCGCAACCCTTGTCTTTAGTTGCCATCAACTCGGTTGGGAACTCTAAAGAT
ACTGCCCCGGTTAACGGGGAGGAAGGTGGGGATGACGTCAAGTCCTCATGGCCTTTATAT
CCAGGGCTACACACGTGCTACAATGGGATGTACAAAAGGTAGCGAACCTGCGAGGGTAAG
CCAATCTTAAAAAGCATCTCTCAGTTCGGATTGGAGTCTGCAACTCGACTCCATGAAGTT
GGAATCGCTAGTAATCGCGGATCAGCATGCCGCGGTGAATACGTTCCCGGGCCTTGTACA
CACCGCCCGTCACACCATGAGAGTTGGTTGTACCAGAAGTTGTTAAGCTAACCTGAAAAG
GAAGCAGGCACCTAAGGTATGGCTGATGATTGGGGTGAAGTCGTAACAAGGTAACC
>EU717681.1 Candidatus Magnetomorum litorale clone MMP North Sea
AGAGTTTGATCCTGGCTCAGAATGAACGCTGGCGGCGTGCTTAACACATGCAAGTCGTAC
GAGAACTCTCCTGCTTGCAGGAGATAGTAAAGTGGCGCACGGGTGAGTAACGCGTGGGTA
ATCTTCCCTTAAATCGGGGATAACATTGCGAAAGCGATGCTAATACCGGATATGATAAAT
TGTCAAAAGCTAATTTATCAAAGGTGGCCTCTACATGTAAGCTACTGTTTGAGGATGAGC
CCGCGTACCATTAGCTTGTTGGTGAGGTAAGAGCTCACCAAGGCTACGATGGTTAGCTGG
TCTGAGAGGATGATCAGCCACACTGGAACTGAAACACGGTCCAGACTCCTACGGGAGGCA
GCAGTGAGGAATTTTGCGCAATGGGGGAAACCCTGACGCAGCAACGCCGCGTGAGTGATG
AAGGCTCTCGGGTCGTAAAGCTCTGTCTAGTGGGAAGAAACTATTTTATACTAATAATAT
AAGATACTGACGGTACCACTGAAGGAAGCACCGGCTAACTCCGTGCCAGCAGCCGCGGTA
ATACGGAGGGTGCAAGCGTTATTCGGAATTATTGGGCGTAAAGAGCGCGTAGGCGGTCTT
ATAAGTCAGATGTGAAAGCCCGGGGCTTAACCCCGAAAGTGCATTTGAAACTATAGGACT
TGAGTATGGGAGAGGGAAGTGGAATTCCTGGTGTAGCGGTGAAATGCGTAGATATCAGGA
AGAACATCGGTGGCGAAGGCGACTTCCTGGACCAATACTGACGCTGAGGCGCGAAGGCGT
GGGTAGCAAACAGGATTAGATACCCTGGTAGTCCACGCAGTAAACGTTGAACACTAGGTG
TAGCGGGTATTGACCCCTGCTGTGCCGCAGTTAACGCATTAAGTGTTCCGCCTGGGGAGT
ACGGCCGCAAGGCTAAAACTCAAAGGAATTGACGGGGGCCCGCACAAGCGGTGGAGCATG
TGGTTTAATTCGACGCAACGCGAAGAACCTTACCTGGACTTGACATCTTGGGAATCCTTT
TGAAAATTAGGAGTGCCTTTCGGGGAGCCCAAAGACAGGTGCTGCATGGCTGTCGTCAGC
TCGTGTCGTGAGATGTTGGGTTAAGTCCCGCAACGAGCGCAACCCTTGTCTTTAGTTGCC
ATCATTAAGTTGGGAACTCTAAAGATACTGCCCCGGTTAACGGGGAGGAAGGTGGGGATG
ACGTCAAGTCCTCATGGCCTTTATGTCCAGGGCTACACACGTGCTACAATGGAATGTACA
AAGGGTTGCGAACTCGCGAGAGTGAGCTAATCTCATAAAACATTCCTTAGTTCGGATTGG
AGTCTGCAACTCGACTCCATGAAGCTGGAATCGCTAGTAATCGCGGATCAGCATGCCGCG
GTGAATACGTTCCCGGGCCTTGTACACACCGCCCGTCACACCATGAGAGTTGGTTGTACC
AGAAGTTGTTAAGCTAACCATTTATGGAAGCAGGCACCTAAGGTATGGCTGATGATTAGG
GTGAAGTCGTAACAAGGTAAC
>KY921899.1 Uncultured delta proteobacterium clone MMP PI7B-40 
AGAGTTTGATCCTGGCTCAGAATGAACGCTGGCGGCGTGCTTAACACATGCAAGTCGTAC
GAGAACTCTCCTGCTTGCAGGGGATAGTAAAGTGGCGCACGGGTGAGTAACGCGTGGGTA
ATCTACCCTTGAATCGGGGATAACATTGCGAAAGCGATGCTAATACCGGATACGATAAAT
ACTTAACAAGAGGATTTATTAAAGATGGCCTCTACATGTAAGCTATTGTTTGAGGATGAG
CCCGCGTACCATTAGCTAGTTGGTAGGGTAAGAGCTTACCAAGGCAACGATGGTTAGCTG
GTCTGAGAGGATGATCAGTCACACTGGAACTGAAACACGGTCCAGACTCCTACGGGAGGC
AGCAGCGAGGAATTTTGCGCAATGGGGGAAACCCTGACGCAGCAGCGCCGCGTGAGTGAC
GAAGGCTTTCGGGTCGTAAAGCTCTGTCAAGTGGGAAGAAAATATTTTGTATTAATAATA
TGAAATACTGACGGTACCACTGAAGGAAGCACCGGCTAACTCCGTGCCAGCAGCCGCGGT
AATACGGAGGGTGCAAGCGTTATTCGGAATTATTGGGCGTAAAGAGCGCGTAGGCGGTCT
TATAAGTCAGATGTGAAATCCCGGGGCTCAACCCCGTAAGTGCATTTGAAACTATAAGAC
TTGAGTATGGGAGAGGGAAGTGGAATTCCTGGTGTAGCGGTGAAATGCGTAGATATCAGG
AAGAACATCGGTGGCGAAGGCGACTTCCTGGACCAATACTGACGCTGAGGCGCGAAGGCG
TGGGTAGCAAACAGGATTAGATACCCTGGTAGTCCACGCAGTAAACGTTGAACACTAGGT
GTAGCGGGTATTGACCCCTGCTGTGCCGCAGCTAACGCATTAAGTGTTCCGCCTGGGGAG
TACGGCCGCAAGGCTAAAACTCAAAGGAATTGACGGGGGCCCGCACAAGCGGTGGAGCAT
GTGGTTTAATTCGACGCAACGCGAAGAACCTTACCTGGACTTGACATCTCGGGAATCCTT
ATGAAAATTAGGAGTGCCCTTCGGGGAGCCCGATGACAGGTGCTGCATGGCTGTCGTCAG
CTCGTGTCGTGAGATGTTGGGTTAAGTCCCGCAACGAGCGCAACCCTTGTCTTTAGTTGC
CATCATTAAGTTGGGAACTCTAAAGATACTGCCCTGGTTAACAGGGAGGAAGGTGGGGAT
GACGTCAAGTCCTCATGGCCTTTATGTCCAGGGCTACACACGTGCTACAATGGAATGTAC
AAAGAGTCGCGACCTCGCAAGAGTAAGCCAATCTCATAAAACATTCCCTAGTTCGGATTG
GAGTCTGCAACTCGACTCCATGAAGCTGGAATCGCTAGTAATCGCGGATCAGCATGCCGC
GGTGAATACGTTCCCGGGCCTTGTACACACCGCCCGTCACACCATGAGAGTTGGTTGTAC
CAGAAGTTGTGAAGCTAACCATTTATTTGGAGGCGAGCACCTAAGGTATGGCTGATGATT
GGGGTGAAGTCGTAACAAGGTAACC
>KF498702.1 Candidatus Magnetomorum sp. 1-7 
AGAGTTTGATCCTGGCTCAGAATGAACGCTGGCGGCGTGCTTAACACATGCAAGTCGTAC
GAGAACTCTCCTGCTTGCAGGAGATAGTAAAGTGGCGCACGGGTGAGTAACGCGTGGGTA
ATCTACCCTTGAATCGGGGATAACGTTGCGAAAGCGACGCTAATACCGGATACGATTAAT
ATTTAATAAGGGTATTAATTAAAGGTGGCCTCTACATGTAAGCTACTGTTTGAGGATGAG
CCCGCGTACCATTAGCTTGTTGGTGAGGTAAGAGCTCACCAAGGCTGCGATGGTTAGCTG
GTCTGAGAGGATGATCAGCCACACTGGAACTGAAACACGGTCCAGACTCCTACGGGAGGC
AGCAGTGAGGAATTTTGCGCAATGGGGGAAACCCTGACGCAGCAACGCCGCGTGAGTGAT
GAAGGCTTTCGGGTCGTAAAGCTCTGTCAAGTGGGAAGAAAATATTTTATACGAACAATG
TAAGATACTGACGGTACCACTGAAGGAAGCACCGGCTAACTCCGTGCCAGCAGCCGCGGT
AATACGGAGGGTGCAAGCGTTATTCGGAATTATTGGGCGTAAAGAGCGCGTAGGCGGTCT
TATAAGTCAGATGTGAAATCCCGGGGCTCAACCCCGTAAGTGCATTTGAAACTATAAGAC
TTGAGTATGGGAGAGGGAAGTGGAATTCCTGGTGTAGCGGTGAAATGCGTAGATATCAGG
AAGAACATCGGTGGCGAAGGCGACTTCCTGGACCAATACTGACGCTGAGGCGCGAAGGCG
TGGGGAGCAAACAGGATTAGATACCCTGGTAGTCCACGCAGTAAACTTTGAACACTAGGT
GTAGCGGGTATTGACCCCTGCTGTGCCGCAGCTAACGCATTAAGTGTTCCGCCTGGGGAG
TACGGCCGCAAGGCTAAAACTCAAAGGAATTGACGGGGGCCCGCACAAGCGGTGGAGCAT
GTGGTTTAATTCGACGCAACGCGAAGAACCTTACCTGGACTTGACATCTCGGGAATTCTC
TCGAAAGAAAGAAGTGCCCTTCGGGGAGCCCGAAGACAGGTGCTGCATGGCTGTCGTCAG
CTCGTGTCGTGAGATGTTGGGTTAAGTCCCGCAACGAGCGCAACCCTTGTCTTTAGTTGC
CATCATTAAGTTGGGAACTCTAAAGATACTGCCCCGGTTAACGGGGAGGAAGGTGGGGAT
GACGTCAAGTCCTCATGGCCTTTATGTCCAGGGCTACACACGTGCTACAATGGAGTGTAC
AAAGGGTAGCGATCTCGCGAGAGTGAGCCAATCTCATAAAACACTCCTTAGTTCGGATTG
GAGTCTGCAACTCGACTCCATGAAGCTGGAATCGCTAGTAATCGTGGATCAGCATGCCAC
GGTGAATACGTTCCCGGGCCTTGTACACACCGCCCGTCACACCATGAGAGTTGGTTGTAC
CAGAAGTTGTTAAGCTAACCATTTATTTGGAGGCAGGCACCTAAGGTATGGCTGATGATT
GGGGTGAAGTCGTAACAAGGTAACC
>GU732823.1 Uncultured delta proteobacterium clone nMMP GL1-3 
AGAGTTTGATCATGGCTCAGAATGAACGCTGGCGGCGTGCTTAACACATGCAAGTCGAAC
GAGAACTCTCCTGCTTGCAGGAGATAGTAAAGTGGCGAACGGGTGAGTAACGCGTGGGTA
ATCTACCCTTAAATCGGGGATAACATTGCGAAAGCGATGCTAATACCGGATGTGATTATT
GTCTATAAGGATAATAATTAAAGGTGGCCTCTACATGTAAGCTACTGTTTAGGGATGAGC
CCGCGTACCATTAGCTAGTTGGTAAGGTAATGGCTTACCAAGGCAACGATGGTTAGCTGG
TCTGAGAGGATGATCAGCCACACTGGAACTGAAACACGGTCCAGACTCCTACGGGAGGCA
GCAGTGAGGAATTTTGCGCAATGGGGGAAACCCTGACGCAGCAACGCCGCGTGAGTGATG
AAGGCTTTCGAGTCGTAAAGCTCTGTCAAGTGGAAAGAAACTATTTTATATGAATAATAT
AAGATACTGACGGTACCACTGAAGGAAGCACCGGCTAACTCCGTGCCAGCAGCCGCGGTA
ATACGGAGGGTGCAAGCGTTATTCGGAATTATTGGGCGTAAAGAGCGCGTAGGCGGCTTT
ATAAGTCAGATGTGAAATCCCGGGGCTTAACCCCGTAAGTGCATTTGAAACTATAAGGCT
TGAGTATGGGAGAGGGAAGTGGAATTCCTGGTGTAGCGGTGAAATGCGTAGATATCAGGA
AGAACATCAGTGGCGAAGGCGACTTCCTGGACCAATACTGACGCTGAGGCGCGAAGGCGT
GGGTAGCAAACAGGATTAGATACCCTGGTAGTCCACGCAGTAAACGTTGAACACTAGGTG
TAGCGGGTATTGACCCCTGCTGTGCCGAAGCTAACGCATTAAGTGTTCCGCCTGGGGAGT
ACGGCCGCAAGGCTAAAACTCAAAGGAATTGACGGGGGCCCGCACAAGCGGTGGAGCATG
TGGTTTAATTCGACGCAACGCGAAGAACCTTACCTGGATTTGACATCTCGGGAATCTTTT
TGAAAGAAAAGAGTGCCCTTCGGGGAGCCCGAAGACAGGTGCTGCATGGCTGTCGTCAGC
TCGTGTCGTGAGATGTTGGGTTAAGTCCCGCAACGAGCGCAACCCTTGTCTTTAGTTGCC
ATCATTAAGTTGGGAACTCTAAAGATACTGCCCCGGTTAACGGGGAGGAAGGTGGGGATG
ACGTCAAGTCCTCATGGCCTTTATGTCCAGGGCTACACACGTGCTACAATGGAATGCACA
ATGAGTCGCAAACTCGTGAGAGTAAGCCAATCTCATAAAACATTCCTTAGTTCGGATTGG
AGTCTGCAACTCGACTCCATGAAGCTGGAATCGCTAGTAATCGCGGATCAGCATGCCGCG
GTGAATACGTTCCCGGGCCTTGTACACACCGCCCGTCACACCATGAGAGTTGGTTGTACC
AGAAGTTGTTAAGCTAACCATTCATTTGGAGGCAGACACCTAAGGTATGGCTGATAATTG
GGGTGAAGTCGTAACAAGGTATCCGTA
>GU732825.1 Uncultured delta proteobacterium clone nMMP GL3-2 
AGAGTTTGATCCTGGCTCAGAATGAACGCTGGCGGCGTGCTTAACACATGCAAGTCGAAC
GAGAACTCTCCTGCTTGCAGGAGATAGTAAAGTGGCGAACGGGTGAGTAACGCGTGGGTA
ATCTACCCTTAAATCGGGGATAACATTGCGAAAGCGATGCTAATACCGGATGTGATTATT
GTCTATAAGGATAATAATTAAAGGCGGCCTCTACATGTAAGCTACTGTTTAGGGATGAGC
CCGCGTACCATTAGCTAGTTGGTAAGGTAATGGCTTACCAAGGCAACGATGGTTAGCTGG
TCTGAGAGGATGATCAGCCACACTGGAACTGAAACACGGTCCAGACTCCTACGGGAGGCA
GCAGTGAGGAATTTTGCGCAATGGGGGAAACCCTGACGCAGCAACGCCGCGTGAGTGATG
AAGGCTTTCGAGTCGTAAAGCTCTGTCAAGTGGAAAGAAACTATTTTATATGAATAATAT
AAGATACTGACGGTACCACTGAAGGAAGCACCGGCTAACTCCGTGCCAGCAGCCGCGGTA
ATACGGAGGGTGCAAGCGTTATTCGGAATTATTGGGCGTAAAGAGCGCGTAGGCGGCTTT
ATAAGTCAGATGTGAAATCCCGGGGCTTAACCCCGTAAGTGCATTTGAAACTATAAGGCT
TGAGTATGGGAGAGGGAAGTGGAATTCCTGGTGTAGCGGTGAAATGCGTAGATATCAGGA
AGAACATCAGTGGCGAAGGCGACTTCCTGGACCAATACTGACGCTGAGGCGCGAAGGCGT
GGGTAGCAAACAGGATTAGATACCCTGGTAGTCCACGCAGTAAACGTTGAACACTAGGTG
TAGCGGGTATTGACCCCTGCTGCGCCGAAGCTAACGCATTAAGTGTTCCGCCTGGGGAGT
ACGGCCGCAAGGCTAAAACTCAAAGGAATTGACGGGGGCCCGCACAAGCGGTGGAGCATG
TGGTTTAATTCGACGCAACGCGAAGAACCTTACCTGGATTTGACATCTCGGGAATCTTTT
TGAAAGAAAAGAGTGCCCTTCGGGGAGCCCGAAGACAGGTGCTGCATGGCTGTCGTCAGC
TCGTGTCGTGAGATGTTGGGTTAAGTCCCGCAACGAGCGCAACCCTTGTCTTTAGTTGCC
ATCATTAAGTTGGGAACTCTAAAGATACTGCCCCGGTTAACGGGGAGGAAGGTGGGGATG
ACGTCAAGTCCTCATGGCCTTTATGTCCAGGGCTACACACGTGCTACAATGGAATGCACA
ATGAGTCGCAAACTCGTGAGAGTAAGCCAATCTCATAAAACATTCCTTAGTTCGGATTGG
AGTCTGCAACTCGACTCCATGAAGCTGGAATCGCTAGTAATCGCGGATCAGCATGCCGCG
GTGAATACGTTCCCGGGCCTTGTACACACCGCCCGTCACACCATGAGAGTTGGTTGTACC
AGAAGTTGTTAAGCTAACCATTCATTTGGAGGCAGACACCTAAGGTATGGCTGATAATTG
GGGTGAAGTCGTAACAAGGTATCCGTA
>GU732826.1 Uncultured delta proteobacterium clone nMMP PL-1 
AGAGTTTGATCCTGGCTCAGAATGAACGCTGGCGGCGTGCTTAACACATGCAAGTCGAAC
GAGAACTCTCCTGCTTGCAGGAGATAGTAAAGCGGCGAACGGGTGAGTAACGCGTGGGTA
ATCTACCCTTAAATCGGGGATAACATTGCGAAAGCGATGCTAATACCGGATGTGATTATT
GTCTATAAGGATAATAATTAAAGGTGGCCTCTACATGTAAGCTACTGTTTAGGGATGAGC
CCGCGTACCATTAGCTAGTTGGTAAGGTAATGGCTTACCAAGGCAACGATGGTTAGCTGG
TCTGAGAGGATGATCAGCCACACTGGAACTGAAACACGGTCCAGACTCCTACGGGAGGCA
GCAGTGAGGAATTTTGCGCAATGGGGGAAACCCTGACGCAGCAACGCCGCGTGAGTGATG
AAGGCTTTCGAGTCGTAAAGCTCTGTCAAGTGGAAAGAAACTATTTTATATGAATAATAT
AAGATACTGACGGTACCACTGAAGGAAGCACCGGCTAACTCCGTGCCAGCAGCCGCGGTA
ATACGGAGGGTGCAAGCGTTATTCGGAATTATTGGGCGTAAAGAGCGCGTAGGCGGCTTT
ATAAGTCAGATGTGAAATCCCGGGGCTTAACCCCGTAAGTGCATTTGAAACTATAAGGCT
TGAGTATGGGAGAGGGAAGTGGAATTCCTGGTGTAGCGGTGAAATGCGTAGATATCAGGA
AGAACATCAGTGGCGAAGGCGACTTCCTGGACCAATACTGACGCTGAGGCGCGAAGGCGT
GGGTAGCAAACAGGATTAGATACCCTGGTAGTCCACGCAGTGAACGTTGAACACTAGGTG
TAGCGGGTATTGACCCCTGCTGTGCCGAAGCTAACGCATTAAGTGTTCCGCCTGGGGAGT
ACGGCCGCAAGGCTAAAACTCAAAGGAATTGACGGGGGCCCGCACAAGCGGTGGAGCATG
TGGTTTAATTCGACGCAACGCGAAGAACCTTACCTGGATTTGACATCTCGGGAATCTTTT
TGAAAGAAAAGAGTGCCCTTCGGGGAGCCCGAAGACAGGTGCTGCATGGCTGTCGTCAGC
TCGTGTCGTGAGATGTTGGGTTAAGTCCCGCAACGAGCGCAACCCTTGTCTTTAGTTGCC
ATCATTAAGTTGGGAACTCTAAAGATACTGCCCCGGTTAACGGGGAGGAAGGTGGGGATG
ACGTCAAGTCCTCATGGCCTTTATGTCCAGGGCTACACACGTGCTACAATGGAATGCACA
ATGAGTCGCAAACTCGTGAGAGTAAGCCAATCTCATAAAACATTCCTTAGTTCGGATTGG
AGTCTGCAACTCGACTCCATGAAGCTGGAATCGCTAGTAATCGCGGATCAGCATGCCGCG
GTGAATACGTTCCCGGGCCTTGTACACACCGCCCGTCACACCATGAGAGTTGGTTGTACC
AGAAGTTGTTAAGCTAACCATTCATTTGGAGGCAGACACCTAAGGTATGGCTGATAATTG
GGGTGAAGTCGTAACAAGGTAGCCGTA
>GU732824.1 Uncultured delta proteobacterium clone nMMP GL3-1
AGAGTTTGATCATGGCTCAGAATGAACGCTGGCGGCGTGCTTAACACATGCAAGTCGAAC
GAGAACTCTCCTGCTTGCAGGAGATAGTAAAGTGGCGAACGGGTGAGTAACGCGTGGGTA
ATCTACCCTTAAATCGGGGATAACATTGCGAAAGCGATGCTAATACCGGATGTGATTATT
GTCTATAAGGATAATAATTAAAGGTGGCCTCTACATGTAAGCTACTGTTTAGGGATGAGC
CCGCGTACCATTAGCTAGTTGGTAAGGTAATGGCTTACCAAGGCAACGATGGTTAGCTGG
TCTGAGAGGATGATCAGCCACACTGGAACTGAAACACGGTCCAGACTCCTACGGGAGGCA
GCAGTGAGGAATTTTGCGCAATGGGGGAAACCCTGACGCAGCAACGCCGCGTGAGTGATG
AAGGCTTTCGAGTCGTAAAGCTCTGTCAAGTGGAAAGAAACTATTTTATATGAATAATAT
AAGATACTGACGGTACCACTGAAGGAAGCACCGGCTAACTCCGTGCCAGCAGCCGCGGTA
ATACGGAGGGTGCAAGCGTTATTCGGAATTATTGGGCGTAAAGAGCGCGTAGGCGGCTTT
ATAAGTCAGATGTGAAATCCCGGGGCTTAACCCCGTAGGTGCATTTGAAACTATAAGGCT
TGAGTATGGGAGAGGGAAGTGGAATTCCTGGTGTAGCGGTGAAATGCGTAGATATCAGGA
AGAACATCAGTGGCGAAGGCGACTTCCTGGACCAATACTGACGCTGAGGCGCGAAGGCGT
GGGTAGCAAACAGGATTAGATACCCTGGTAGTCCACGCAGTAAACGTTGAACACTAGGTG
TAGCGGGTATTGACCCCTGCTGTGCCGAAGCTAACGCATTAAGTGTTCCGCCTGGGGAGT
ACGGCCGCAAGGCTAAAACTCAAAGGAATTGACGGGGGCCCGCACAAGCGGTGGAGCATG
TGGTTTAATTCGACGCAACGCGAAGAACCTTACCTGGATTTGACATCTCGGGAATCTTTT
TGAAAGAAAAGAGTGCCCTTCGGGGAGCCCGAAGACAGGTGCTGCATGGCTGTCGTCAGC
TCGTGTCGTGAGATGTTGGGTTAAGTCCCGCAACGAGCGCAACCCTTGTCTTTAGTTGCC
ATCATTAAGTTGGGAACTCTAAAGATACTGCCCCGGTTAACGGGGAGGAAGGTGGGGATG
ACGTCAAGTCCTCATGGCCTTTATGTCCAGGGCTACACACGTGCTACAATGGAATGCACA
ATGAGTCGCAAACTCGTGAGAGTAAGCCAATCTCATAAAACATTCCTTAGTTCGGATTGG
AGTCTGCAACTCGACTCCATGAAGCTGGAATCGCTAGTAATCGCGGATCAGCATGCCGCG
GTGAATACGTTCCCGGGCCTTGTACACACCGCCCGTCACACCATGAGAGTTGGTTGTACC
AGAAGTTGTTAAGCTAACCATTCATTTGGAGGCAGACACCTAGGTATGGCTGATAATTGG
GGTGAAGTCGTAACAAGGTAGCCGTA
>MH013385.1 Uncultured prokaryote clone 7R-5 
AGAGTTTGATCCTGGCTCAGAATGAACGCTGGCGGCGTGCTTAATACATGCAAGTCGTAC
GAGAACTCTCCTGCTTGCAGGAGATAGTAAAGTGGCGAACGGGTGAGTAACGCGTGGATA
ATCTATCCTTAAATCTGGGATAACATTGCGAAAGCGATGCTAATACCGGATATTATCAAT
CTATTTATATATATTTTGATCAAAAGTGGCCTCTACATGTAAGCTACTGTTTAAGGCTGA
GTCCGCGTACCATTAGCTTGTTGGTGAGATAAAAGCTTACCAAGGCAACGATGGTTAGCT
GGTCTGAGAGGATGATCAGCCACACTGGAACTGAAACACGGTCCAGACTCCTACGGGAGG
CAGCAGTAAGGAATTTTGCGCAATGGGGGAAACCCTGACGCAGCAACGCCGCGTGAGTGA
TGAAGGCTTTCGGGTCGTAAAGCTCTGTCAAGTGGGAAGAAAATATTTTATATAAATAAT
ATAAAGTACTGACGGTACCACTGAAGGAAGCACCGGCTAACTCCGTGCCAGCAGCCGCGG
TAATACGGAGGGTGCAAGCGTTATTCGGAATTATTGGGCGTAAAGAGCGCGTAGGCTGTT
TTATAAGTCAGATGTGAAATCCCGAGGCTTAACCTCGTAAGTGCATTTGAAACTATAAGA
CTTGAGTATGGGAGAGGGAAGTGGAATTCCTGGTGTAGCGGTGAAATGCGTAGATATCAG
GAAGAACATCGGTGGCGAAGGCGACTTCCTGGACCAATACTGACGCTGAGGCGCGAAGGC
GTGGGTAGCAAACAGGATTAGATACCCTGGTAGTCCACGCAGTAAACGTTGAACACTAGG
TGTAGCGGGTATTGACCCCTGCTGTGCCGAAGCTAACGCATTAAGTGTTCCGCCTGGGGA
GTACGGTCGCAAGGCTAAAACTCAAAGGAATTGACGGGGGCCCGCACAAGCGGTGGAGCA
TGTGGTTTAATTCGACGCAACGCGAAGAACCTTACCTGGACTTGACATCTCGGGAATTCG
TATGAAAATATGAAGTATCCTTTGGGAAACCCGATGACAGGTGCTGCATGGCTGTCGTCA
GCTCGTGTCGTGAGATGTTGGGTTAAGTCCCGCAACGAGCGCAACCCTTGTCTTTAGTTG
CCATCATTAAGTTGGGAACTCTAGAGATACTGCCCCGGTTAACGGGGAGGAAGGTGGGGA
TGACGTCAAGTCCTCATGGCCTTTATGTCCAGGGCTACACACGTGCTACAATGGAATGTA
CAAAGAGTTGCGACCTCGCAAGAGTAAGCTAATCTCATAAAACATTCCTAAGTTCGGATT
GGAGTCTGCAACTCGACTCCATGAAGCTGGAATCGCTAGTAATCGCGGATCAGCATGCCG
CGGTGAATACGTTCCCGGGCCTTGTACACACCGCCCGTCACACCATGAGAGTTGGTTGTA
CCAGAAGTTGTTTAGCTAACCAAATTGGATGCAAGCACCTAAGGTATGGCTGATGATTGG
GGTGAAGTCGTAACAAGGTAACC
>GU732827.1 Uncultured delta proteobacterium clone nMMP PL-2 
AGAGTTTGATCATGGCTCAGAATGAACGCTGGCGGCGTGCTTAACACATGCAAGTCGAAC
GAGAACTCTCCTGCTTGCAGGAGATAGTAAAGTGGCGAACGGGTGAGTAACGCGTGGGTA
ATCTACCCTTAAATCGGGGATAACATTGCGAAAGCGATGCTAATACCGGATGTGATTATT
GTCTATAAGGATAATAATTAAAGGTGGCCTCTACGTGTAAGCTACTGTTTAGGGATGAGC
CCGCGTACCATTAGCTAGTTGGTAAGGTAATGGCTTACCAAGGCAACGATGGTTAGCTGG
TCTGAGAGGATGATCAGCCACACTGGAACTGAAACACGGTCCAGACTCCTACGGGAGGCA
GCAGTGAGGAATTTTGCGCAATGGGGGAAACCCTGACGCAGCAACGCCGCGTGAGTGATG
AAGGCTTTCGAGTCGTAAAGCTCTGTCAAGTGGAAAGAAACTATTTTATATGAATAATAT
AAGATACTGACGGTACCACTGAAGGAAGCACCGGCTAACTCCGTGCCAGCAGCCGCGGTA
ATACGGAGGGTGCAAGCGTTATTCGGAATTATTGGGCGTAAAGAGCGCGTAGGCGGCTTT
ATAAGTCAGATGTGAAATCCCGGGGCTTAACCCCGTAAGTGCATTTGAAACTATAAGGCT
TGAGTATGGGAGAGGGAAGTGGAATTCCTGGTGTAGCGGTGAAACGCGTAGATATCAGGA
AGAACATCAGTGGCGAAGGCGACTTCCTGGACCAATACTGACGCTGAGGCGCGAAGGCGT
GGGTAGCAAACAGGATTAGATACCCTGGTAGTCCACGCAGTAAACGTTGAACACTAGGTG
TAGCGGGTATTGACCCCTGCTGTGCCGAAGCTAACGCATTAAGTGTTCCGCCTGGGGAGT
ACGGCCGCAAGGCTAAAACTCAAAGGAATTGACGGGGGCCCGCACAAGCGGTGGAGCATG
TGGTTTAATTCGACGCAACGCGAGGAACCTTACTTGGATTTGACATCTCGGGAATCTTTT
TGAAAGAAAAGAGTGCCCTTCGGGGAGCCCGAAGACAGGTGCTGCATGGCTGTCGTCAGC
TCGTGTCGTGAGATGTTGGGTTAAGTCCCGCAACGAGCGCAACCCTTGTCTTTAGTTGCC
ATCATTAAGTTGGGAACTCTAAAGATACTGCCCCGGTTAACGGGGAGGAAGGTGGGGATG
ACGTCAAGTCCTCATGGCCTTTATGTCCAGGGCTACACACGTGCTACAATGGAATGCACA
ATGAGTCGCAAACTCGTGAGAGTAAGCCAATCTCATAAAACATTCCTTAGTTCGGATTGG
AGTCTGCAACTCGACTCCATGAAGCTGGAATCGCTAGTAATCGCGGATCAGCATGCCGCG
GTGAATACGTTCCCGGGCCTTGTACACACCGCCCGTCACACCATGAGAGTTGGTTGTACC
AGAAGTTGTTAAGCTAACCATTCATTTGGAGGCAGGCACCTAAGGTATGGCTGATAATTG
GGGTGAAGTCGTAACAAGGTAGCCGTA
>GU732822.1 Uncultured delta proteobacterium clone nMMP GL1-2 
AGAGTTTGATCATGGCTCAGAATGAACGCTGGCGGCGTGCTTAACACATGCAAGTCGAAC
GAGAACTCCCCTGCTTGCAGGAGATAGTAAAGTGGCGAACGGGTGAGTAACGCGTGGGTA
ATCTACCCTTAAATCGGGGATAACATTGCGAAAGCGATGCTAATACCGGATGTGATTATT
GTCTATAAGGATAATAATTAAAGGTGGCCTCTACATGTAAGCTACTGTTTAGGGATGAGC
CCGCGTACCATTAGCTAGTTGGTAAGGTAATGGCTTACCAAGGCAACGATGGTTAGCTGG
TCTGAGAGGATGATCAGCCACACTGGAACTGAAACACGGTCCAGACTCCTACGGGAGGCA
GCAGTGAGGAATTTTGCGCAATGGGGGAAACCCTGACGCAGCAACGCCGCGTGAGTGATG
AAGGCTTTCGAGTCGTAAAGCTCTGTCAAGTGGAAAGAAACTATTTTATATGAATAATAT
AAGATACTGACGGTACCACTGAAGGAAGCACCGGCTAACTCCGTGCCAGCAGCCGCGGTA
ATACGGAGGGTGCAAGCGTTATTCGGAATTATTGGGCGTAAAGAGCGCGTAGGCGGCTTT
ATAAGTCAGATGTGAAATCCCGGGGCTTAACCCCGTAAGTGCATTTGAAACTATAAGGCT
TGAGTATGGGAGAGGGAAGTGGAATTCCTGGCGTAGCGGTGAAATGCGTAGATATCAGGA
AGAACATCAGTGGCGAAGGCGACTTCCTGGACCAATACTGACGCTGAGGCGCGAAGGCGT
GGGTAGCAAACAGGATTAGATACCCTGGTAGTCCACGCAGTAAACGTTGAACACTAGGTG
TAGCGGGTATTGACCCCTGCTGTGCCGAAGCTAACGCATTAAGTGTTCCGCCTGGGGAGT
ACGGCCGCAAGGCTAAAACTCAAAGGAATTGACGGGGGCCCGCACAAGCGGTGGAGCATG
TGGTTTAATTCGACGCAACGCGAAGAACCTTACCTGGATTTGACATCTCGGGAATCTTTT
TGAAAGAAAAGAGTGCCCTTCGGGGAGCCCGAAGACAGGTGCTGCATGGCTGTCGTCAGC
TCGTGTCGTGAGATGTTGGGTTAAGTCCCGCAACGAGCGCAACCCTTGTCTTTAGTTGCC
ATCATTAAGTTGGGAACTCTAAAGATACTGCCCCGGTTAACGGGGAGGAGGGTGGGGATG
ACGTCAAGTCCTCATGGCCTTTATGTCCAGGGCTACACACGTGCTACAATGGAATGCACA
ATGAGTCGCAAACTCGTGAGAGTAAGCCAATCTCATAAAACATTCCTTAGTTCGGATTGG
AGTCTGCAACTCGACTCCATGAAGCTGGAATCGCTAGTAATCGCGGATCAGCATGCCGCG
GTGAATACGTTCCCGGGCCTTGTACACACCGCCCGTCACACCATGAGAGTTGGTTGTACC
AGAAGTTGTTAAGCTAACCATTCATTTGGAGGCAGACACCTAAGGTATGGCTGATAATTG
GGGTGAAGTCGTAACAAGGTATCCGTA
>GU732821.1 Uncultured delta proteobacterium clone nMMP GL1-1
AGAGTTTGATCATGGCTCAGAATGAACGCTGGCGGCGTGCTTAACACATGCAAGTCGAAC
GAGAACTCTCCTGCTTGCAGGAGATAGTAAAGTGGCGAACGGGTGAGTAACGCGTGGGTA
ATCTACCCTTAAATCGGGGATAACATTGCGAAAGCGATGCTAATACCGGATGTGATTATT
GTCCATAAGGATAATAATTAAAGGTGGCCTCTACATGTAAGCTACTGTTTAGGGATGAGC
CCGCGTACCATTAGCTAGTTGGTAAGGTAATGGCTTACCAAGGCAACGATGGTTAGTTGG
TCTGAGAGGATGATCAGCCACACTGGAACTGAAACACGGTCCAGACTCCTACGGGAGGCA
GCAGTGAGGAATTTTGCGCAATGGGGGAAACCCTGACGCAGCAACGCCGCGTGAGTGATG
AAGGCTTTCGAGTCGTAAAGCTCTGTCAAGTGGAAAGAAACTATTTTATATGAATAATAT
AAGATACTGACGGTACCACTGAAGGAAGCACCGGCTAACTCCGTGCCAGCAGCCGCGGTA
ATACAGAGGGTGCAAGCGTTATTCGGAATTATTGGGCGTAAAGAGCGCGTAGGCGGCTTT
ATAAGTCAGATGTGAAATCCCGGGGCTTAACCCCGTAAGTGCATTTGAAACTATAAGGCT
TGAGTATGGGAGAGGGAAGTGGAATTCCTGGTGTAGCGGTGAAATGCGTAGATATCAGGA
AGAACATCAGTGGCGAAGGCGACTTCCTGGACCAATACTGACGCTGAGGCGCGAAGGCGT
GGGTAGCAAACAGGATTAGATACCCTGGTAGTCCACGCAGTAAACGTTGAACACTAGGTG
TAGCGGGTATTGACCCCTGCTGTGCCGAAGCTAACGCATTAAGTGTTCCGCCTGGGGAGT
ACGGCCGCAAGGCTAAAACTCAAAGGAATTGACGGGGGCCCGCACAAGCGGTGGAGCATG
TGGTTTAATTCGACGCAACGCGAAGAACCTTACCTGGATTTGACATCTCGGGAATCTTTT
TGAAAGAAAAGAGTGCCCTTCGGGGAGCCCGAAGACAGGTGCTGCATGGCTGTCGTCAGC
TCGTGTCGTGAGATGTTGGGTTAAGTCCCGCAACGAGCGCAACCCTTGTCTTTAGTTGCC
ATCATTAAGTTGGGAACTCTAAAGATACTGCCCCGGTTAACGGGGAGGAAGGTGGGGATG
ACGTCAAGTCCTCATGGCCTTTATGTCCAGGGCTACACACGTGCTACAATGGAATGCACA
ATGAGTCGCAAACTCGTGAGAGTAAGCCAATCTCATAAAACATTCCTTAGTTCGGATTGG
AGTCTGCAACTCGGCTCCATGAAGCTGGAATCGCTAGTAATCGCGGATCAGCATGCCGCG
GTGAATACGTTCCCGGGCCTTGTACACACCGCCCGTCACACCATGAGAGTTGGTTGTACC
AGAAGTTGTTAAGCTAGCCATTCATTTGGAGGCAGACACCTAAGGTATGGCTGATAATTG
GGGTGAAGTCGTAACAAGGTAACCGTA
>KY921897.1 Uncultured delta proteobacterium clone MMP PI7B-17 
AGAGTCTGATCCTGGCTCAGAATGAACGCTGGCGGCGTGCTTAACACATGCAAGTCGTAC
GAGAACTCTCCTGCTTGCAGGAGATAGTAAAGTGGCGCACGGGTGAGTAACGCGTGGATA
ATCTATCCTTAAATCGGGGATAACATTGCGAAAGCGATGCTAATACCGGATATGATTAAT
ATCTAATAAGGATATGAATTAAAGGTGGTCTCTACATGTAAGCTACCGTTTAAGGGTGAG
TCCGCGTACCATTAGCTAGTTGGTGAGATAATAGCTCACCAAGGCTACGATGGTTAGCTG
GTCTGAGAGGATGATCAGCCACACTGGAACTGGAACACGGTCCAGACTCCTACGGGAGGC
AGCAGTGAGGAATTTTGCGCAATGGGGGAAACCCTGACGCAGCAACGCCGCGTGAGTGAT
GAAGGCTCTCGGGTCGTAAAGCTCTGTCAAGTGGGAAGAAAATATTTTATACGAATAGTA
TTAAGTACTGACGGTACCACTGAAGGAAGCACCGGCTAACTCCGTGCCAGCAGCCGCGGT
AATACGGAGGGTGCAAGCGTTATTCGGAATTATTGGGCGTAAAGAGCGCGTAGGCTGTCT
TATAAGTCAGATGTGAAATCCCGGGGCTCAACCCCGTAAGTGCATTTGAAACTATGAGAC
TTGAGTATGGGAGAGGGAAGTGGAATTCCTGGTGTAGCGGTGAAATGCGTAGATATCAGG
AAGAACATCGGTGGCGAAGGCGACTTCCTGGACCAATACTGACGCTGAGGCGCGAAGGCG
TGGGGAGCAAACAGGATTAGATACCCTGGTAGTCCACGCAGTAAACGTTGAACACTAGGT
GTAGCGGGTATTGACCCCTGCTGTGCCGCAGCTAACGCATTAAGTGTTCCGCCTGGGGAG
TACGGCCGCAAGGCTAAAACTCAAAGGAATTGACGGGGGCCCGCACAAGCGGTGGAGCAT
GTGGTTTAATTCGACGCAACGCGAAGAACCTTACCTGGGCTTGACATCTCGAGAATTCTC
TCGAAAGAAAGAAGTGCCCTTCGGGGAACTCGATGACAGGTGCTGCATGGCTGTCGTCAG
CTCGTGTCGTGAGATGTTGGGTTAAGTCCCGCAACGAGCGCAACCCTTGTCTTTAGTTGC
CATCATTTAGTTGGGAACTCTAAAGATACTGCCCCGGTTAACGGGGAGGAAGGTGGGGAT
GACGTCAAGTCCTCATGGCCTTTATGTCCAGGGCTACACACGTGCTACAATGGAGTGTAC
AAAGGGTCGCGACCTCGCAAGAGTGAGCCAATCTCATAAAACACTCCTTAGTTCGGATTG
GAGTCTGCAACTCGACTCCATGAGGCTGGAATCGCTAGTAATCGCGGATCAGCATGCCGC
GGTGAATACGTTCCCGGGCCTTGTACACACCGCCCGTCACACCATGAGAGTTGGTTGTAC
CAGAAGTTGTTAAGCTAACCAATTTGGAGGCAGGCACCTAAGGTATGGCTGATGATTGGG
GTGAAGTCGTAACAAGGTAACC
>HQ857737.1 Uncultured delta proteobacterium clone mmp2-21 
AGAGTTTGATCCTGGCTCAGAATGAACGCTGGCGGCGTGCTTAACACATGCAAGTCGTAC
GAGAAATCTTCTGCTTGCAGAAGATAGTAAAGTGGCGAACGGGTGAGTAACGCGTGGGTA
ATCTACCCTTAAGTTTGGGATAACATTGCGAAAGCGATGCTAATACCGGATGTGATTTGT
TTATTTAAGATGATAAATTAAAGGTGGCCTCTACATGTAAGCTACCGTTTGAGGATGAGC
CCGCGTACCATTAGCTTGTTGGTGAGGTAAGAGCTCACCAAGGCTACGATGGTTAGCTGG
TCTGAGAGGATGATCAGCCACACTGGAACTGAAACACGGTCCAGACTCCTACGGGAGGCA
GCAGTGAGGAATTTTGCGCAATGGGGGAAACCCTGACGCAGCAACGCCGCGTGAGTGATG
AAGGCTCTCGGGTCGTAAAGCTCTGTCAAGTGGGAAGAAAATATTTTATACTAATAATAT
AAAATACTGACGGTACCACTGAAGGAAGCACCGGCTAACTCCGTGCCAGCAGCCGCGGTA
ATACGGAGGGTGCAAGCGTTATTCGGAATTATTGGGCGTAAAGAGCGCGTAGGCGGTCTT
ATAAGTCAGATGTGAAATCCCGGGGCTCAACCCCGTAAGTGCATTTGAAACTATAGGGCT
TGAGTATGGGAGAGGGAAGTGGAATTCCTGGTGTAGCGGTGAAATGCGTAGATATCAGGA
AGAACATCAGTGGCGAAGGCGACTTCCTGGACCAATACTGACGCTGAGGCGCGAAGGCGT
GGGTAGCAAACAGGATTAGATACCCTGGTAGTCCACGCAGTAAACGTTGAACACTAGGTG
TAGCGGGTGTTGACCCCTGCTGTGCCGCAGCTAACGCATTAAGTGTTCCGCCTGGGGAGT
ACGGCCGCAAGGCTAAAACTCAAAGGAATTGACGGGGGCCCGCACAAGCGGTGGAGCATG
TGGTTTAATTCGACGCAACGCGAAGAACCTTACCTGGACTTGACATCTCAGGAATTCTTT
TGAAAGAAAGAAGTGTCCTTCGGGAAACCTGAAGACAGGTGCTGCATGGCTGTCGTCAGC
TCGTGTCGTGAGATGTTGGGTTAAGTCCCGCAACGAGCGCAACCCTTGTCTTTAGTTGCC
ATCATTAAGTTGGGAACTCTAAAGATACTGCCCCGGTTAACGGGGAGGAAGGTGGGGATG
ACGTCAAGTCCTCATGGCCTTTATGTCCAGGGCTACACACGTGCTACAATGGAATGTACA
AGGGGTAGCGACCTCGCGAGAGTAAGCCAATCTCATAAAACATTCCTTAGTTCGGATTGG
AGTCTGCAACTCGACTCCATGAAGCTGGAATCGCTAGTAATCGCGGATCAGCATGCCGCG
GTGAATACGTTCCCGGGCCTTGTACACACCGCCCGTCACACCATGAGAGTTGGTTGTACC
AGAAGTTGTTAAGCTAACCTAATTTTAGGAGGCAGGCACCTAAGGTATGGCTGATGATTG
GGGTGAAGTCGTAACAAGGTAACC
>KY921896.1 Uncultured delta proteobacterium clone MMP PI7B-11
AGAGTTTGATCCTGGCTCAGAATGAACGCTGGCGGCGTGCTTAACACATGCAAGTCGTAC
GAGAACTCTCCTGCTTGCAGGGGATAGTAAAGTGGCGCACGGGTGAGTAACGCGTGGGTA
ATCTACCCTTGAATCGGGGATAACATTGCGAAAGCGATGCTAATACCGGATACGATAAAT
ACTCAACAAGAGGATTTATTAAAGATGGCCTCTACATGTAAGCTACCGTTTAAGGGTGAG
TCCGCGTACCATTAGCTAGTTGGTGAGATAATAGCTCACCAAGGCTACGATGGTTAGCTG
GTCTGAGAGGATGATCAGCCACACTGGAACTGGAACACGGTCCAGACTCCTACGGGAGGC
AGCAGTGAGGAATTTTGCGCAATGGGGGAAACCCTGACGCAGCAACGCCGCGTGAGTGAT
GAAGGCTCTCGGGTCGTAAAGCTCTGTCAAGTGGGAAGAAAATATTTTATACGAATAGTA
TTAAGTACTGACGGTACCACTGAAGGAAGCACCGGCTAACTCCGTGCCAGCAGCCGCGGT
AATACGGAGGGTGCAAGCGTTATTCGGAATTATTGGGCGTAAAGAGCGCGTAGGCGGTCT
TATAAGTCAGATGTGAAATCCCGGGGCTCAACCCCGTAAGTGCATTTGAAACTATAAGAC
TTGAGTATGGGAGAGGGAAGTGGAATTCCTGGTGTAGCGGTGAAATGCGTAGATATCAGG
AAGAACATCGGTGGCGAAGGCGACTTCCTGGACCAATACTGACGCTGAGGCGCGAAGGCG
TGGGTAGCAAACAGGATTAGATACCCTGGTAGTCCACGCAGTAAACGTTGAACACTAGGT
GTAGCGGGTATTGACCCCTGCTGTGCCGCAGCTAACGCATTAAGTGTTCCGCCTGGGGAG
TACGGCCGCAAGGCTAAAACTCAAAGGAATTGACGGGGGCCCGCACAAGCGGTGGAGCAT
GTGGTTTAATTCGACGCAACGCGAAGAACCTTACCTGGGCTTGACATCTCGAGAATTCTC
TCGAAAGAAAGAAGTGCCCTTCGGGGAACTCGATGACAGGTGCTGCATGGCTGTCGTCAG
CTCGTGTCGTGAGATGTTGGGTTAAGTCTCGCAACGAGCGCAACCCTTGTCTTTAGTTGC
CATCATTAAGTTGGGAACTCTAAAGATACTGCCCCGGTTAACAGGGAGGAAGGTGGGGAT
GACGTCAAGTCCTCATGGCCTTTATGTCCAGGGCTACACACGTGCTACAATGGAATGTAC
AAAGAGTCGCGACCTCGCAAGAGTAAGCCAATCTCATAAAACATTCCCTAGTTCGGATTG
GAGTCTGCAACTCGACTCCATGAAGCTGGAATCGCTAGTAATCGCGGATCAGCATGCCGC
GGTGAATACGTTCCCGGGCCTTGTACACACCGCCCGTCACACCATGAGAGTTGGTTGTAC
CAGAAGTTGTGAAGCTAACCATTTATTTGGAGGCGAGCACCTAAGGTATGGCTGATGATT
GGGGTGAAGTCGTAACAAGGTAACC
>DQ630678.1 Uncultured delta proteobacterium clone mmp27 
GATCCTGGCTCAGAATGAACGCTGGCGGCGTGCTTAACACATGCAAGTCGTACGAGAACT
CTTCTGCTTGCAGGAGATAGTAAAGTGGCGCACGGGTGAGTAACGCGTGGGTAATCTACC
CTTGAATTTGGGATAACATTGCGAAAGCGATGCTAATACCAGATACGATAAGCTTTTACT
AAGAGAGCTTATTAAAGGTGGCCTCTACATGTAAGCTACTGTTTGAGGATGAGCCCGCGT
ACCATTAGCTAGTTGGTGAGGTAAGAGCTCACCAAGGCAACGATGGTTAGCTGGTCTGAG
AGGATGATCAGTCACACTGGAACTGAAACACGGTCCAGACTCCTACGGGAGGCAGCAGTG
AGGAATTTTGCGCAATGGGGGAAACCCTGACGCAGCAACGCCGCGTGAGTGATGAAGGCT
TTCGGGTCGTAAAGCTCTGTCAAGTGGGAAGAAAATATTTTATAAGAAAAATATAAAGTA
CTGACGGTACCACTAAAGGAAGCACCGGCTAACTCCGTGCCAGCAGCCGCGGTAATACGG
AGGGTGCAAGCGTTATTCGGAATTATTGGGCGTAAAGAGCGCGTAGGCGGTCTTATAAGT
CAGATGTGAAATCCCGGGGCTCAACCCCGTAAGTGCATTTGAAACTATGAGACTCGAGTA
TGGGAGAGGGAAGTGGAATTCCTGGTGTAGCGGTGAAATGCGTAGATATCAGGAAGAACA
TCAGTGGCGAAGGCGACTTCCTGGACCAATACTGACGCTGAGGCGCGAAGGCGTGGGGAG
CAAACAGGATTAGATACCCTGGTAGTCCACGCAGTAAACGTTGAACACTAGGTGTAGCGG
GTATTGACCCCTGCTGTGCCGCAGCTAACGCATTAAGTGTTCCGCCTGGGGAGTACGGCC
GCAAGGCTAAAACTCAAAGGAATTGACGGGGGCCCGCACAAGCGGTGGAGCATGTGGTTT
AATTCGACGCAACGCGAAGAACCTTACCTGGACTTGACATCTCGGGAATTCTCTCGAAAG
AAAGAAGTGCCCTTCGGGGAACCCGATGACAGGTGCTGCATGGCTGTCGTCAGCTCGTGT
CGTGAGATGTTGGGTTAAGTCCCGCAACGAGCGCAACCCTTGTCTTTAGTTGCCATCATT
AAGTTGGGAACTCTAAAGATACTACCCCGGTTAACGGGGAGGAAGGTGGGGATGACGTCA
AGTCCTCATGGCCTTTATGTCCAGGGCTACACACGTGCTACAATGGAGTGTACAAAGGGT
AGCGACCTCGTGAGAGTAAGCCAATCTCATAAAGCACTCCTTAGTTCGGATTGGAGTCTG
CAACTCGACTTCATGTAGCTGGAATCGCTAGTAATCGCGGATCAGCATGCCGCGGTGAAT
ACGTTCCCGGGCCTTGTACCCACCGCCCGTCACACCATGAGAGTTGGTTGTACCAGAAGT
TGTTAAGCTAACCAGTAATATGGAGGCAGGCACCTAAGGTATGGCTGA
>DQ630706.1 Uncultured delta proteobacterium clone mmp2_28 
AGAGTTTGATCCTGGCTCAGAATGAACGCTGGCGGCGTGCTTAACACATGCAAGTCGTAC
GAGAACTCTTCTGCTTGCAGGAGATAGTAAAGTGGCGCACGGGTGAGTAACGCGTGGGTA
ATCTACCCTTGAATTTGGGATAACATTGCGAAAGCGATGCTAATACCAGATACGATAAGC
TTTTACTAAGAGAGCTTATTAAAGGTGGCCTCTACATGTAAGCTACTGTTTGAGGATGAG
CCCGCGTACCATTAGCTAGTTGGTGAGGTAAGAGCTCACCAAGGCAACGATGGTTAGCTG
GTCTGAGAGGATGATCAGTCACACTGGAACTGAAACACGGTCCAGACTCCTACGGGAGGC
AGCAGTGAGGAATTTTGCGCAATGGGGGAAACCCTGACGCAGCAACGCCGCGTGAGTGAT
GAAGGCTTTCGGGTCGTAAAGCTCTGTCAAGTGGGAAGAAAATATTTTATAAGAAAAATA
TAAAGTACTGACGGTACCACTAAAGGAAGCACCGGCTAACTCCGTGCCAGCAGCCGCGGT
AATACGGAGGGTGCAAGCGTTATTCGGAATTATTGGGCGTAAAGAGCGCGTAGGCGGTCT
TATAAGTCAGATGTGAAATCCCGGGGCTCAACCCCGTAAGTGCATTTGAAACTATGAGAC
TCGAGTATGGGAGAGGGAAGTGGAATTCCTGGTGTAGCGGTGAAATGCGTAGATATCAGG
AAGAACATCAGTGGCGAAGGCGACTTCCTGGACCAATACTGACGCTGAGGCGCGAAGGCG
TGGGGAGCAAACAGGATTAGATACCCTGGTAGTCCACGCAGTAAACGTTGAACACTAGGT
GTAGCGGGTATTGACCCCTGCTGTGCCGCAGCTAACGCATTAAGTGTTCCGCCTGGGGAG
TACGGCCGCAAGGCTAAAACTCAAAGGAATTGACGGGGGCCCGCACAAGCGGTGGAGCAT
GTGGTTTAATTCGACGCAACGCGAAGAACCTTACCTGGACTTGACATCTCGGGAATTCTC
TCGAAAGAAAGAAGTGCCCTTCGGGGAACCCGATGACAGGTGCTGCATGGCTGTCGTCAG
CTCGTGTCGTGAGATGTTGGGTTAAGTCCCGCAACGAGCGCAACCCTTGTCTTTAGTTGC
CATCATTAAGTTGGGAACTCTAAAGATACTGCCCCGGTTAACGGGGAGGAAGGTGGGGAT
GACGTCAAGTCCTCATGGCCTTTATGTCCAGGGCTACACACGTGCTACAATGGAGTGTAC
AAAGGGTAGCGACCTCGTGAGAGTAAGCCAATCTCATAAAGCACTCCTTAGTTCGGATTG
GAGTCTGCAACTCGACTTCATGAAGCTGGAATCGCTAGTAATCGCGGATCAGCATGCCGC
GGTGAATACGTTCCCGGGCCTTGTACACACCGCCCGTCACACCATGAGAGTTGGTTGTAC
CAGAAGTTGTTAAGCTAACCAGTAAT
>DQ630676.1 Uncultured delta proteobacterium clone mmp24 
CTGGCTCAGAATGAACGCTGGCGGCGTGCTTAACACATGCAAGTCGTACGAGAACTCTTC
TGCTTGCAGGAGATAGTAAAGTGGCGCACGGGTGAGTAACGCGTGGGTAATCTACCCTTG
AATTTGGGATAACATTGCGAAAGCGATGCTAATACCAGATACGATAAGCTTTTACTAAGA
GAGCTTATTAAAGGTGGCCTCTACATGTAAGCTACTGTTTGAGGATGAGCCCGCGTACCA
TTAGCTAGTTGGTGAGGTAAGAGCTCACCAAGGCAACGATGGTTAGCTGGTCTGAGAGGA
TGATCAGTCACACTGGAACTGAAACACGGTCCAGACTCCTACGGGAGGCAGCAGTGAGGA
ATTTTGCGCAATGGGGGAAACCCTGACGCAGCAACGCCGCGTGAGTGATGAAGGCTTTCG
GGTCGTAAAGCTCTGTCAAGTGGGAAGAAAATATTTTATAAGAAAAATATAAAGTACTGA
CGGTACCACTAAAGGAAGCACCGGCTAACTCCGTGCCAGCAGCCGCGGTAATACGGAGGG
TGCAAGCGTTATTCGGAATTATTGGGCGTAAAGAGCGCGTAGGCGGTCTTATAAGTCAGA
TGTGAAATCCCGGGGCTCAACCCCGTAAGTGCATTTGAAACTATGAGACTCGAGTATGGG
AGAGGGAAGTGGAATTCCTGGTGTAGCGGTGAAATGCGTAGATATCAGGAAGAACATCAG
TGGCGAAGGCGACTTCCTGGACCAATACTGACGCTGAGGCGCGAAGGCGTGGGGAGCAAA
CAGGATTAGATACCCTGGTAGTCCACGCAGTAAACGTTGAACACTAGGTGTAGCGGGTAT
TGACCCCTGCTGTGCCGCAGCTAACGCATTAAGTGTTCCGCCTGGGGAGTACGGCCGCAA
GGCTAAAACTCAAAGGAATTGACGGGGGCCCGCACAAGCGGTGGAGCATGTGGTTTAATT
CGACGCAACGCGAAGAACCTTACCTGGACTTGACATCTCGGGAATTCTCTCGAAAGAAAG
AAGTGCCCTTCGGGGAACCCGATGACAGGTGCTGCATGGCTGTCGTCAGCTCGTGTCGTG
AGATGTTGGGTTAAGTCCCGCAACGAGCGCAACCCTTGTCTTTAGTTGCCATCATTAAGT
TGGGAACTCTAAAGATACTGCCCCGGTTAACGGGGAGGAAGGTGGGGATGACGTCAAGTC
CTCATGGCCTTTATGTCCAGGGCTACACACGTGCTACAATGGAGTGTACAAAGGGTAGCG
ACCTCGTGAGAGTAAGCCAATCTCATAAAGCACTCCTTAGTTCGGATTGGAGTCTGCAAC
TCGACTTCATGAAGCTGGAATCGCTAGTAATCGCGGATCAGCATGCCGCGGTGAATACGT
TCCCGGGCCTTGTACACACCGCCCGTCACACCATGAGAGTTGGTTGTACCAGAAGTTGTT
AAGCTAACC
>DQ630670.1 Uncultured delta proteobacterium clone mmp14 
CTGGCTCAGAATGAACGCTGGCGGCGTGCTTAACACATGCAAGTCGTACGAGAACTCTTC
TGCTTGCAGGAGATAGTAAAGTGGCGCACGGGTGAGTAACGCGTGGGTAATCTACCCTTG
AATTTGGGATAACATTGCGAAAGCGATGCTAATACCAGATACGATAAGCTTTTACTAAGA
GAGCTTATTAAAGGTGGCCTCTACATGTAAGCTACTGTTTGAGGATGAGCCCGCGTACCA
TTAGCTAGTTGGTGAGGTAAGAGCTCACCAAGGCAACGATGGTTAGCTGGTCTGAGAGGA
TGATCAGTCACACTGGAACTGAAACACGGTCCAGACTCCTACGGGAGGCAGCAGTGAGGA
ATTTTGCGCAATGGGGGAAACCCTGACGCAGCAACGCCGCGTGAGTGATGAAGGCTTTCG
GGTCGTAAAGCTCTGTCAAGTGGGAAGAAAATATTTTATAAGAAAAATATAAAGTACTGA
CGGTACCACTAAAGGAAGCACCGGCTAACTCCGTGCCAGCAGCCGCGGTAATACGGAGGG
TGCAAGCGTTATTCGGAATTATTGGGCGTAAAGAGCGCGTAGGCGGTCTTATAAGTCAGA
TGTGAAATCCCGGGGCTCAACCCCGTAAGTGCATTTGAAACTATGAGACTCGAGTATGGG
AGAGGGAAGTGGAATTCCTGGTGTAGCGGTGAGATGCGTAGATATCAGGAAGAACATCAG
TGGCGAAGGCGACTTCCTGGACCAATACTGACGCTGAGGCGCGAAGGCGTGGGGAGCAAA
CAGGATTAGATACCCTGGTAGTCCACGCAGTAAACGTTGAACACTAGGTGTAGCGGGTAT
TGACCCCTGCTGTGCCGCAGCTAACGCATTAAGTGTTCCGCCTGGGGAGTACGGCCGCAA
GGCTAAAACTCAAAGGAATTGACGGGGGCCCGCACAAGCGGTGGAGCATGTGGTTTAATT
CGACGCAACGCGAAGAACCTTACCTGGACTTGACATCTCGGGAATTCTCTCGAAAGAAAG
AAGTGCCCTTCGGGGAACCCGATGACAGGTGCTGCATGGCTGTCGTCAGCTCGTGTCGTG
AGATGTTGGGTTAAGTCCCGCAACGAGCGCAACCCTTGTCTTTAGTTGCCATCATTAAGT
TGGGAACTCTAAAGATACTGCCCCGGTTAACGGGGAGGAAGGTGGGGATGACGTCAAGTC
CTCATGGCCTTTATGTCCAGGGCTACACACGTGCTACAATGGAGTGTACAAAGGGTAGCG
ACCTCGTGAGAGTAAGCCAATCTCATAAAGCACTCCTTAGTTCGGATTGGAGTCTGCAAC
TCGACTTCATGAAGCTGGAATCGCTAGTAATCGCGGATCAGCATGCCGCGGTGAATACGT
TCCCGGGCCTTGTACACACCGCCCGTCACACCATGAGAGTTGGTTGTACCAGAAGTTGTT
AAGCTAACC
>DQ630672.1 Uncultured delta proteobacterium clone mmp19 
AATGAACGCTGGCGGCGTGCTTAACACATGCAAGTCGTACGAGAACTCTTCTGCTTGCAG
GAGATAGTAAAGTGGCGCACGGGTGAGTAACGCGTGGGTAATCTACCCTTGAATTTGGGA
TAACATTGCGAAAGCGATGCTAATACCAGATACGATAAGCTTTTACTAAGAGAGCTTATT
AAAGGTGGCCTCTACATGTAAGCTACTGTTTGAGGATGAGCCCGCGTACCATTAGCTAGT
TGGTGAGGTAAGAGCTCACCAAGGCAACGATGGTTAGCTGGTCTGAGAGGATGATCAGTC
ACACTGGAACTGAAACACGGTCCAGACTCCTACGGGAGGCAGCAGTGAGGAATTTTGCGC
AATGGGGGAAACCCTGACGCAGCAACGCCGCGTGAGTGATGAAGGCTTTCGGGTCGTAAA
GCTCTGTCAAGTGGGAAGAAAATATTTTATAAGAAAAATATAAAGTACTGACGGTACCAC
TAAAGGAAGCACCGGCTAACTCCGTGCCAGCAGCCGCGGTAATACGGAGGGTGCAAGCGT
TATTCGGAATTATTGGGCGTAAAGAGCGCGTAGGCGGTCTTATAAGTCAGATGTGAAATC
CCGGGGCTCAACCCCGTAAGTGCATTTGAAACTATGAGACTCGAGTATGGGAGAGGGAAG
TGGAATTCCTGGTGTAGCGGTGAAATGCGTAGATATCAGGAAGAACATCAGTGGCGAAGG
CGACTTCCTGGACCAATACTGACGCTGAGGCGCGAAGGCGTGGGGAGCAAACAGGATTAG
ATACCCTGGTAGTCCACGCAGTAAACGTTGAACACTAGGTGTAGCGGGTATTGACCCCTG
CTGTGCCGCAGCTAACGCATTAAGTGTTCCGCCTGGGGAGTACGGCCGCAAGGCTAAAAC
TCAAAGGAATTGACGGGGGCCCGCACAAGCGGTGGAGCATGTGGTTTAATTCGACGCAAC
GCGAAGAACCTTACCTGGACTTGACATCTCGGGAATTCTCTCGAAAGAAAGAAGTGCCCT
TCGGGGAACCCGATGACAGGTGCTGCATGGCTGTCGTCAGCTCGTGTCGTGAGATGTTGG
GTTAAGTCCCGCAACGAGCGCAACCCTTGTCTTTAGTTGCCATCATTAAGTTGGGAACTC
TAAAGATACTGCCCCGGTTAACGGGGAGGAAGGTGGGGATGACGTCAAGTCCTCATGGCC
TTTATGTCCAGGGCTACACACGTGCTACAATGGAGTGTACAAAGGGTAGCGACCTCGTGA
GAGTAAGCCAATCTCATAAAGCACTCCTTAGTTCGGATTGGAGTCTGCAACTCGACATCA
TGAAGCTGGAATCGCTAGTAATCGCGGATCAGCATGCCGCGGTGAATACGTTCCCGGGCC
TTGTACACACCGCCCGTCACACCATGAGAGTTGGTTGTACCAGAAGTTGTTAAGCTAACC

>DQ630682.1 Uncultured delta proteobacterium clone mmp42 
GAATGAACGCTGGCGGCGTGCTTAACACATGCAAGTCGTACGAGAACTCTTCTGCTTGCA
GGAGATAGTAAAGTGGCGCACGGGTGAGTAACGCGTGGGTAATCTACCCTTGAATTTGGG
ATAACATTGCGAAAGCGATGCTAATACCAGATACGATAAGCTTTTACTAAGAGAGCTTAT
TAAAGGTGGCCTCTACATGTAAGCTACTGTTTGAGGATGAGCCCGCGTACCATTAGCTAG
TTGGTGAGGTAAGAGCTCACCAAGGCAACGATGGTTAGCTGGTCTGAGAGGATGATCAGT
CACACTGGAACTGAAACACGGTCCAGACTCCTACGGGAGGCAGCAGTGAGGAATTTTGCG
CAATGGGGGAAACCCTGACGCAGCAACGCCGCGTGAGTGATGAAGGCTTTCGGGTCGTAA
AGCTCTGTCAAGTGGGAAGAAAATATTTTATAAGAAAAATATAAAGTACTGACGGTACCA
CTAAAGGAAGCACCGGCTAACTCCGTGCCAGCAGCCGCGGTAATACGGAGGGTGCAAGCG
TTATTCGGAATTATTGGGCGTAAAGAGCGCGTAGGCGGTCTTATAAGTCAGATGTGAAAT
CCCGGGGCTCAACCCCGTAAGTGCATTTGAAACTACGAGACTCGAGTATGGGAGAGGGAA
GTGGAATTCCTGGTGTAGCGGTGAAATGCGTAGATATCAGGGAGAACATCAGTGGCGAAG
GCGACTTCCTGGACCAATACTGACGCTGAGGCGCGAAGGCGTGGGGAGCAAACAGGATTA
GATACCCTGGTAGTCCACGCAGTAAACGTTGAACACTAGGTGTAGCGGGTATTGACCCCT
GCTGTGCCGCAGCTAACGCATTAAGTGTTCCGCCTGGGGAGTACGGCCGCAAGGCTAAAA
CTCAAAGGAATTGACGGGGGCCCGCACAAGCGGTGGAGCATGTGGTTTAATTCGACGCAA
CGCGAAGAACCTTACCTGGACTTGACATCTCGGGAATTCTCTCGAAAGAAAGAAGTGCCC
TTCGGGGAACCCGATGACAGGTGCTGCATGGCTGTCGTCAGCTCGTGTCGTGAGATGTTG
GGTTAAGTCCCGCAACGAGCGCAACCCTTGTCTTTAGTTGCCATCATTAAGTTGGGAACT
CTAAAGATACTGCCCCGGTTAACGGGGAGGAAGGTGGGGATGACGTCAAGTCCTCATGGC
CTTTATGTCCAGGGCTACACACGTGCTACAATGGAGTGTACAAAGGGTAGCGACCTCGTG
AGAGTAAGCCAATCTCATAAAGCACTCCTTAGTTCGGATTGGAGTCTGCAACTCGACTTC
ATGAAGCTGGAATCGCTAGTAATCGCGGATCAGCATGCCGCGGTGAATACGTTCCCGGGC
CTTGTACACACCGCCCGTCACACCATGAGAGTTGGTTGTACCAGAAGTTGTTAAGCTAAC
C
>DQ630688.1 Uncultured delta proteobacterium clone mmp59 
TGGCGGCGTGCTTAACACATGCAAGTCGTACGAGAACTCTTCTGCTTGCAGGAGATAGTA
AAGTGGCGCACGGGTGAGTAACGCGTGGGTAATCTACCCTTGAATTTGGGATAACATTGC
GAAAGCGATGCTAATACCAGATACGATAAGCTTTTACTAAGAGAGCTTATTAAAGGTGGC
CTCTACATGTAAGCTACTGTTTGAGGATGAGCCCGCGTACCATTAGCTAGTTGGTGAGGT
AAGAGCTCACCAAGGCAACGATGGTTAGCTGGTCTGAGAGGATGATCAGTCACACTGGAA
CTGAAACACGGTCCAGACTCCTACGGGAGGCAGCAGTGAGGAATTTTGCGCAATGGGGGA
AACCCTGACGCAGCAACGCCGCGTGAGTGATGAAGGCTTTCGGGTCGTAAAGCTCTGTCA
AGTGGGAAGAAAATATTTTATAAGAAAAATATAAAGTACTGACGGTACCACTAAAGGAAG
CACCGGCTAACTCCGTGCCAGCAGCCGCGGTAATACGGAGGGTGCAAGCGTTATTCGGAA
TTATTGGGCGTAAAGAGCGCGTAGGCGGTCTTATAAGTCAGATGTGAAATCCCGGGGCTC
AACCCCGTAAGTGCATTTGAAACTATGAGACTCGAGTATGGGAGAGGGAAGTGGAATTCC
TGGTGTAGCGGTGAAATGCGTAGATATCAGGAAGAACATCAGTGGCGAAGGCGACTTCCT
GGACCAATACTGACGCTGAGGCGCGAAGGCGTGGGGAGCAAACAGGATTAGATACCCTGG
TAGTCCACGCAGTAAACGTTGAACACTAGGTGTAGCGGGTATTGACCCCTGCTGTGCCGC
AGCTAACGCATTAAGTGTTCCGCCTGGGGAGTACGGCCGCAAGGCTAAAACTCAAAGGAA
TTGACGGGGGCCCGCACAAGCGGTGGAGCATGTGGTTTAATTCGACGCAACGCGAAGAGC
CTTACCTGGACTTGACATCTCGGGAATTCTCTCGAAAGAAAGAAGTGCCCTTCGGGGAAC
CCGATGACAGGTGCTGCATGGCTGTCGTCAGCTCGTGTCGTGAGATGTTGGGTTAAGTCC
CGCAACGAGCGCAACCCTTGTCTTTAGTTGCCATCATTAAGTTGGGAACTCTAAAGATAC
TGCCCCGGTTAACGGGGAGGAAGGTGGGGATGACGTCAAGTCCTCATGGCCTTTATGTCC
AGGGCTACACACGTGCTACAATGGAGTGTACAAAGGGTAGCGACCTCGTGAGAGTAAGCC
AATCTCATAAAGCACTCCTTAGTTCGGATTGGAGTCTGCAACTCGACTTCATGAAGCTGG
AATCGCTAGTAATCGCGGATCAGCATGCCGCGGTGAATACGTTCCCGGGCCTTGTACACA
CCGCCCGTCACACCATGAGAGTTGGTTGTACCAGAAGTTGTTAAGCTAACC
>DQ630690.1 Uncultured delta proteobacterium clone mmp60 
CTTAACACATGCAAGTCGTACGAGAACTCTCCTGCTTGCAGGAGATAGTAAAGTGGCGCA
CGGGTGAGTAACGCGTGGGTAATCTACCCTTGAATTTGGGATAACATTGCGAAAGCGATG
CTAATACCAGATACGATAATCTTTTATTAAGAGAGTTTATTAAAGATGGCCTCTACATGT
AAGCTATTGTTTGAGGATGAGCCCGCGCACCATTAGCTTGTTGGTGAGGTAAGAGCCCAC
CAAGGCAACGATGGTTAGCTGGTCTGAGAGGATGATCAGTCACACTGGAACTGAAACACG
GTCCAGACTCCTACGGGAGGCAGCAGTGAGGAATTTTGCGCAATGGGGGAAACCCTGACG
CAGCAACGCCGCGTGAGTGATGAAGGCTTTCGGGTCGTAAAGCTCTGTCAAGTGGGAAGA
AAATATTTTATAATAATAGTATAAAATACTGACGGTACCACTAAAGGAAGCACCGGCTAA
CTCCGTGCCAGCAGCCGCGGTAATACGGAGGGTGCAAGCGTTATTCGGAATTATTGGGCG
TAAAGAGCGCGTAGGCGGTCTTATAAGTCAGATGTGAAATCCCGGGGCTCAACCCCGTAA
GTGCATTTGAAACTATGAGACTTGAGTATGGGAGAGGGAAGTGGAATTCCTGGTGTAGCG
GTGAAATGCGTAGATATCAGGAAGAACATCAGTGGCGAAGGCGACTTCCCGGACCAATAC
TGACGCTGAGGCGCGAAGGCGTGGGGAGCAAACAGGATTAGATACCCTGGTAGTCCACGC
AGTAAACGTTGAACACTAGGTGTAGCGGGTATTGACCCCTGCTGTGCCGCAGCTAACGCA
TTAAGTGTTCCGCCTGGGGAGTACGGCCGCAAGGCTAAAACTCAAAGGAATTGACGGGGG
CCCGCACAAGCGGTGGAGCATGTGGTTTAATTCGACGCAACGCGAAGAACCTTACCTGGA
CTTGACATCTCGGGGATTCTTTTGAAAGAAAGAAGTGCCCTTCGGGGAACCCGATGACAG
GTACTGCATGGCTGTCGTCAGCTCGTGTCGTGAGATGTTGGGTTAAGTCCCGCAACGAGC
GCAACCCTTGTCTTTAGTTGCCATCATTAAGTTGGGAACTCTAAAGATACTGCCCCGGTT
AACGGGGAGGAAGGTGGGGATGACGTCAAGTCCTCATGGCCTTTATGTCCAGGGCTACAC
ACGTGCTACAATGGAGTATACAAAGGGTAGCGACCTCGTGAGAGTAAGCCAATCCCATAA
AGCACTCCTTAGTTCGGATTGGAGTCTGCAACTCGACTCCATGAAGCTGGAATCGCTAGT
AATCGCGGATCAGCATGCCGCGGTGAATACGTTCCCGGGCCTTGTACACACCGCCCGTCA
CACCATGAGAGTTGGTTGTACCAGAAGTTGTTAAGCTAACC
>GU784824.1 Uncultured delta proteobacterium clone MMP Salton Sea
AGAGTTTGATCCTGGCTCAGAATGAACGCTGGCGGCGTGCTTAACACATGCAAGTCGTAC
GAGAAATCTTCTGCTTGCAGAAGATAGTAAAGTGGCGTACGGGTGAGTAACGCGTGGATA
ATCTATCCTTGAATCGGGGATAACATTGCGAAAGCGATGCTAATACCGGATACGATTCAT
TTTTAATAAGAATATGAATTAAAGGTGGTCTCTACGTGTAAGCTACTGTTTAAGGGTGAG
TCCGCGTACCATTAGCTAGTTGGTGAGATAAAAGCTCACCAAGGCTACGATGGTTAGCTG
GTCTGAGAGGATGATCAGCCACACTGGAACTGGAACACGGTCCAGACTCCTACGGGAGGC
AGCAGTGAGGAATTTTGCGCAATGGGGGAAACCCTGACGCAGCAACGCCGCGTGAGTGAT
GAAGGCTCTCGGGTCGTAAAGCTCTGTCAAGTGGGAAGAAAATATCTACTACGAATAGTA
TTAGGTACTGACGGTACCACTGAAGGAAGCACCGGCTAACTCCGTGCCAGCAGCCGCGGT
AATACGGAGGGTGCAAGCGTTATTCGGAATTATTGGGCGTAAAGAGCGCGTAGGCGGTCC
TATAAGTCAGATGTGAAATCCCGGGGCTCAACCCCGTAAGTGCATTTGAAACTATAGGAC
TTGAGTATGGGAGAGGGAAGTGGAATTCCTGGTGTAGCGGTGAAATGCGTAGATATCAGG
AAGAACATCGGTGGCGAAGGCGACTTCCTGGACCAATACTGACGCTGAGGCGCGAAGGCG
TGGGTAGCAAACAGGATTAGATACCCTGGTAGTCCACGCAGTAAACGTTGAACACTAGGT
GTAGCGGGTATTGACCCCTGCTGTGCCGCAGCTAACGCATTAAGTGTTCCGCCTGGGGAG
TACGGCCGCAAGGCTAAAACTCAAAGGAATTGACGGGGGCCCGCACAAGCGGTGGAGCAT
GTGGTTTAATTCGACGCAACGCGAAGAACCTTACCTGGACTTGACATCTCGGGAATCCTT
TTGAAAATCAGGAGTGCCCTTCGGGGAGCCCGATGACAGGTGCTGCATGGCTGTCGTCAG
CTCGTGTCGTGAGATGTTGGGTTAAGTCCCGCAACGAGCGCAACCCTTGTCTTTAGTTGC
CATCATTAAGTTGGGAACTCTAGAGATACTGCCCCGGTTAACGGGGAGGAAGGTGGGGAT
GACGTCAAGTCCTCATGGCCTTTATGTCCAGGGCTACACACGTGCTACAATGGAATGTAC
AAAGAGTTGCGAACTCGCGAGAGTCAGCTAATCTCATAAAACATTCCCTAGTTCGGATTG
GAGTCTGCAACTCGACTCCATGAAGCTGGAATCGCTAGTAATCGCGGATCAGCATGCCGC
GGTGAATACGTTCCCGGGCCTTGTACACACCGCCCGTCACACCATGAGAGTTGGTTGTAC
CAGAAGTTGTGAAGCTAACCATTTATTTGGAGGCAAGCACCTAAGGTATGGCTGATGATT
GGGGTGAAGTCGTAACAAGGTAGCCGTA
>DQ630673.1 Uncultured delta proteobacterium clone mmp20
ATGAACGCTGGCGGCGTGCTTAACACATGCAAGTCGTACGAGAACTCTCCTGCTTGCAGG
AGATAGTAAAGTGGCGTACGGGTGAGTAACGCGTGGATAATCTATCCTTAAATTGGGAAT
AACATTGCGAAAGCGATGCTAATACCTGATATGATTCATATTTTATAAGAGTATGAATTA
AAGGTGGTCTCTACATGTAAGCTACCGTTTAAGGGTGAGTCCGCGTACCATTAGCTAGTT
GGTGAGATAAAAGCTCACCAAGGCTACGATGGTTAGCTGGTCTGAGAGGATGATCAGCCA
CACTGGAACTGAGACACGGTCCAGACTCCTACGGGAGGCAGCAGTGAGGAATTTTGCGCA
ATGGGGGAAACCCTGACGCAGCAACGCCGCGTGAGTGATGAAGGCTCTCGGGTCGTAAAG
CTCTGTCAAGTGGGAAGAATATATTTAATATGAATAATATTAAGTACTGACGGTACCACT
GAAGGAAGCACCGGCTAACTCCGTGCCAGCAGCCGCGGTAATACGGAGGGTGCAAGCGTT
ATTCGGAATTATTGGGCGTAAAGAGCGCGTAGGCGGTCTTATAAGTCAGATGTGAAAGCC
CGGGGCTCAACCCCGAAAGTGCATTTGAAACTATAAGACTTGAGTATGGGAGAGGGAAGT
GGAATTCCTGGTGTAGCGGTGAAATGCGTAGATATCAGGAAGAACATCGGTGGCGAAGGC
GACTTCCTGGACCAATACTGACGCTGAGGCGCGAAGGCGTGGGTAGCAAACAGGATTAGA
TACCCTGGTAGTCCACGCAGTAAACGTTGAACACTAGGTGTAGCGGGTATTGACCCCTGC
TGTGCCGCAGCTAACGCATTAAGTGTTCCGCCTGGGGAGTACGGCCGCAAGGCTAAAACT
CAAAGGAATTGACGGGGGCCCGCACAAGCGGTGGAGCATGTGGTTTAATTCGACGCAACG
CGAAGAACCTTACCTGGACTTGACATCTCGGGAATCCTTTTGAAAAATAGGAGTGCCCTT
CGGGGAGCCCGATGACAGGTGCTGCATGGCTGTCGTCAGCTCGTGTCGTGAGATGTTGGG
TTAAGTCCCGCAACGAGCGCAACCCTTGTCTTTAGTTGCCATCATTAAGTTGGGAACTCT
AAAGATACTGCCCCGGTTAACGGGGAGGAAGGTGGGGATGACGTCAAGTCCTCATGGCCT
TTATGTCCAGGGCTACACACGTGCTACAATGGAATGTACAAAGAGTCGCGACCTCGCGAG
AGTTAGCTAATCTCATAAAACATTCCTTAGTTCGGATTGGAGTCTGCAACTCGACTCCAT
GAAGCTGGAATCGCTAGTAATCGCGGATCAGCATGCCGCGGTGAATACGTTCCCGGGCCT
TGTACACACCGCCCGTCACACCATGAGAGTTGGTTGTACCAGAAGTTGTGAAGCTAACCA
TTTACTTGGATGCAAGCACCTAAGGTATGGCTGATGATTGGGGTG
>DQ630675.1 Uncultured delta proteobacterium clone mmp23
GATCCTGGCTCAGAATGAACGCTGGCGGCGTGCTTAACACATGCAAGTCGTACGAGAACT
CTCCTGCTTGCAGGAGATAGTAAAGTGGCGTACGGGTGAGTAACGCGTGGATAATCTATC
CTTAAATTGGGAATAACATTGCGAAAGCGATGCTAATACCTGATATGATTCATATTTTAT
AAGAGTATGAATTAAAGGTGGTCTCTACATGTAAGCTACCGTTTAAGGGTGAGTCCGCGT
ACCATTAGCTAGTTGGTGAGATAAAAGCTCACCAAGGCTACGATGGTTAGCTGGTCCGAG
AGGATGATCAGCCACACTGGAACTGAAACACGGTCCAGACTCCTACGGGAGGCAGCAGTG
AGGAATTTTGCGCAATGGGGGAAACCCTGACGCAGCAACGCCGCGTGAGTGATGAAGGCT
CTCGGGTCGTAAAGCTCTGTCAAGTGGGAAGAATATATTTAATATGAATAATATTAAGTA
CTGACGGTACCACTGAAGGAAGCACCGGCTAACTCCGTGCCAGCAGCCGCGGTAATACGG
AGGGTGCAAGCGTTATTCGGAATTATTGGGCGTAAAGAGCGCGTAGGCGGTCTTATAAGT
CAGATGTGAAAGCCCGGGGCTCAACCCCGAAAGTGCATTTTGAAACTATAAGACTTTGAG
TATGGGAGAGGGAAAGTGGAATTCCTGGTGTAGCGGTGAAATGCGTAGATATCAGGAAGA
ACATCGGTGGCGAAGGCGACTTCCTGGACCAATACTGACGCTGAGGCGCGAAGGCGTGGG
TAGCAAACAGGATTAGATACCCTGGTAGTCCACGCAGTAAACGTTGAACACTAGGCGTAG
CGGGTATTGACCCCTGCTGTGCCGCAGCTAACGCATTAAGTGTTCCGCCTGGGGAGTACG
GCCGCAAGGCTAAAACTCAAGGGAATTGACGGGGGCCCGCACAAGCGGTGGAGCATGTGG
TTTAATTCGACGCAACGCGAAGAACCTTACCTGGACTTGACATCTCGGGAATCCTTTTGA
AAAATAGGAGTGCCCTTCGGGGAGCCCGATGACAGGTGCTGCATGGCTGTTGTCAGCTCG
TGTCGTGAGATGTTGGGTTAAGTCCCGCAACGAGCGCAACCCTTGTCTTTAGTTGCCATC
ATTAAGTTGGGAACTCTAAAGATACTGCCCCGGTTAACGGGGAGGAAGGTGGGGATGACG
TCAAGTCCTCATGGCCTTTATGTCCAGGGCTACACACGTGCTACAATGGAATGTACAAAG
AGTCGCGACCTCGCGAGAGTTAGCTAATCTCATAAAACATTCCTTAGTTCGGATTGGAGT
CTGCAACTCGACTCCATGAAGCTGGAATCGCTAGTAATCGCGGATCAGCATGCCGCGGTG
AATACGTTCCCGGGCCTTGTACACACCGCCCGTCACACCATGAGAGTTGGTTGTACCAGA
AGTTGTGAAGCTAACCATTTACTTGGATGCAAGCACCTAAGGTATGGCTGA
>DQ630679.1 Uncultured delta proteobacterium clone mmp32
TCAGAATGAACGCTGGCGGCGTGCTTAACACATGCAAGTCGTACGAGAACTCTCCTGCTT
GCAGGAGATAGTAAAGTGGCGCACGGGTGAGTAACGCGTGGATAATCTATCCTTAAATCG
GGGATAACATTGCGAAAGCGATGCTAATACCGGATATGATTTATATTTTTTAAGGATATG
AATTAAAGGTGGTCTCTACATGTAAGCTACCGTTTAAGGGTGAGTCCGCGTACCATTAGC
TTGTTGGTGAGATAATAGCTCACCAAGGCGACGATGGTTAGCTGGTCTGAGAGGATGATC
AGCCACACTGGAACTGGAACACGGTCCAGACTCCTACGGGAGGCAGCAGTGAGGAGTTTT
GCGCAATGGGGGAAACCCTGACGCAGCAACGCCGCGTGAGTGATGAAGGCCTTCGGGTCG
TAAAGCTCTGTCAAGTGGGAAGAATATATTTAATACGAATAGTATTAAGTACTGACGGTA
CCACTGAAGGAAGCACCGGCTAACTCCGTGCCAGCAGCCGCGGTAATACGGAGGGTGCAA
GCGTTATTCGGAATTATTGGGCGTAAAGAGCGCGTAGGCGGTCTTATAAGTCAGATGTGA
AATCCCGGGGCTCAACCCCGAAAGTGCATTTGAAACTATAAGACTTGAGTATGGGAGAGG
GAAGTGGAATTCCTGGTGTAGCGGTGAAATGCGTAGATATCAGGAAGAACATCGGTGGCG
AAGGCGACTTCCTGGACCAATACTGACGCTGAGGCGCGAAGGCGTGGGTAGCAAACAGGA
TTAGATACCCTGGTAGTCCACGCAGTAAACTTTGAACACTAGGTGTAGCGGGTATTGACC
CCTGCTGTGCCGCAGCTAACGCATTAAGTGTTCCGCCTGGGGAGTACGGCCGCAAGGCTA
AAACTCAAAGGAATTGACGGGGGCCCGCACAAGCGGTGGAGCATGTGGTTTAATTCGACG
CAACGCGAAGAACCTTACCTGGACTTGACATCTCGGGAATCCTTTTGAAATTCAGGAGTG
CCCTTCGGGGAGCCCGATGACAGGTGCTGCATGGCTGTCGTCAGCTCGTGTCGTGAGATG
TTGGGTTAAGTCCCGCAACGAGCGCAACCCTTGTCTTTAGTTGCCATCATTAAGTTGGGA
ACTCTAAAGATACTGCCCCGGTTAACAGGGAGGAAGGTGGGGATGACGTCAAGTCCTCAT
GGCCTTTATGTCCAGGGCTACACACGTGCTACAATGGAATGCACAAAGAGAAGCGACCTC
GCGAGAGTAAGCCAATCTCATAAAACATTCCCTAGTTCGGATTGGAGTCTGCAACTCGAC
TCCATGAAGCTGGAATCGCTAGTAATCGCGGATCAGCATGCCGCGGTGAATACGTTCCCG
GGCCTTGTACACACCGCCCGTCACACCATGAGAGTTGGTTGTACCAGAAGTTGTGAAGCT
AACCATTTATTTGGAGGCAAGCACCTAAGGTATGGCTGATGATTGGGGTG
>DQ630708.1 Uncultured delta proteobacterium clone mmp2_3 
AGAATGAACGCTGGCGGCGTGCTTAACACATGCAAGTCGTACGAGAACTCTCCTGCTTGC
AGGAGATAGTAAAGTGGCGTACGGGTGAGTAACGCGTGGATAATCTATCCTTAAATCGGG
GATAACATTGCGAAAGCGATGCTAATACCGGATATGATTCATGTTTAATAAGGATATGAA
TTAAAGGTGGTCTCTACATGTAAGCTACCGTTTAAGGGTGAGTCCGCGTACCATTAGCTA
GTTGGTGAGATAAAAGCTCACCAAGGCGACGATGGTTAGCTGGTCTGAGAGGATGATCAG
CCACACTGGAACTGGAACACGGTCCAGACTCCTACGGGAGGCAGCAGTGAGGAATTTTGC
GCAATGGGGGAAACCCTGACGCAGCAACGCCGCGTGAGTGATGAAGGCTTTCGGGTCGTA
AAGCTCTGTCAAGTGGGAAGAAAATATCTAGTATGAATAATATTAGGTACTGACGGTACC
ACTGAAGGAAGCACCGGCTAACTCCGTGCCAGCAGCCGCGGTAATACGGAGGGTGCAAGC
GTTATTCGGAATTATTGGGCGTAAAGAGCGCGTAGGCGGTCTTATAAGTCAGATGTGAAA
TCCCGGGGCTCAACCCCGTAAGTGCATTTGAAACTATAAGACTTGAGTATGGGAGAGGGA
AGTGGAATTCCTGGTGTAGCGGTGAAATGCGTAGATATCAGGAAGAACATCGGTGGCGAA
GGTGACTTCCTGGACCAATACTGACGCTGAGGCGCGAAGGCGTGGGTAGCAAACAGGATT
AGATACCCTGGTAGTCCACGCAGTAAACGTTGAACACTAGGTGTAGCGGGTATTGACCCC
TGCTGTGCCGCAGCTAACGCATTAAGTGTTCCGCCTGGGGAGTACGGCCGCAAGGCTAAA
ACTCAAAGGAATTGACGGGGGCCCGCACAAGCGGTGGAGCATGTGGTTTAATTCGACGCA
ACGCGAAGAACCTTACCTGGACTTGACATCTCGGGAATCCTTTTGAAAATCAGGAGTGCC
CTTCGGGGAGCCCGATGACAGGTGCTGCATGGCTGTCGTCAGCTCGTGTCGTGTGATGTT
GGGTTAAGTCCCGCAACGAGCGCAACCCTTGTCTTTAGTTGCCATCATTAAGTTGGGAAC
TCTAAAGATACTGCCCCGGTTAACAGGGAGGAAGGTGGGGATGACGTCAAGTCCTCATGG
CCTTTATGTCCAGGGCTACACACGTGCTACAATGGAATGTACAAAGAGTCGCGAACTCGC
GAGAGTAAGCTAATCTCATAAAACATTCCCTAGTTCGGATTGGAGTCTGCAACTCGACTC
CATGAAGCTGGAATCGCTAGTAATCGCGGATCAGCATGCCGCGGTGAATACGTTCCCGGG
CCTTGTACACACCGCCCGTCACACCATGAGAGTTGGTTGTACCAGAAGTTGTGAAGCTAA
CCATTTATTTGGAGGCAAGCACCTAAGGTATGGCTGATGATTGGGGTGAAGTCGTAACAA
GGTAAC
>DQ630687.1 Uncultured delta proteobacterium clone mmp58 
AGAATGAACGCTGGCGGCGTGCTTAACACATGCAGTCGTACGAGAACTCTCCTGCTTGCA
GGAGATAGTAAAGTGGCGTACGGGTGAGTAACGCGTGGATAATCTATCCTTAAATCGGGA
ATAACATTGCGAAAGCGATGCTAATACCGGATATGATTCATATTTTATAAGAGTATGAAT
TAAAGGTGGTCTCTACATGTAAGCTACCGTTTAAGGGTGAGTCCGCGTACCATTAGCTAG
TTGGTGAGATAAAAGCTCACCAAGGCTACGATGGTTAGCTGGTCTGAGAGGATGATCAGC
CACACTGGAACTGAAACACGGTCCAGACTCCTACGGGAGGCAGCAGTGAGGAATTTTGCG
CAATGGGGGAAACCCTGACGCAGCAACGCCGCGTGAGTGATGAAGGCTCTCGGGTCGTAA
AGCTCTGTCAAGTGGGAAGAATATATTTAATATGAATAATATTAAGTACTGACGGTACCA
CTGAAGGAAGCACCGGCTAACTCCGTGCCAGCAGCCGCGGTAATACGGAGGGTGCAAGCG
TTATTCGGAATTATTGGGCGTAAAGAGCGCGTAGGCGGTCTTATAAGTCAGATGTGAAAG
CCCGGGGCTCAACCCCGAAAGTGCATTTGAAACTATAAGACTTGAGTATGGGAGAGGGAA
GTGGAATTCCTGGTGTAGCGGTGAAATGCGTAGATATCAGGAAGAACATCGGTGGCGAAG
GCGACTTCCTGGACCAATACTGACGCTGAGGCGCGAAGGCGTGGGTAGCAAACAGGATTA
GATACCCTGGTAGTCCACGCAGTAAACGTTGAACACTAGGTGTAGCGGGTATTGACCCCT
GCTGTGCCGCAGCTAACGCATTAAGTGTTCCGCCTGGGGAGTACGGCCGCAAGGCTAAAA
CTCAAAGGAATTGACGGGGGCCCGCACAAGCGGTGGAGCATGTGGTTTAATTCGACGCAA
CGCGAAGAACCTTACCTGGACTTGACATCTCGGGAATCCTTTTGAAAAATAGGAGTGCCC
TTCGGGGAGCCCGATGACAGGTGCTGCATGGCTGTCGTCAGCTCGTGTCGTGAGATGTTG
GGTTAAGTCCCGCAACGAGCGCAACCCTTGTCTTTAGTTGCCATCATTAGGTTGGGAACT
CTAAAGATACTGCCCCGGTTAACGGGGAGGAAGGTGGGGATGACGTCAAGTCCTCATGAC
CTTTATGTCCAGGGCTACACACGTGCTACAATGGAATGTACAAAGAGTCGCGACCTCGCG
AGAGTTAGCTAATCTCATAAAACATTCCTTAGTTCGGATTGGAGTCTGCAACTCGACTCC
ATGAAGCTGGAATCGCTAGTAATCGCGGATCAGCATGCCGCGGTGAATACGTTCCCGGGC
CTTGTACACACCGCCCGTCACACCATGAGAGTTGGTTGTACCAGAAGTTGTGAAGCTAAC
CATTTACTTGGATGCAAGCACCTAAGGTATGGCTGATGATTGGGGTG
>DQ630703.1 Uncultured delta proteobacterium clone mmp2_21
CTTAGAGTTTGATCCTGGCTCAGAATGAACGCTGGCGGCGTGCTTAACACATGCAAGTCG
TACGAGAACTCTCCTGCTTGCAGGAGATAGTAAAGTGGCGTACGGGTGAGTAACGCGTGG
ATAATCTATCCTTAAATCGGGGATAACATTGCGAAAGCGATGCTAATACCGGATATGATT
CATGTTTAATAAGGATATGAATTAAAGGTGGTCTCTACATGTAAGCTACCGTTTAAGGGT
GAGTCCGCGTACCATTAGCTAGTTGGTGAGATAAAAGCTCACCAAGGCGACGATGGTTAG
CTGGTCTGAGAGGATGATCAGCCACACTGGAACTGGAACACGGTCCAGACTCCTACGGGA
GGCAGCAGTGAGGAATTTTGCGCAATGGGGGAAACCCTGACGCAGCAACGCCGCGTGAGT
GATGAAGGCTTTCGGGTCGTAAAGCTCTGTCAAGTGGGAAGAAAATATCTAGTATGAATA
ATATTAGGTACTGACGGTACCACTGAAGGAAGCACCGGCTAACTCCGTGCCAGCAGCCGC
GGTAATACGGAGGGTGCAAGCGTTATTCGGAATTATTGGGCGTAAAGAGCGCGTAGGCGG
TCTTATAAGTCAGATGTGAAATCCCGGGGCTCAACCCCGTAAGTGCATTTGAAACTATAA
GACTTGAGTATGGGAGAGGGAAGTGGAATTCCTGGTGTAGCGGTGAAATGCGTAGATACC
AGGAAGAACATCGGTGGCGAAGGCGACTTCCTGGACCAATACTGACGCTGAGGCGCGAAG
GCGTGGGTAGCAAACAGGATTAGATACCCTGGTAGTCCACGCAGTAAACGTTGAACACTA
GGTGTAGCGGGTATTGACCCCTGCTGTGCCGCAGCTAACGCATTAAGTGTTCCGCCTGGG
GAGTACGGCCGCAAGGCTAAAACTCAAAGGAATTGACGGGGGCCCGCACAAGCGGTGGAG
CATGTGGTTTAATTCGACGCAACGCGAAGAACCTTACCTGGACTTGACATCTCGGGAATC
CTTTTGAAAATCAGGAGTGCCCTTCGGGGAGCCCGATGACAGGTGCTGCATGGCTGTCGT
CAGCTCGTGTCGTGAGATGTTGGGTTAAGTCCCGCAACGAGCGCAACCCTTGTCTTTAGT
TGCCATCATTAAGTTGGGAACTCTAAAGATACTGCCCCGGTTAACAGGGAGGAAGGTGGG
GATGACGTCAAGTCCTCATGGCCTTTATGTCCAGGGCTACACACGTGCTACAATGGAATG
TACAAAGAGTCGCGAACTCGCGAGAGTAAGCTAATCTCATAAAACATTCCCTAGTTCGGA
TTGGAGTCTGCAACTCGACTCCATGAAGCTGGAATCGCTAGTAATCGCGGATCAGCATGC
CGCGGTGAATACGTTCCCGGGCCTTGTACACACCGCCCGTCACACCATGAGAGTTGGTTG
TACCAGAAGTTGTGAAGCTAACCA
>DQ630711.1 Uncultured delta proteobacterium clone mmp2_8 
AGAGTTTGATCCTGGCTCAGAATGAACGCTGGCGGCGTGCTTAACACATGCAAGTCGTAC
GAGAACTCTCCTGCTTGCAGGAGATAGTAAAGTGGCGTACGGGTGAGTAACGCGTGGATA
ATCTATCCTTAAATCGGGGATAACATTGCGAAAGCGATGCTAATACCGGATATGATTCAT
GTTTAATAAGGATATGAATTAAAGGTGGTCTCTACATGTAAGCTACCGTTTAAGGGTGAG
TCCGCGTACCATTAGCTAGTTGGTGAGATAAAAGCTCACCAAGGCGACGATGGTTAGCTG
GTCTGAGAGGATGATCAGCCACACTGGAACTGGAACACGGTCCAGACTCCTACGGGAGGC
AGCAGTGAGGAATTTTGCGCAATGGGGGAAACCCTGACGCAGCAACGCCGCGTGAGTGAT
GAAGGCTTTCGGGTCGTAAAGCTCTGTCAAGTGGGAAGAAAATATCTAGTATGAATAATA
TTAGGTACTGACGGTACCACTGAAGGAAGCACCGGCTAACTCCGTGCCAGCAGCCGCGGT
AATACGGAGGGTGCAAGCGTTATTCGGAATTATTGGGCGTAAAGAGCGCGTAGGCGGTCT
TATAAGTCAGATGTGAAATCCCGGGGCTCAACCCCGTAAGTGCATTTGAAACTATAAGAC
TTGAGTATGGGAGAGGGAAGTGGAATTCCTGGTGTAGCGGTGAAATGCGTAGATATCAGG
AAGAACATCGGTGGCGAAGGCGACTTCCTGGACCAATACTGACGCTGAGGCGCGAAGGCG
TGGGTAGCAAACAGGATTAGATACCCTGGTAGTCCACGCAGTAAACGTTGAACACTAGGT
GTAGCGGGTATTGACCCCTGCTGTGCCGCAGCTAACGCATTAAGTGTTCCGCCTGGGGAG
TACGGCCGCAAGGCTAAAACTCAAAGGAATTGACGGGGGCCCGCACAAGCGGTGGAGCAT
GTGGTTTAATTCGACGCAACGCGAAGAACCTTACCTGGACTTGACATCTCGGGAATCCTT
TTGAAAATCAGGAGTGCCCTTCGGGGAGCCCGATGACAGGTGCTGCATGGCTGTCGTCAG
CTCGTGTCGTGAGATGTTGGGTTAAGTCCCGCAACGAGCGCAACCCTTGTCTTTAGTTGC
CATCATTAAGTTGGGAACTCTAAAGATACTGCCCCGGTTAACAGGGAGGAAGGTGGGGAT
GACGTCAAGTCCTCATGGCCTTTATGTCCAGGGCTACACACGTGCTACAATGGAATGTAC
AAAGAGTCGCGAACTCGCGAGAGTAAGCTAATCTCATAAAACATTCCCTAGTTCGGATTG
GAGTCTGCAACTCGACTCCATGAAGCTGGAATCGCTAGTAATCGCGGATCAGCATGCCGC
GGTGAATACGTTCCCGGGCCTTGTACACACCGCCCGTCACACCATGAGAGTTGGTTGTAC
CAGAAGTTGTGAAGCTA
>DQ630702.1 Uncultured delta proteobacterium clone mmp2_20
CCTTAGAGTTTGATCCTGGCTCAGAATGAACGCTGGCGGCGTGCTTAACACATGCAAGTC
GTACGAGAACTCTCCTGCTTGCAGGAGATAGTAAAGTGGCGTACGGGTGAGTAACGCGTG
GATAATCTATCCTTAAATCGGGGATAACATTGCGAAAGCGATGCTAATACCGGATATGAT
TCATGTTTAATAAGGATATGAATTAAAGGTGGTCTCTACATGTAAGCTACCGTTTAAGGG
TGAGTCCGCGTACCATTAGCTAGTTGGTGAGATAAAAGCTCACCAAGGCGACGATGGTTA
GCTGGTCTGAGAGGATGATCAGCCACACTGGAACTGGAACACGGTCCAGACTCCTACGGG
AGGCAGCAGTGAGGAATTTTGCGCAATGGGGGAAACCCTGACGCAGCAACGCCGCGTGAG
TGATGAAGGCTTTCGGGTCGTAAAGCTCTGTCAAGTGGGAAGAAAATATCTAGTATGAAT
AATATTAGGTACTGACGGTACCACTGAAGGAAGCACCGGCTAACTCCGTGCCAGCAGCCG
CGGTAATACGGAGGGTGCAAGCGTTATTCGGAATTATTGGGCGTAAAGAGCGCGTAGGCG
GTCTTATAAGTCAGATGTGAAATCCCGGGGCTCAACCCCGTAAGTGCATTTGAAACTATA
AGACTTGAGTATGGGAGAGGGAAGTGGAATTCCTGGTGTAGCGGTGAAATGCGTAGATAC
CAGGAAGAACATCGGTGGCGAAGGCGACTTCCTGGACCAATACTGACGCTGAGGCGCGAA
GGCGTGGGTAGCAAACAGGATTAGATACCCTGGTAGTCCACGCAGTAAACGTTGAACACT
AGGTGTAGCGGGTATTGACCCCTGCTGTGCCGCAGCTAACGCATTAAGTGTTCCGCCTGG
GGAGTACGGCCGCAAGGCTAAAACTCAAAGGAATTGACGGGGGCCCGCACAAGCGGTGGA
GCATGTGGTTTAATTCGACGCAACGCGAAGAACCTTACCTGGACTTGACATCTCGGGAAT
CCTTTTGAAAATCAGGAGTGCCCTTCGGGGAGCCCGATGACAGGTGCTGCATGGCTGTCG
TCAGCTCGTGTCGTGAGATGTTGGGTTAAGTCCCGCAACGAGCGCAACCCTTGTCTTTAG
TTGCCATCATTAAGTTGGGAACTCTAAAGATACTGCCCCGGTTAACAGGGAGGAAGGTGG
GGATGACGTCAAGTCCTCATGGCCTTTATGTCCAGGGCTACACACGTGCTACAATGGAAT
GTACAAAGAGTCGCGAACTCGCGAGAGTAAGCTAATCTCATAAAACATTCCCTAGTTCGG
ATTGGAGTCTGCAACTCGACTCCATGAAGCTGGAATCGCTAGTAATCGCGGATCAGCATG
CCGCGGTGAATACGTTCCCGGGCCTTGTACACACCGCCCGTCACACCATGAGAGTTGGTT
GTACCAGAAGTTGTGAAGCTAAC
>DQ630701.1 Uncultured delta proteobacterium clone mmp2_19 
TGAACGCTGGCGGCGTGCTTAACACATGCAAGTCGTACGAGAACTCTCCTGCTTGCAGGG
GATAGTAAAGTGGCGCACGGGTGAGTAACGCGTGGATAATCTATCCTTAAATCGGGGATA
ACATTGCGAAAGCGATGCTAATACCGGATATGATTCATTTTTAATAAGGATATGAATTAA
AGGTGGTCTCTACATGTAAGCTACCGTTTAAGGGTGAGTCCGCGTACCATTAGCTAGTTG
GTGAGATAATAGCTCACCAAGGCGACGATGGTTAGCTGGTCTGAGAGGATGATCAGCCAC
ACTGGAACTGGAACACGGTCCAGACTCCTACGGGAGGCAGCAGTGAGGAATTTTGCGCAA
TGGGGGAAACCCTGACGCAGCAACGCCGCGTGAGTGATGAAGGCTCTCGGGTCGTAAAGC
TCTGTCAAGTGGGAAGAAAATATCTAATACGAATAGTATTAGGTACTGACGGTACCACTG
AAGGAAGCACCGGCTAACTCCGTGCCAGCAGCCGCGGTAATACGGAGGGTGCAAGCGTTA
TTCGGAATTATTGGGCGTAAAGAGCGCGTAGGCGGTCTTATAAGTCAGATGTGAAATCCC
GGGGCTCAACCCCGTAAGTGCATTTGAAACTATAAGACTTGAGTATGGGAGAGGGAAGTG
GAATTCCTGGTGTAGCGGTGAAATGCGTAGATATCAGGAAGAACATCGGTGGCGAAGGCG
ACTTCCTGGACCAATACTGACGCTGAGGCGCGAAGGCGTGGGTAGCAAACAGGATTAGAT
ACCCTGGTAGTCCACGCAGTAAACGTTGAACACTAGGTGTAGCGGGTATTGACCCCTGCT
GTGCCGCAGCTAACGCATTAAGTGTTCCGCCTGGGGAGTACGGCCGCAAGGCTAAAACTC
AAAGGAATTGACGGGGGCCCGCACAAGCGGTGGAGCATGTGGTTTAATTCGACGCAACGC
GAAGAACCTTACCTGGACTTGACATCTCGGGAATCCTTATGAAAATTTGGAGTGCCCTTC
GGGGAGCCCGATGACAGGTGCTGCATGGCTGTCGTCAGCTCGTGTCGTGAGATGTTGGGT
TAAGTCCCGCAACGAGCGCAACCCTTGTCTTTAGTTGCCATCATTAAGTTGGGAACTCTA
AAGATACTGCCCCGGTTAACAGGGAGGAAGGTGGGGATGACGTCAAGTCCTCATGGCCTT
TATGTCCAGGGCTACACACGTGCTACAATGGAATGTACAAAGAGTCGCGATCTCGCAAGA
GTTAGCCAATCTCATAAAACATTCCCTAGTTCGGATTGGAGTCTGCAACTCGACTCCATG
AAGCTGGAATCGCTAGTAATCGCGGATCAGCATGCCGCGGTGAATACGTTCCCGGGCCTT
GTACACACCGCCCGTCACACCATGAGAGCTGGTTGTACCAGAAGTTGTGAAGCTAACCAT
TTATTTGGAGGCGAGCACCTAAGGTATGGCTGATGATTGGGGTGAAGTCGTAACAAGGTA
AC
>DQ630697.1 Uncultured delta proteobacterium clone mmp2_13
GAACGCTGGCGGCGTGCTTAACACATGCAAGTCGAACGTGAACTCTCCTGCTTGCAGGAG
ATAGTAAAGTGGCGCACGGGTGAGTAACGCGTGGATAATCTTTCCGTAAATCGGGGATAA
CATTGCGAAAGCGATGCTAATACCGGATATTATCCGTAATTATTAAGATTGCGAATCAAA
GGTGGTCTCTACATGTAAGCTACCGTTTACGGGTGAGTCCGCGTACCATTAGCTAGTTGG
TGAGATAAAAGCTCACCAAGGCTACGATGGTTAGCTGGTCTGAGAGGATGATCAGCCACA
CTGGAACTGAAACACGGTCCAGACTCCTACGGGAGGCAGCAGTGAGGAATTTTGCGCAAT
GGGGGAAACCCTGACGCAGCAACGCCGCGTGAGTGATGAAGGCTTTCGGGTCGTAAAGCT
CTGTCAAGTGGGAAGAAAATATTTAATATGAATAATATTAAGTACTGACGGTACCACTGA
AGGAAGCACCGGCTAACTCCGTGCCAGCAGCCGCGGTAATACGGAGGGTGCAAGCGTTAT
TCGGAATTATTGGGCGTAAAGAGCGCGTAGGCGGTCTTATAAGTCAGATGTGAAATCCCG
GGGCTCAACCCCGAAAGTGCATTTGAAACTATAGGACTTGAGTATGGGAGAGGGAAGTGG
AATTCCTGGTGTAGCGGTGAAATGCGTAGATATCAGGAAGAACATCGGTGGCGAAGGCGA
CTTCCTGGACCAATACTGACGCTGAGGCGCGAAGGCGTGGGTAGCAAACAGGATTAGATA
CCCTGGTAGTCCACGCAGTAAACTTTGAACACTAGGTGTAGCGGGTATTGACCCCTGCTG
TGCCGCAGCTAACGCATTAAGTGTTCCGCCTGGGGAGTACGGCCGCAAGGCTAAAACTCA
AAGGAATTGACGGGGGCCCGCACAAGCGGTGGAGCATGTGGTTTAATTCGACGCAACGCG
AAGAACCTTACCTGGACTTGACATCTCGGGAATCCTTTTGAAATTCAGGAGTGCCCTTCG
GGGAGCCCGATGACAGGTGCTGCATGGCTGTCGTCAGCTCGTGTCGTGAGATGTTGGGTT
AAGTCCCGCAACGAGCGCAACCCTTGTCTTTAGTTGCCATCATTAAGTTGGGAACTCTAA
AGATACTGCCCCGGTTAACGAGGAGGAAGGTGGGGATGACGTCAAGTCCTCATGGCCTTT
ATGTCCAGGGCTACACACGTGCTACAATGGAATGTACAAAGAGTTGCGAACTCGCGAGAG
TAAGCTAATCTCATAAAACATTCCCTAGTTCGGATTGGAGTCTGCAACTCGACTCCATGA
AGCTGGAATCGCTAGTAATCGCGGATCAGCATGCCGCGGTGAATACGTTCCCGGGCCTTG
TACACACCGCCCGTCACACCATGAGAGTTGGTTGTACCAGAAGTTGTAAAGCTAACCATT
TATTTGGAGGCAAGCACCCAAGGTATGGCTGATGATTGGGGTG
>DQ630699.1 Uncultured delta proteobacterium clone mmp2_17 
TGGCTCAGAATGAACGCTGGCGGCGTGCTTAACACATGCAAGTCGTACGAGAACTCTCCT
GCTTGCAGGAGATAGTAAAGTGGCGAACGGGTGAGTAACGCGTGGATAATCTATCCTTAA
ATCTGGGATAACATTGCGAAAGCGATGCTAATACCGGATAATATTTATACTTTCTTTTAG
TATAAATTAAAGGTGGTCTCTACATGTAAGCTACTGTTTGAGGGTGAGTCCGCGTACCAT
TAGCTAGTTGGTGAGATAAAAGCTCACCAAGGCGACGATGGTTAGCTGGTCTGAGAGGAT
GATCAGCCACACTGGAACTGAAACACGGTCCAGACTCCTACGGGAGGCAGCAGTGAGGAA
TTTTGCGCAATGGGGGAAACCCTGACGCAGCAACGCCGCGTGAGTGATGAAGGCTCTCGG
GTCGTAAAGCTCTGTCAAGTGGGAAGAAAATATTATTTACTAATAGTATTTAATACTGAC
GGTACCACTGAAGGAAGCACCGGCTAACTCCGTGCCAGCAGCCGCGGTAATACGGAGGGT
GCAAGCGTTATTCGGAATTATTGGGCGTAAAGAGCGCGTAGGCGGTCTTATAAGTCAGAT
GTGAAATCCCGGGGCTCAACCCCGTAAGTGCATTTGAAACTATAGGACTTGAGTATGGGA
GAGGGAAGTGGAATTCCTGGTGTAGCGGTGAAATGCGTAGATATCAGGAAGAACATCGGT
GGCGAAGGCGACTTCCTGGACCAATACTGACGCTGAGGCGCGAAGGCGTGGGTAGCAAAC
AGGACTAGATACCCTGGTAGTCCACGCAGTAAACGTTGAACACTAGGTGTAGCGGGTATT
GACCCCTGCTGTGCCGCAGCTAACGCATTAAGTGTTCCGCCTGGGGAGTACGGCCGCAAG
GCTAAAACTCAAAGGAATTGACGGGGGCCCGCACAAGCGGTGGAGCATGTGGTTTAATTC
GACGCAACGCGAAGAACTTTACCTGGACTTGACATCTCGGGAATCCTAATGAAAATTTGG
AGTGCCCTTCGGGGAGCCCGATGACAGGTGCTGCATGGCTGTCGTCAGCTCGTGTCGTGA
GATGTTGGGTTAAGTCCCGCAACGAGCGCAACCCTTGTCTTTAGTTGCCATCATTAAGTT
GGGAACTCTAAAGATACTGCCCCGGTTAACAGGGAGGAAGGTGGGGATGACGTCAAGTCC
TCATGGTCTTTATGTCCAGGGCTACACACGTGCTACAATGGAATGTACAAAGAGTAGCGA
TCTCGTGAGAGTTAGCCAATCTCATAAAACATTCCCTAGTTCGGATTGGAGTCTGCAACT
CGACTCCATGAAGCTGGAATCGCTAGTAATCGCGGATCAGCATGCCGCGGTGAATACGTT
CCCGGGCCTTGTACACACCGCCCGTCACACCATGAGAGTTGGTTGTACCAGAAGTTGTGA
AGTTAACCATTTATCTGGAGACAAGCACCTAAGGTATGGCTGATGATTGGGG
>DQ630700.1 Uncultured delta proteobacterium clone mmp2_18 
CGCTGGCGGCGTGCTTAACACATGCAAGTCGTACGAGAACTCTCCTGCTTGCAGGAGATA
GTAAAGTGGCGAACGGGTGAGTAACGCGTGGATAATCTATCCTTAAATCTGGGATAACAT
TGCGAAAGCGATGCTAATACCGGATAATATTTATACTTTCTTTTAGTATAAATTAAAGGT
GGTCTCTACATGTAAGCTACTGTTTGAGGGTGAGTCCGCGTACCATTAGCTAGTTGGTGA
GATAAAAGCTCACCAAGGCGACGATGGTTAGCTGGTCTGAGAGGATGATCAGCCACACTG
GAACTGAAACACGGTCCAGACTCCTACGGGAGGCAGCAGTGAGGAATTTTGCGCAATGGG
GGAAACCCTGACGCAGCAACGCCGCGTGAGTGATGAAGGCTCTCGGGTCGTAAAGCTCTG
TCAAGTGGGAAGAAAATATTATTTACTAATAGTATTTAATACTGACGGTACCACTGAAGG
AAGCACCGGCTAACTCCGTGCCAGCAGCCGCGGTAATACGGAGGGTGCAAGCGTTATTCG
GAATTATTGGGCGTAAAGAGCGCGTAGGCGGTCTTATAAGTCAGATGTGAAATCCCGGGG
CTCAACCCCGTAAGTGCATTTGAAACTATAGGACTTGAGTATGGGAGAGGGAAGTGGAAT
TCCTGGTGTAGCGGTGAAATGCGTAGATATCAGGAAGAACATCGGTGGCGAAGGCGACTT
CCTGGACCAATACTGACGCTGAGGCGCGAAGGCGTGGGTAGCAAACAGGATTAGATACCC
TGGTAGTCCACGCAGTAAACGTTGAACACTAGGTGTAGCGGGTATTGACCCCTGCTGTGC
CGCAGCTAACGCATTAAGTGTTCCGCCTGGGGAGTACGGCCGCAAGGCTAAAACTCAAAG
GAATTGACGGGGGCCCGCACAAGCGGTGGAGCATGTGGTTTAATTCGACGCAACGCGAAG
AACCTTACCTGGACTTGACATCTCGGGAATCCTAATGAAAATTTGGAGTGCCCTTCGGGG
AGCCCGATGACAGGTGCTGCATGGCTGTCGTCAGCTCGTGTCGTGAGATGTTGGGTTAAG
TCCCGCAACGAGCGCAACCCTTGTCTTTAGTTGCCATCATTAAGTTGGGAACTCTAAAGA
TACTGCCCCGGTTAACAGGGAGGAAGGTGGGGATGACGTCAAGTCCTCATGGCCTTTATG
TCCAGGGCTACACACGTGCTACAATGGAATGTACAAAGAGTAGCGATCTCGTGAGAGTTA
GCTAATCTCATAAAACATTCCCTAGTTCGGATTGGAGTCTGCAACTCGACTCCATGAAGC
TGGAATCGCTAGTAATCGCGGATCAGCATGCCGCGGTGAATACGTTCCCGGGCCTTGTAC
ACACCGCCCGTCACACCATGAGAGTTGGTTGTACCAGAAGTTGTGAAGTTAACCATTTAT
TTGGAGACAAGCACCTAAGGTATGGCTG
>DQ630668.1 Uncultured delta proteobacterium clone mmp10
TCAGAATGAACGCTGGCGGCGTGCTTAACACATGCAAGTCGTACGAGAACTCTCCTGCTT
GCAGGAGATAGTAAAGTGGCGAACGGGTGAGTAACGCGTGGATAATCTATCCTTAAATCT
GGGATAACATTGCGAAAGCGATGCTAATACCGGATAATATTTATACTTTCTTTTAGTATA
AATTAAAGGTGGTCTCTACATGTAAGCTACTGTTTGAGGGTGAGTCCGCGTACCATTAGC
TAGTTGGTGAGATAAAAGCTCACCAAGGCGACGATGGTTAGCTGGTCTGAGAGGATGATC
AGCCACACTGGAACTGAAACACGGTCCAGACTCCTACGGGAGGCAGCAGTGAGGAATTTT
GCGCAATGGGGGAAACCCTGACGCAGCAACGCCGCGTGAGTGATGAAGGCTCTCGGGTCG
TAAAGCTCTGTCAAGTGGGAAGAAAATATTATTTACTAATAGTATTTAATACTGACGGTA
CCACTGAAGGAAGCACCGGCTAACTCCGTGCCAGCAGCCGCGGTAATACGGAGGGTGCAA
GCGTTATTCGGAATTATTGGGCGTAAAGAGCGCGTAGGCGGTCTTATAAGTCAGATGTGA
AATCCCGGGGCTCAACCCCGTAAGTGCATTTGAAACTATAGGACTTGAGTATGGGAGAGG
GAAGTGGAATTCCTGGTGTAGCGGTGAAATGCGTAGATATCAGGAAGAACATCGGTGGCG
AAGGCGACTTCCTGGACCAATACTGACGCTGAGGCGCGAAGGCGTGGGTAGCAAACAGGA
TTAGATACCCTGGTAGTCCACGCAGTAAACGTTGAACACTAGGTGTAGCGGGTATTGACC
CCTGCTGTGCCGCAGCTAACGCATTAAGTGTTCCGCCTGGGGAGTACGGCCGCAAGGCTA
AAACTCAAAGGAATTGACGGGGGCCCGCACAAGCGGTGGAGCATGTGGTTTAATTCGACG
CAACGCGAAGAACCTTACCTGGACTTGACATCTCGGGAATCCTAATGAAAATTTGGAGTG
CCCTTCGGGGAGCCCGATGACAGGTGCTGCATGGCTGTCGTCAGCTCGTGTCGTGAGATG
TTGGGTTAAGTCCCGCAACGAGCGCAACCCTTGTCTTTAGTTGCCATCATTAAGTTGGGA
ACTCTAAAGATACTGCCCCGGTTAACAGGGAGGAAGGTGGGGATGACGTCAAGTCCTCAT
GGCCTTTATGTCCAGGGCTACACACGTGCTACAATGGAATGTACAAAGAGTAGCGATCTC
GTGAGAGTTAGCCAATCTCATAAAACATTCCCTAGTTCGGATTGGAGTCTGCAACTCGAC
TCCATGAAGCTGGAATCGCTAGTAATCGCGGATCAGCATGCCGCGGTGAATACGTTCCCG
GGCCTTGTACACACCGCCCGTCACACCATGAGAGTTGGTTGTACCAGAAGTTGTGAAGTT
AACC
>EF014726.1 Candidatus Magnetoglobus multicellularis
TTTGATCCTGGCTCAGAATGAACGCTGGCGGCGTGCTTAACACATGCAAGTCGAACGAGA
ACTCTCCTGCTTGCAGGAGATAGTAAAGTGGCGCACGGGTGAGTAACGCGTGGATAATCT
TTCCTTAAATCGGGGATAACATTGCGAAAGCGATGCTAATACCGGATATGATTTATACTT
ATAAGAGTATAAATCAAAGGTGGTCTCTACATGTAAGCTACCGTTTAAGGGTGAGTCCGC
GTACCATTAGCTAGTTGGTGAGATAAAAGCTCACCAAGGCGACGATGGTTAGCTGGTCTG
AGAGGATGATCAGCCACACTGGAACTGAAACACGGTCCAGACTCCTACGGGAGGCAGCAG
TGAGGAATTTTGCGCAATGGGGGAAACCCTGACGCAGCAACGCCGCGTGAGTGATGAAGG
CTCTCGGGTCGTAAAGCTCTGTCAAGTGGGAAGAAAATATTTAATACGAATAGTGTTAAG
TACTGACGGTACCACTGAAGGAAGCACCGGCTAACTCCGTGCCAGCAGCCGCGGTAATAC
GGAGGGTGCAAGCGTTATTCGGAATTATTGGGCGTAAAGAGCGCGTAGGCGGTCTTATAA
GTCAGATGTGAAATCCCGGGGCTTAACCCCGTAAGTGCATTTGAAACTATAAGACTTGAG
TATGGGAGAGGGAAGTGGAATTCCTGGTGTAGCGGTGAAATGCGTAGATATCAGGAAGAA
CATCGGTGGCGAAGGCGACTTCCTGGACCAATACTGACGCTGAGGCGCGAAGGCGTGGGT
AGCAAACAGGATTAGATACCCTGGTAGTCCACGCAGTAAACGTTGAACACTAGGTGTGGC
GGGTATTGACCCCTGCTGTGCCGCAGCTAACGCATTAAGTGTTCCGCCTGGGGAGTACGG
CCGCAAGGCTAAAACTCAAAGGAATTGACGGGGGCCCGCACAAGCGGTGGAGCATGTGGT
TTAATTCGACGCAACGCGAAGAACCTTACCTGGACTTGACATCTCGGGAATCCACTTGAA
AATTTGGAGTGCCCTTCGGGGAGCCCGATGACAGGTGCTGCATGGCTGTCGTCAGCTCGT
GTCGTGAGATGTTGGGTTAAGTCCCGCAACGAGCGCAACCCTTGTCTTTAGTTGCCATCA
TTAAGTTGGGAACTCTAAAGATACTGCCCCGGTTAACAGGGAGGAAGGTGGGGATGACGT
CAAGTCCTCATGGCCTTTATGTCCAGGGCTACACACGTGCTACAATGGGATGTACAAAGG
GTCGCGAACTCGCAAGAGTGAGCCAATCTCATAAAACATTCCCTAGTTCGGATTGGAGTC
TGCAACTCGACTCCATGAAGCTGGAATCGCTAGTAATCGCGGATCAGCATGCCGCGGTGA
ATACGTTCCCGGGCCTTGTACACACCGCCCGTCACACCATGAGAGTTGGTTGTACCAGAA
GTTGTTCAGCTAACCTTTATTGGAGGCAAGCACCTAAGGTATGGCCGATGATTGGGGTGA
AGTCGTAACAAGGTATCCGT
>MH013388.1 Uncultured prokaryote clone R3-34
AGAGTTTGATCCTGGCTCAGAATGAACGCTGGCGGCGTGCTTAACACATGCAAGTCGAAC
GAGAAATCTTCTTTTTAAGAAGAAAGTAAAGTGGCGAACGGGTGAGTAACGCGTGGGTAA
TTTATCCATAAATTAGGGATAACATTGCGAAAGCGATGCTAATACCTAATAATATCGTAT
ATTAAAATTCGATTAAAGATAGCCTCTACATGTAAGCTATTGTTTAGGGAGAAGCCCGCG
TACCATTAGCTAGTTGGTAAGGTAATAGCTTACCAAGGCTACGATGGTTAGCTGGTCTGA
GAGGATGATCAGCCACACTGGAACTGAAACACGGTCCAGACTCCTATGGGAGGCAGCAGT
GAGGAATTTTGCGCAATGGGGGAAACCCTGACGCAGCAACGCCGTGTGAGTGATGAAGGC
TTTAGGGTCGTAAAGCTCTGTCAAGTGAGAAGAAAACATTTAATGTTAATAGCATTAAGT
ATTGACGGTATCATTATAGGAAGCACCGGCTAACTCCGTGCCAGCAGCCGCGGTAATACG
GAGGGTGCAAGCGTTATTCGGAATTATTGGGCGTAAAGAGCGCGTAGGCGGTTAATTAAG
TTAGGTGTGAAAGCCCATGGCTCAACCATGGAAGAGCATTTAATACTATTTAACTTGAGT
ATGGGATAGGGAAGTGGAATTCCTGGTGTAGCGGTGAAATGCGTAGATATCAGGAAGAAC
ACCAGTGGCGAAGGCGACTTTCTGTACCAATACTGACGCTGAGGCGCGAAGGCGTGGGGA
GCAAACAGGATTAGATACCCTGGTAGTCCACGCAGTAAACTTTGAACACTAGGTGTAGCG
GGTATTGACCCCTGCTGTGCCGAAGCTAACGCATTAAGTGTTCCGCCTGGGGAGTACGGC
CGCAAGGTTAAAACTCAAAGGAATTGACGGGGGCCCGCACAAGCGGTGGAGCATGTGGTT
CAATTCGACGCAACGCGAAGAACCTTACCTGGGTTTGACATCTCGAATAATCTTATGAAA
ATAAGAAGTGCCCTTCGGGGAATTCGAAGACAGGTGCTGCATGGCTGTCGTCAGCTCGTG
TCGTGAGATGTTGGGTTAAGTCCCGCAACGAGCGCAACCCTTATCTTTAGTTACCATCAT
TAAGTTGGGAACTCTAAAGATACTGCCCCGGTTAACGGGGAGGAAGGTGAGGATGACGTC
AAGTCCTCATGGCCTTTATGCCCAGGGCTACACACGTGCTACAATGGGATGTACAATGGG
TCGCGATCCTGTGAAGGGGAGCTAATCTCAAAAATCATCTCTCAGTTCGGATTGAAGTCT
GCAACTCGACTTCATGAAGTTGGAATCGCTAGTAATCGCGGATCAACATGCCGCGGTGAA
TACGTTCCCGGGCCTTGTACACACCGCCCGTCACACCATGAGAGTTGGTTGTACCAGAAG
CTGTTGAGCTGACCTTTTTGGAGGCAAACATCTAAGGTATGGCTGATGATTGGGGTGAAG
TCGTAACAAGGTAACC
>MH013386.1 Uncultured prokaryote clone R3-3
AGAGTTTGATCCTGGCTCAGAATGAACGCTGGCGGCGTGCTTAACACATGCAAGTCGGAC
GAGAAATCTTCTTTTTAAGAAGAAAGTAAAGTGGCGAACGGGTGAGTAACGCGTGGGTAA
TTTATCCATAAATTAGGGATAACATTGCGAAAGCGATGCTAATACCTAATAATATCGTAT
ATTAAAATTCGATTAAAGATAGCCTCTACATGTAAGCTATTGTTTAGGGAGAAGCCCGCG
TACCATTAGCTAGTTGGTAAGGTAATAGCTTACCAAGGCTACGATGGTTAGCTGGTCTGA
GAGGATGATCAGCCACACTGGAACTGAAACACGGTCCAGACTCCTATGGGAGGCAGCAGT
GAGGAATTTTGCGCAATGGGGGAAACCCTGACGCAGCAACGCCGTGTGAGTGATGAAGGC
TTTAGGGTCGTAAAGCTCTGTCAAGTGAGAAGAAAACATTTAATGTTAATAGCATTAAGT
ATTGACGGTATCATTATAGGAAGCACCGGCTAACTCCGTGCCAGCAGCCGCGGTAATACG
GAGGGTGCAAGCGTTATTCGGAATTATTGGGCGTAAAGAGCGCGTAGGCGGTTAATTAAG
TTAGGTGTGAAAGCCCATGGCTCAACCATGGAAGAGCATTTAATACTATTTAACTTGAGT
ATGGGATAGGGAAGTGGAATTCCTGGTGTAGCGGTAAAATGCGTAGATATCAGGAAGAAC
ATCGGTGGCGAAGGCGACTTCCTGGACCAATACTGACGCTGAGGCGCGAAGGCGTGGGTA
GCAAACAGGATTAGATACCCTGGTAGTCCACGCAGTAAACGTTGAACACTAGGTGTAGCG
GGTATTGACCCCTGCTGTGCCGAAGCTAACGCATTAAGTGTTCCGCCTGGGGAGTACGGT
CGCAAGGCTAAAACTCAAAGGAATTGACGGGGGCCCGCACAAGCGGTGGAGCATGTGGTT
TAATTCGACGCAACGCGAAGAACCTTACCTGGACTTGACATCTCGGGAATTCGTATGAAA
ATATGAAGTATCCTTTGGGAAACCCGATGACAGGTGCTGCATGGCTGTCGTCAGCTCGTG
TCGTGAGATGTTGGGTTAAGTCCCGCAACGAGCGCAACCCTTGTCTTTAGTTGCCATCAT
TAAGTTGGGAACTCTAGAGATACTGCCCCGGTTAACGGGGAGGAAGGTGGGGATGACGTC
AAGTCCTCATGGCCTTTATGTCCAGGGCTACACACGTGCTACAATGGAATGTACAAAGAG
TTGCGACCTCGCAAGAGTAAGCTAATCTCATAAAACATTCCTAAGTTCGGATTGGAGTCT
GCAACTCGACTCCATGAAGCTGGAATCGCTAGTAATCGCGGATCAGCATGCCGCGGTGAA
TACGTTCCCGGGCCTTGTACACACCGCCCGTCACACCATGAGAGTTGGTTGTACCAGAGG
TTGTTTAGCTAACCAAATTGGATGCAAGCACCTAAGGTATGGCTGATGATTGGGGTGAAG
TCGTAACAAGGTAACC
>KY778006.1 Uncultured prokaryote clone mmp8
AGAGTTTGATCCTGGCTCAGAATGAACGCTGGTGGCGTGCTTAACACATGCAAGTCGTAC
GAGAACTCTCTTGTTTACAAGAGATAGTACAGTGGCGAACGGGTGAGTAACACGTGGGTA
ATTTATCCCTAAATCAAGGATAACATTGCGAAAGCGATGCTAATACTAGATAATATCATT
AAAAATAATAATGATTAAAGATGGCCTCTACATGTAAGCTGTTGTTTAAGGAGAAGCCCG
CGTACCATTAGCTAGTTGGTGGAGTAATGGCCTACCAAGGCTTCGATGGTTAGCTGGTCT
GAGAGGATGGTCAGCCACACTGGAACTGAAACACGGTCCAGACTCCTATGGGAGGCAGCA
GTGAGGAATTTTGCGCAATGGGGGAAACCCTGACGCAGCAACGCCGTGTGAGTGATGAAG
GCTTTAGGGTCGTAAAGCTCTGTCAAGTGAGAAGAAAGTGAATAGTATTAATAATACTAT
TCATTGACGGTATCATTAAAGGAAGCACCGGCTAACTCCGTGCCAGCAGCCGCGGTAATA
CGGAGGGTGCAAGCGTTATTCGGAATTATTGGGCGTAAAGAGCGCGTAGGCTGTTTTTTA
AGTTAGATGTGAAAGCCCATGGCTTAACCATGGAAGAGCATTTAATACTAAATAACTTGA
GTATGGGATAGGGAAGTGGAATTCCTGGTGTAGCGGTGAAATGCGTAGATATCAGGAAGA
ACACCAGTGGCGAAGGCGGCTTCCTGTACCAATACTGACGCTGAGGCGCGAAGGCGTGGG
GAGCAAACAGGATTAGATACCCTGGTAGTCCACGCAGTAAACCTTGAACACTAGGTGTAG
CGGGTATTGACCCCTGCTGTGCCGAAGCTAACGCATTAAGTGTTCCGCCTGGGGAGTACG
GCCGCAAGGTTAAAACTCAAAGGAATTGACGGGGGCCCGCACAAGCGGTGGAGCATGTGG
TTCAATTCGACGCAACGCGAAGAACCTTACCTGGGTTTGACATCTCGAAAAATTTTAAGA
AATTAAAATGTGCCCTTCGGGGAATTCGAAGACAGGTGCTGCATGGCTGTCGTCAGCTCG
TGTCGTGAGATGTTGGGTTAAGTCCCGCAACGAGCGCAACCCTTATCTTTAGTTGCCATC
AACTTGGTTGGGAACTCTAGAGATACTGCCCCGGTTAACGGGGAGGAAGGTGGGGATGAC
GTCAAGTCCTCATGGCCTTTATATCCAGGGCTACACACGTGCTACAATGGGATGTACAAA
AGGCAGCGACCCTGCGAGGGGGAGCCAATCTTAAAAAGCATCTCTCAGTTCGGATTGGAG
TCTGCAACTCGACTCCATGAAGTTGGAATCGCTAGTAATCGCGGATCAGCATGCCGCGGT
GAATACGTTCCCGGGCCTTGTACACACCGCCCGTCACACCATGAGAGTTGGTTGTACCAG
AAGTTGTTAAGCTAACCTGAAAAGGGGGGCAGGCACGA
>KY778005.1 Uncultured prokaryote clone mmp29
AGAGTTTGATCCTGGCTCAGAATGAACGCTGGCGGCGTGCTTAACACATGCAAGTCGAAC
GAGAAATCTTCTTTTTAAGAAGAAAGTAAAGTGGCGAACGGGTGAGTAACGCGTGGGTAA
TTTATCCATAAATTAGGGATAACATTGCGAAAGCGATGCTAATACCTAATAATATCGTTT
TGTTTAAATTCGATTAAAGATGGCCTCTACTTGTAAGCTATTGTTTACGGAGAAGCCCGC
GTACCATTAGCTTGTTGGTGGGGTAATGGCCTACCAAGGCTGCGATGGTTAGCTGGTCTG
AGAGGATGATCAGCCACACTGGAACTGAAACACGGTCCAGACTCCTATGGGAGGCAGCAG
TGAGGAATTTTGCGCAATGGGAGAAATCCTGACGCAGCAACGCCGTGTGAGTGATGAAGG
CCCTCGGGTCGTAAAGCTCTGTCAAGTGGGAAGAACTTATTTAGTGCTAATAACACTTAA
TACTGACGGTACCACTAAAGGAAGCACCGGCTAACTCCGTGCCAGCAGCCGCGGTAAGAC
GGAGGGTGCAAGCGTTATTCGGAATTATTGGGCGTAAAGAGCGCGTAGGCGGTATATTAA
GTCAGATGTGAAAGCCCGAGGCTTAACCTCGGAAGTGCATTTGAAACTAATAAACTTGAG
TATGGGAGAGGGAAGTGGAATTCCTGGTGTAGCGGTGAAATGCGTAGATATCAGGAAGAA
CACCGGTGGCGAAGGCGACTTCCTGGACCAATACTGACGCTGAGGCGCGAAGGCGTGGGG
AGCAAACAGGATTAGATACCCTGGTAGTCCACGCAGTAAACGTTGAACACTAGGTGTAGC
GGGTATTTAACCCTGCTGTGCCGAAACAAACGCATTAAGTGTTCCGCCTGGGAAGTACGG
CCGCAAGGCTAAAACTCAAAGGAATTGACGGGGGCCCGCACAAGCGGTGGAGCATGTGGT
TCAATTCGACGCAACGCGAAGAACCTTACCTGGATTTGACATCTCGGGAATTTCTATGAA
AATAGAAAGTGCCCTTCGGGGAACCTGAAGACAGGTGCTGCATGGCTGTCGTCAGCTCGT
GTCGTGAGATGTTGGGTTAAGTCCCGCAACGAGCGCAACCCTTGTCTTTAGTTGACATCA
TTTAGTTGGGAACTCTAAAGATACTGCCCCGGTTAACGGGGAGGAAGGTGGGGATGACGT
CAAGTCCTCATGGCCTTTATGTCCAGGGCTACACACGTGCTACAATGGAATGTACAAAGA
GTAGCGGTCTCGTGAGGGTGAGCTAATCTCAAAAAGCATTTCTCAGTTCGGATTGGAGTC
TGCAACTCGACTCCATGAAGTTGGAATCGCTAGTAATCGCGGATCAGCATGCCGCGGTGA
ATACGTTCCCGGGCCTTGTACACACCGCCCGTCACACCATGAGAGTTGGTTGTACCAGAA
GTTGTTAAGCAAACCTGAAAAGGATGCAGGCACACA
>MH013382.1 Uncultured prokaryote clone 1R-1
AGAGTTTGATCCTGGCTCAGAATGAACGCTGGCGGCGTGCTTAACACATGCAAGTCGTAC
GAGAACTCTCCTGCTTGCAGGAGATAGTAAAGTGGCGCACGGGTGAGTAACGCGTGGATA
ATCTATCCTTAAATCGGGGATAACATTGCGAAAGCGATGCTAATACCGGATATGATTCAT
TTTTAATAAGGATATGAATTAAAGGTGGTCTCTACATGTAAGCTACCGTTTAAGGGTGAG
TCCGCGTACCATTAGCTAGTTGGTGAGATAATAGCTCACCAAGGCGACGATGGTTAGCTG
GTCTGAGAGGATGATCAGCCACACTGGAACTGGAACACGGTCCAGACTCCTACGGGAGGC
AGCAGTGAGGAATTTTGCGCAATGGGGGAAACCCTGACGCAGCAACGCCGCGTGAGTGAT
GAAGGCTCTCGGGTCGTAAAGCTCTGTCAAGTGGGAAGAAAATATTTAGTACGAATAGTA
TTAAGTACTGACGGTACCACTGAAGGAAGCACCGGCTAACTCCGTGCCAGCAGCCGCGGT
AATACGGAGGGTGCAAGCGTTATTCGGAATTATTGGGCGTAAAGAGCGCGTAGGCGGTCT
TATAAGTCAGATGTGAAATCCCGGGGCTCAACCCCGTAAGTGCATTTGAAACTATAAGAC
TTGAGTATGGGAGAGGGAAGTGGAATTCCTGGTGTAGCGGTGAAATGCGTAGATATCAGG
AAGAACATCGGTGGCGAAGGCGACTTCCTGGACCAATACTGACGCTGAGGCGCGAAGGCG
TGGGTAGCAAACAGGATTAGATACCCTGGTAGTCCACGCAGTAAACGTTGAACACTAGGT
GTAGCGGGTATTGACCCCTGCTGTGCCGCAGCTAACGCATTAAGTGTTCCGCCTGGGGAG
TACGGCCGCAAGGCTAAAACTCAAAGGAATTGACGGGGGCCCGCACAAGCGGTGGAGCAT
GTGGTTTAATTCGACGCAACGCGAAGAACCTTACCTGGACTTGACATCTCGGGAATCCAT
ATGAAAATTTGGAGTGCCCTTCGGGGAGCCCGATGACAGGTGCTGCATGGCTGTCGTCAG
CTCGTGTCGTGAGATGTTGGGTTAAGTCCCGCAACGAGCGCAACCCTTGTCTTTAGTTGC
CATCATTAAGTTGGGAACTCTAAAGATACTGCCCCGGTTAACAGGGAGGAAGGTGGGGAT
GACGTCAAGTCCTCATGGCCTTTATGTCCAGGGCTACACACGTGCTACAATGGAATGTAC
AAAGAGTCGCGATCTCGCAAGAGTTAGCCAATCTCATAAAACATTCCCTAGTTCGGATTG
GAGTCTGCAACTCGACTCCATGAAGCTGGAATCGCTAGTAATCGCGGATCAGCATGCCGC
GGTGAATACGTTCCCGGGCCTTGTACACACCGCCCGTCACACCATGAGAGTTGGTTGTAC
CAGAAGTTGTGAAGCTAACCATTTATTTGGAGGCGAGCACCTAAGGTATGGCTGATGATT
GGGGTGAAGTCGTAACAAGGTAACC
>MH013387.1 Uncultured prokaryote clone R3-32
AGAGTTTGATCCTGGCTCAGAATGAACGCTGGCGGCGTGCTTAATACATGCAAGTCGTAC
GAGAACTCTCCTGCTTGCAGGAGATAGTAAAGTGGCGAACGGGTGAGTAACGCGTGGATA
ATCTATCCTTAAATCTGGGATAACATTGCGAAAGCGATGCTAATACCGGATATTATCAAT
CTATTTATATATATTTTGATCAAAAGTGGCCTCTACATGTAAGCTACTGTTTAAGGCTGA
GTCCGCGTACCATTAGCTTGTTGGTGAGATAAAAGCTTACCAAGGCAACGATGGTTAGCT
GGTCTGAGAGGATGATCAGCCACACTGGAACTGAAACACGGTCCAGACTCCTACGGGAGG
CAGCAGTAAGGAATTTTGCGCAATGGGGGAAACCCTGACGCAGCAACGCCGCGTGAGTGA
TGAAGGCTTTCGGGTCGTAAAGCTCTGTCAAGTGGGAAGAAAATATTTTATATAAATAAT
ATAAAGTACTGACGGTACCACTGAAGGAAGCACCGGCTAACTCCGTGCCAGCAGCCGCGG
TAATACGGAGGGTGCAAGCGTTATTCGGAATTATTGGGCGTAAAGAGCGCGTAGGCTGTT
TTATAAGTCAGATGTGAAATCCCGAGGCTTAACCTCGTAAGTGCATTTGAAACTATAAGA
CTTGAGTATGGGAGAGGGAAGTGGAATTCCTGGTGTAGCGGTGAAATGCGTAGATATCAG
GAAGAACATCGGTGGCGAAGGCGACTTCCTGGACCAATACTGACGCTGAGGCGCGAAGGC
GTGGGTAGCAAACAGGATTAGATACCCTGGTAGTCCACGCAGTAAACGTTGAACACTAGG
TGTAGCGGGTATTGACCCCTGCTGTGCCGAAGCTAACGCATTAAGTGTTCCGCCTGGGGA
GTACGGTCGCAAGGCTAAAACTCAAAGGAATTGACGGGGGCCCGCACAAGCGGTGGAGCA
TGTGGTTTAATTCGACGCAACGCGAAGAACCTTACCTGGACTTGACATCTCGGGAATTCG
TATGAAAATATGAAGTATCCTTTGGGAAACCCGATGACAGGTGCTGCATGGCTGTCGTCA
GCTCGTGTCGTGAGATGTTGGGTTAAGTCCCGCAACGAGCGCAACCCTTGTCTTTAGTTG
CCATCATTAAGTTGGGAACTCTAGAGATACTGCCCCGGTTAACGGGGAGGAAGGTGGGGA
TGACGTCAAGTCCTCATGGCCTTTATGTCCAGGGCTACACACGTGCTACAATGGAATGTA
CAAAGAGTTGCGACCTCGCAAGAGTAAGCTAATCTCATAAAACATTCCTAAGTTCGGATT
GGAGTCTGCAACTCGACTCCATGAAGCTGGAATCGCTAGTAATCGCGGATCAGCATGCCG
CGGTGAATACGTTCCCGGGCCTTGTACACACCGCCCGTCACACCATGAGAGTTGGTTGTA
CCAGAAGTTGTTTAGCTAACCAAATTGGATGCAAGCACCTAAGGTATGGCTGATGATTGG
GGTGAAGTCGTAACAAGGTAACC
>DQ630698.1 Uncultured delta proteobacterium clone mmp2_14
CAGAATGAACGCTGGCGGCGTGCTTAACACATGCAAGTCGTACGAGAACTCTTCTGCTTG
CAGGAGATAGTAAAGTGGCGCACGGGTGAGTAACGCGTGGGTAATCTACCCTTGAATTTG
GGATAACATTGCGAAAGCGATGCTAATACCAGATACGATAAGCTTTTACTAAGAGAGCTT
ATTAAAGGTGGCCTCTGCATGTAAGCTACTGTTTGAGGATGAGCCCGCGTACCATTAGCT
AGTTGGTGAGGTAAGAGCTCACCAAGGCAACGATGGTTAGCTGGTCTGAGAGGATGATCA
GTCACACTGGAACTGAAACACGGTCCAGACTCCTACGGGAGGCAGCAGTGAGGAATTTTG
CGCAATGGGGGAAACCCTGACGCAGCAACGCCGCGTGAGTGATGAAGGCTTTCGGGTCGT
AAAGCTCTGTCAAGTGGGAAGAAAATATTTTATAAGAAAAATATAAAGTACTGACGGTAC
CACTAAAGGAAGCACCGGCTAACTCCGTGCCAGCAGCCGCGGTAATACGGAGGGTGCAAG
CGTTATTCGGAATTATTGGGCGTAAAGAGCGCGTAGGCGGTCTTATAAGTCAGATGTGAA
ATCCCGGGGCTCAACCCCGTAAGTGCATTTGAAACTATGAGACTCGAGTATGGGAGAGGG
AAGTGGAATTCCTGGTGTAGCGGTGAAATGCGTAGATATCAGGAAGAACATCAGTGGCGA
AGGCGACTTCCTGGACCAATACTGACGCTGAGGCGCGAAGGCGTGGGGAGCAAACAGGAT
TAGATACCCTGGTAGTCCACGCAGTAAACGTTGAACACTAGGTGTAGCGGGTATTGACCC
CTGCTGTGCCGCAGCTAACGCATTAAGTGTTCCGCCTGGGGAGTACGGCCGCAAGGCTAA
AACTCAAAGGAATTGACGGGGGCCCGCACAAGCGGTGGAGCATGTGGTTTAATTCGACGC
AACGCGAAGAACCTTACCTGGACTTGACATCTCGGGAATTCTCTCGAAAGAAAGAAGTGC
CCTTCGGGGAACCCGATGACAGGTGCTGCATGGCTGTCGTCAGCTCGTGTCGTGAGATGT
TGGGTTAAGTCCCGCAACGAGCGCAACCCTTGTCTTTAGTTGCCATCATTAAGTTGGGAA
CTCTAAAGATACTGCCCCGGTTAACGGGGAGGAAGGTGGGGATGACGTCAAGTCCTCATG
GCCTTTATGTCCAGGGCTACACACGTGCTACAATGGAGTGTACAAAGGGTAGCGACCTCG
TGAGAGTAAGCCAATCTCATAAAGCACTCCTTAGTTCGGATTGGAGTCTGCAACTCGACT
TCATGAAGCTGGAATCGCTAGTAATCGCGGATCAGCATGCCGCGGTGAATACGTTCCCGG
GCCTTGTACACACCGCCCGTCACACCATGAGAGTTGGTTGTACCAGAAGTTGTTAAGCTA
ACCAGTAATATGGAGGCAGGCACCTAAGGTATGGCTGATGATTGGGGTGAAGTCGTAACA
AGGTAAC
>MH013383.1 Uncultured prokaryote clone 2SR15
AGAGTCTGATCCTGGCTCAGAATGAACGCTGGCGGCGTGCTTAATACATGCAAGTCGTAC
GAGAACTCTCCTGCTTGCAGGAGATAGTAAAGTGGCGAACGGGTGAGTAACGCGTGGATA
ATCTATCCTTAAATCTGGGATAACATTGCGAAAGCGATGCTAATACCGGATATTATCAAT
CTATTTATATATATTTTGATCAAAAGTGGCCTCTACATGTAAGCTACCGTTTAAGGCTGA
GTCCGCGTACCATTAGCTTGTTGGTGAGATAAAAGCTTACCAAGGCAACGATGGTTAGCT
GGTCTGAGAGGATGATCAGCCACACTGGAACTGAAACACGGTCCAGACTCCTACGGGAGG
CAGCAGTAAGGAATTTTGCGCAATGGGGGAAACCCTGACGCAGCAACGCCGCGTGAGTGA
TGAAGGCTTTCGGGTCGTAAAGCTCTGTCAAGTGGGAAGAAAATATTTTATATAAATAAT
ATAAAGTACTGACGGTACCACTGAAGGAAGCACCGGCTAACTCCGTGCCAGCAGCCGCGG
TAATACGGAGGGTGCAAGCGTTATTCGGAATTATTGGGCGTAAAGAGCGCGTAGGCTGTT
TTATAAGTCAGATGTGAAATCCCGAGGCTTAACCTCGTAAGTGCATTTGAAACTATAAGA
CTTGAGTATGGGAGAGGGAAGTGGAATTCCTGGTGTAGCGGTGAAATGCGTAGATATCAG
GAAGAACATCGGTGGCGAAGGCGACTTCCTGGACCAATACTGACGCTGAGGCGCGAAGGC
GTGGGTAGCAAACAGGATTAGATACCCTGGTAGTCCACGCAGTAAACGTTGAACACTAGG
TGTAGCGGGTATTGACCCCTGCTGTGCCGAAGCTAACGCATTAAGTGTTCCGCCTGGGGA
GTACGGTCGCAAGGCTAAAACTCAAAGGAATTGACGGGGGCCCGCACAAGCGGTGGAGCA
TGTGGTTTAATTCGACGCAACGCGAAGAACCTTACCTGGACTTGACATCTCGGGAATTCG
TATGAAAATATGAAGTATCCTTTTGGAAACCCGATGACAGGTGCTGCATGGCTGTCGTCA
GCTCGTGTCGTGAGATGTTGGGTTAAGTCCCGCAACGAGCGCAACCCTTGTCTTTAGTTG
CCATCATTAAGTTGGGAACTCTAGAGATACTGCCCCGGTTAACGGGGAGGAAGGTGGGGA
TGACGTCAAGTCCTCATGGCCTTTATGTCCAGGGCTACACACGTGCTACAATGGAATGTA
CAAAGAGTTGCGACCTCGCAAGAGTAAGCTAATCTCATAAAACATTCCTAAGTTCGGATT
GGAGTCTGCAACTCGACTCCATGAAGCTGGAATCGCTAGTAATCGCGGATCAGCATGCCG
CGGTGAATACGTTCCCGGGCCTTGTACACACCGCCCGTCACACCATGAGAGTTGGTTGTA
CCAGAAGTTGTTTAGCTAACCAAATTGGATGCAAGCACCTAAGGTATGGCTGATGATTGG
GGTGAAGTCGTAACAAGGTAACC
>ON007023.1 Desulfobacteraceae bacterium MMP XL-1 clone MMP XL-1
AGAGTTTGATCCTGGCTCAGAATGAACGCTGGCGGCGTGCTTAACACATGCAAGTCGAAC
GAGAACTCTCCTGCTTGCAGGAGAAAGTAAAGTGGCGTACGGGTGAGTAACGCGTGGGTA
ATCTGCCTTTAAGATTGGAATAACATTGCGAAAGCGATGCTAATGCCAGATACGATCTAA
TAATGATAGATTAGATGAAAGGTGGCCTCTATAAAAAAGCTACCGCTTAGAGATGAGCCT
GCGTACCATTAGCTAGTTGGTAGAGTAAGAGTCTACCAAGGCGACAATGGTTAGCTGGTC
TGAGAGGATGATCAGCCACACTGGAACTGAAACACGGTCCAGACTCCTATGGGAGGCAGC
AGTGAGGAATTTTGCGCAATGGGGGTAACCCTGACGCAGCAACGCCGCGTGAGTGATGAA
GGCTTTCGGGTCGTAAAGCTCTGTCAAGTGGGAAGAAAGTATATTAAATTAATAAATTAT
TATATTGACGGTACCATTAAAGGAAGCACCGGCTAACTCCGTGCCAGCAGCCGCGGTAAT
ACGGAGGGTGTAAGCGTTATTCGGAATTATTGGGCGTAAAGGGCGCGTAGGCGGTTTTAT
AAGTCAGATGTGAAAGCCCAAGGCTTAACCTTGGAAGTGCATTTGAAACTATAAGACTTG
AGTATGGGAGAGGGAAGTAGAATTCCTGGTGTAGAGGTGAAATTCGTAGATATCAGGAAG
AACACCAGTGGCGAAGGCGACTTCCTAGACCAATACTGACGTTGATGCGCGAAGGCGTGG
GTAGCAAACAGGATTAGATACCCTGGTAGTCCACGCAGTAAACGTTGAACACTAGGTGTA
GCGGGTATTGACCCCTGCTGTGCCGAAGCTAACGCATTAAGTGTTCCGCCTGGGAAGTAC
GATCGCAAGATTAAAACTCAAAGGAATTGACGGGGGCCCGCACAAGCGGTGGAGCATGTG
GTTCAATTCGACGCAACGCGAAGAACCTTACCTGGGTTTGACATCTTAAGAAACTCTTTG
AAAAAAGAGTGTGCCCTTTTTAGGGAGCTTAAAGACAAGTGCTGCATGGCTGTCGTCAGC
TCGTGTCGTGAGATGTTGGGTTAAGTCCCGCAACGAGCGCAACCCCTGTCTTTAGTTGCC
ATCATTAAGTTGGGAACTCTAAAGATACTGCCCCGGTTAACGGGGAGGAAGGTGGGGATG
ACGTCAAGTCCTCATGGCCTTTATGTCCAGGGCTACACACGTGCTACAATGGGATGTACA
AAGGGTAGCAACCTTGAGAAAGGAAGCTAATCTCAAAAAGCATTCCTCAGTACGGATTGA
AGTCTGCAACTCGACTTCATGAAGCTGGAATCGCTAGTAATCGCGGATCAGCATGCCGCG
GTGAATACGTTCCCGGGCCTTGTACACATCGCCCGTCACACCATGAGAGTTGGTTGTACC
AGAAGTTGTTATGCTAACCTGATAGGAAGCAGACACCTAAGGTATGACTGATGATTAGGG
TGAAGTCGTAACAAGGTAACC
>DQ630710.1 Uncultured delta proteobacterium clone mmp2_6
AGAGTTTGATCCTGGCTCAGAATGAACGCTGCGGCGTGCTTAACACATGCAAGTCGTACG
AGAAATCTTCTGCTTGCAGGAGAAAGTAAAGTGGCGAACGGGTGAGTAACGCGTGGGTAA
TCTATCCTTGAATTAGGAATAACATTGCGAAAGCGATGCTAAAACCTGATGTCATTAATT
ATTATTCGTAATATTTAATTAAAAGGGGCCTCTAAATTAAGCTTCTGTTTAGGGATGAGC
CTGCGTACCATTAGCTTGTTGGTAAGGTAAAAGCTTACCAAGGCTACGATGGTTAGCTGG
TCTGAGAGGATGATCAGCCACACTGGAACTGGAACACGGTCCAGACTCCTATGGGAGGCA
GCAGTGAGGAATTTTGCGCAATGGGGGAAACCCTGACGCAGCAACGCCGCGTGAGTGATG
AAGGTCTTCGGATCGTAAAGCTCTGTCAAGTGGGAAGAAACTAATATTTACTAATAATAA
ATATTATTGACGGTACCACTGAAGGAAGCACCGGCTAACTCCGTGCCAGCAGCCGCGGTA
ATACGGAGGGTGCAAGCGTTATTCGGAATTATTGGGCGTAAAGAGCGCGTAGGTGGCGCT
ATAAGTCAGATGTGAAATCCCAGAGCTTAACTCTGGAAGTGCATTTGATACTATAGTGCT
TGAGTATGGGAGAGGGAAGTGGAATTCTTGGTGTAGCGGTGAAATGCGTAGATATCAGGA
AGAACACCAGTGGCGAAGGCGGCTTCCTGGACCAATACTGACACTGAGGCGCGAAGGCGT
GGGTAGCAAACAGGATTAGATACCCTGGTAGTCCACGCAGTAAACGGTGAACACTAGGTG
TAGCGGGTATTGACCCCTGCTGTGCCGAAGCAAACGCATTAAGTGTTCCGCCTGGGGAGT
ACGACCGCAAGGTTAAAACTCAAAGGAATTGACGGGGGCCCGCACAAGCGGTGGAGCATG
TGATTCAATTCGACGCAACGCGAAGAACCTTACCTGGATTTGACATCTCAGGAACTTTTA
TGAAAATAAAAGGTGCCCTTCGGGGAGCCTGAAGACAGGTGCTGCATGGCTGTCGTCAGC
TCGTGTCGTGAGATGTTGGGTTAAGTCCCGCAACGAGCGCAACCCCTATCTTTAGTTGCC
AATATTAAGTTAGGAACTCTAAAGATACCGCCCCGGTTAACAGGGAGGAAGGTGGGGATG
ACGTCAAGTCCTCATGGCCTTTATGTCCAGGGCTACACACGTGCTACAATGGGATGTACA
AAGAGTTGCGAATCTGTGAAGATGAGCCAATCTCAAAAAGCATCTCTCAGTTCGGATTGG
AGTCTGCAACTCGACTCCATGAAGCTGGAATCGCTAGTAATCGTGGATCAGCATGCCACG
GTGAATACGTTCCCGGGCCTTGTACACACCGCCCGTCACACCATGAGAGTTGGTTGTACC
AGAAGTTATTAAGCTAACCGTAAGGAGGCAGATACCTAAGGTATGGCTGATGATTG
>KY921895.1 Uncultured delta proteobacterium clone MMP PI7B-6 
AGAGTTTGATCCTGGCTCAGAATGAACGCTGGCGGCGTGCTTAACACATGCAAGTCGTAC
GAGAACTCTCCTGCTTGCAGGAGATAGTAAAGTGGCGCACGGGTGAGTAACGCGTGGATA
ATCTATCCTTAAATCGGGGATAACATTGCGAAAGCGATGCTAATACCGGATATGATTAAT
ATCTAATAAGGATATGAATTAAAGGTGGTCTCTACATGTAAGCTACCGTTTAAGGGTGAG
TCCGCGTACCATTAGCTAGTTGGTGAGATAATAGCTCACCAAGGCTACGATGGTTAGCTG
GTCTGAGAGGATGATCAGCCACACTGGAACTGGAACACGGTCCAGACTCCTACGGGAGGC
AGCAGTGAGGAATTTTGCGCAATGGGGGAAACCCTGACGCAGCAACGCCGCGTGAGTGAT
GAAGGCTCTCGGGTCGTAAAGCTCTGTCAAGTGGGAAGAAAATATTTTATACGAATAGTA
TTAAGTACTGACGGTACCACTGAAGGAAGCACCGGCTAACTCCGTGCCAGCAGCCGCGGT
AATACGGAGGGTGCAAGCGTTATTCGGAATTATTGGGCGTAAAGAGCGCGTAGGCGGTCT
TATAAGTCAGATGTGAAATCCCGGGGCTCAACCCCGTAAGTGCATTTGAAACTATAAGAC
TTGAGTATGGGAGAGGGAAGTGGAATTCCTGGTGTAGCGGTGAAATGCGTAGATATCAGG
AAGAACATCGGTGGCGAAGGCGACTTCCTGGACCAATACTGACGCTGAGGCGCGAAGGCG
TGGGTAGCAAACAGGATTAGATACCCTGGTAGTCCACGCAGTAAACGTTGAACACTAGGT
GTAGCGGGTATTGACCCCTGCTGTGCCGCAGCTAACGCATTAAGTGTTCCGCCTGGGGAG
TACGGCCGCAAGGCTAAAACTCAAAGGAATTGACGGGGGCCCGCACAAGCGGTGGAGCAT
GTGGTTTAATTCGACGCAACGCGAAGAACCTTACCTGGACTTGACATCTCGGGAATCCTT
ATGAAAATTAGGAGTGCCCTTCGGGGAGCCCGATGACAGGTGCTGCATGGCTGTCGTCAG
CTCGTGTCGTGAGATGTTGGGTTAAGTCCCGCAACGAGCGCAACCCTTGTCTTTAGTTGC
CATCATTAAGTTGGGAACTCTAAAGATACTGCCCCGGTTAACAGGGAGGAAGGTGGGGAT
GACGTCAAGTCCTCATGGCCTTTATGTCCAGGGCTACACACGTGCTACAATGGAATGTAC
AAAGAGTCGCGACCTCGCAAGAGTAAGCCAATCTCATAAAACATTCCCTAGTTCGGATTG
GAGTCTGCAACTCGACTCCATGAAGCTGGAATCGCTAGTAATCGCGGATCAGCATGCCGC
GGTGAATACGTTCCCGGGCCTTGTACACACCGCCCGTCACACCATGAGAGTTGGTTGTAC
CAGAAGTTGTGAAGCTAACCATTTATTTGGAGGCGAGCACCTAAGGTATGGCTGATGATT
GGGGTGAAGTCGTAACAAGGTAACC
>DQ630696.1 Uncultured delta proteobacterium clone mmp2_11
TGAACGCTGGCGGCGTGCTTAACACATGCAAGTCGTACGAGAACTCTTCTGCTTGCAGGA
GATAGTAAAGTGGCGCACGGGTGAGTAACGCGTGGGTAATCTACCCTTGAATTTGGGATA
ACATTGCGAAAGCGATGCTAATACCAGATACGATAAGCTTTTACTAAGAGAGCTTATTAA
AGGTGGCCTCTACATGTAAGCTACTGTTTGAGGATGAGCCCGCGTACCATTAGCTAGTTG
GTGAGGTAAGAGCTCACCAAGGCAACGATGGTTAGCTGGTCTGAGAGGATGATCAGTCAC
ACTGGAACTGAAACACGGTCCAGACTCCTACGGGAGGCAGCAGTGAGGAATTTTGCGCAA
TGGGGGAAACCCTGACGCAGCAACGCCGCGTGAGTGATGAAGGCTTTCGGGTCGTAAAGC
TCTGTCAAGTGGGAAGAAAATATTTTATAAGAAAAATATAAAGTACTGACGGTACCACTA
AAGGAAGCACCGGCTAACTCCGTGCCAGCAGCCGCGGTAATACGGAGGGTGCAAGCGTTA
TTCGGAATTATTGGGCGTAAAGAGCGCGTAGGCGGTCTTATAAGTCAGATGTGAAATCCC
GGGGCTCAACCCCGTAAGTGCATTTGAAACTATGAGACTCGAGTATGGGAGAGGGAAGTG
GAATTCCTGGTGTAGCGGTGAAATGCGTAGATATCAGGAAGAACATCAGTGACGAAGGCG
ACTTCCTGGACCAATACTGACGCTGAGGCGCGAAGGCGTGGGGAGCAAACAGGATTAGAT
ACCCTGGTAGTCCACGCAGTAAACGTTGAACACTAGGTGTAGCGGGTATTGACCCCTGCT
GTGCCGCAGCTAACGCATTAAGTGTTCCGCCTGGGGAGTACGGCCGCAAGGCTAAAACTC
AAAGGAATTGACGGGGGCCCGCACAAGCGGTGGAGCATGTGGTTTAATTCGACGCAACGC
GAAGAACCTTACCTGGACTTGACATCTCGGGAATTCTCTCGAAAGAAAGAAGTGCCCTTC
GGGGAACCCGATGACAGGTGCTGCATGGCTGTCGTCAGCTCGTGTCGTGAGATGTTGGGT
TAAGTCCCGCAACGAGCGCAACCCTTGTCTTTAGTTGCCATCATTAAGTTGGGAACTCTA
AAGATACTGCCCCGGTTAACGGGGAGGAAGGTGGGGATGACGTCAAGTCCTCATGGCCTT
TATGTCCAGGGCTACACACGTGCTACAATGGAGTGTACAAAGGGTAGCGACCTCGTGAGA
GTAAGCCAATCTCATAAAGCACTCCTTAGTTCGGATTGGAGACTGCAACTCGACTTCATG
AAGCTGGAATCGCTAGTAATCGCGGATCAGCATGCCGCGGTGAATACGTTCCCGGGCCTT
GTACACACCGCCCGTCACACCATGAGAGTTGGTTGTACCAGAAGTTGTTAAGCTAACCAG
TAATATGGAGGCAGGCACCTAAGGTATGGCTGATGATTGGGGTGAA
>DQ630677.1 Uncultured delta proteobacterium clone mmp25
GAGTTTGATCCTGGCTCAGAATGAACGCTGGCGGCGTGCTTAACACATGCAAGTCGTACG
AGAACTCTTCTGCTTGCAGGAGATAGTAAAGTGGCGCACGGGTGAGTAACGCGTGGACAA
TCTATCCGTAAATCGGGGATAACATTGCGAAAGCGATGCTAATACCGGATATGATTTATA
TTTAATAAGAGTATAAATTAAAGGTGGTCTCTACATGTAAGCTACTGTTTACGGGTGAGT
CCGCGTACCATTAGCTAGTTGGTGAGATAAAAGCTCACCAAGGCAACGATGGTTAGCTGG
TCTGAGAGGATGATCAGCCACACTGGAACTGGAACACGGTCCAGACTCCTACGGGAGGCA
GCAGTGAGGAATTTTGCGCAATGGGGGAAACCCTGACGCAGCAACGCCGCGTGAGTGATG
AAGGCTCTCGGGTCGTAAAGCTCTGTCAAGTGGGAAGAAAATATCTAATACGAATAGTAT
TAGGTACTGACGGTACCACTGAAGGAAGCACCGGCTAACTCCGTGCCAGCAGCCGCGGTA
ATACGGAGGGTGCAAGCGTTATTCGGAATTATTGGGCGTAAAGAGCGCGTAGGCGGTCTT
ATAAGTCAGATGTGAAATCCCGGGGCCCCACCCCCGAAAGTGCATTTGAAACTATAAGAC
TTGAGTATGGGAGAGGGAAGTGGAATTCCTGGTGTAGCGGTGAAATGCGTAGATATCAGG
AAGAACATCGGTGGCGAAGGCGACTTCCTGGACCAATACTGACGCTGAGGCGCGAAGGCG
TGGGTAGCAAACAGGATTAGATACCCCGGTAGTCCACGCAGTAAACGTTGAACACTAGGT
GTAGCGGGTATTGACCCCTGCTGTGCCGCAGCTAACGCATTAAGTGTTCCGCCTGGGGAG
TACGGCCGCAAGGCTAAAACTCAAAGGAATTGACGGGGGCCCGCACAAGCGGTGGAGCAT
GTGGTTTAATTCGACGCAACGCGAAGAACCTTACCTGGACTTGACATCTCGGGAATCCTT
TTGAAATTCAGGAGTGCCCTTCGGGGAGCCCGATGACAGGTGCTGCATGGCTGTCGTCAG
CTCGTGTCGTGAGATGTTGGGTTAAGTCCCGCAACGAGCGCAACCCTTGTCTTTAGTTGC
CATCATTAAGTTGGGAACTCTAAAGATACTGCCCCGGTTAACGAGGAGGAAGGTGGGGAT
GGCGTCAAGTCCTCATGGCCTTTATGTCCAGGGCTACACACGTGCTACAATGGAATGTAC
AAAGAGTCGCGACCTCGCGAGAGTTAGCTAATCTCATAAAACATTCCCTAGTTCGGATTG
GAGTCTGCAACTCGACTCCATGAAGCTGGAATCGCTAGTAATCGCGGATCAGCATGCCGC
GGTGAATACGTTCCCGGGCCTTGTACACACCGCCCGTCACACCATGAGAGTTGGTTGTAC
CAGAAGTTGTGAAGCTAACC
>DQ630689.1 Uncultured delta proteobacterium clone mmp5
TGGCGGCGTGCTTAACACATGCAAGTCGTACGAGAACTCTCCTGCTTGCAGGAGATAGTA
AAGTGGCGTACGGGTGAGTAACGCGTGGATAATCTATCCTTAAATCGGGGATAACATTGC
GAAAGCGATGCTAATACCGGATATGATTCATATTTTATAAGGGTATGAATTAAAGGTGGT
CTCTACATGTAAGCTACCGTTTAAGGGTGAGTCCGCGTACCATTAGCTAGTTGGTGAGAT
AATAGCTCACCAAGGCGACGATGGTTAGCTGGTCTGAGAGGATGATCAGCCACACTGGAA
CTGGAACACGGTCCAGACTCCTACGGGAGGCAGCAGTGAGGAATTTTGCGCAATGGGGGA
AACCCTGACGCAGCAACGCCGCGTGAGTGATGAAGGCCTTTGGGTCGTAAAGCTCTGTCA
AGTGGGAAGAATATACTTAATACGAATAGTATTTAGTACTGACGGTACCACTGAAGGAAG
CACCGGCTAACTCCGTGCCAGCAGCCGCGGTAATACGGAGGGTGCAAGCGTTATTCGGAA
TTATTGGGCGTAAAGAGCGCGTAGGCGGTCCTATAAGTCAGATGTGAAATCCCGGGGCTC
AACCCCGTAAGTGCATTTGAAACTATAAGACTTGAGTATGGGAGAGGGAAGTGGAATTCC
TGGTGTAGCGGTGAAATGCGTAGATATCAGGAAGAACATCGGTGGCGAAGGCGACTTCCT
GGACCAATACTGACGCTGAGGCGCGAAGGCGTGGGTAGCAAACAGGATTAGATACCCTGG
TAGTCCACGCAGTAAACTTTGAACACTAGGTGTAGCGGGTATTGACCCCTGCTGTGCCGC
AGCTAACGCATTAAGTGTTCCGCCTGGGGAGTACGGCCGCAAGGCTAAAACTCAAAGGAA
TTGACGGGGGCCCGCACAAGCGGTGGAGCATGTGGTTTAATTCGACGCAACGCGAAGAAC
CTTACCTGGACTTGACATCTCGGGAATCCTATTGAAATTTAGGAGTGCCCTTCGGGGAGC
CCGATGACAGGTGCTGCATGGCTGTCGTCAGCTCGTGTCGTGAGATGTTGGGTTAAGTCC
CGCAACGAGCGCAACCCTTGTCTTTAGTTGCCATCATTAAGTTGGGAACTCTAAAGATAC
TGCCCCGGTTAACAGGGAGGAAGGTGGGGATGACGTCAAGTCCTCATGGCCTTTATGTCC
AGGGCTACACACGTGCTACAATGGAATGTACAAAGAGTCGCGACCTCGCGAGAGTAAGCT
AATCTCATAAAACATTCCCTAGTTCGGATTGGAGTCTGCAACTCGACTCCATGAAGCTGG
AGTCGCTAGTAATCGCGGATCAGCATGCCGCGGTGAATACGTTCCCGGGCCTTGTACACA
CCGCCCGTCACACCATGAGAGTTGGTTGTACCAGAAGTTGTGAAGCTAACCATTTATTTG
GAGGCAAGCACCTAAGGTATGGCTGATGATTGGGGTG
>DQ630693.1 Uncultured delta proteobacterium clone mmp64
AGAATGAACGCTGGCGGCGTGCTTAACACATGCAAGTCGAACGTGAACTCTCCTGCTTGC
AGGAGATAGTAAAGTGGCGCACGGGTGAGTAACGCGTGGATAATCTTTCCGTAAATCGGG
GATAACATTGCGAAAGCGATGCTAATACCGGATATTATTCGTAATTATTAAGATTGCGAA
TCAAAGGTGGTCTCTACATGTAAGCTACCGTTTACGGGTGAGTCCGCGTACCATTAGCTA
GTTGGTGAGATAAAAGCTCACCAAGGCTACGATGGTTAGCTGGTCTGAGAGGATGATCAG
CCACACTGGAACTGAAACACGGTCCAGACTCCTACGGGAGGCAGCAGTGAGGAATTTTGC
GCAATGGGGGAAACCCTGACGCAGCAACGCCGCGTGAGTGATGAAGGCTTTCGGGTCGTA
AAGCTCTGTCAAGTGGGAAGAAAATATTTAATATGAATAATATTAAGTACTGACGGTACC
ACTGAAGGAAGCACCGGCTAACTCCGTGCCAGCAGCCGCGGTAATACGGAGGGTGCAAGC
GTTATTCGGAATTATTGGGCGTAAAGAGCGCGTAGGCGGTCTTATAAGTCAGATGTGAAA
TCCCGGGGCTCAACCCCGAAAGTGCATTTGAAACTATAGGACTTGAGTATGGGAGAGGGA
AGTGGAATTCCTGGTGTAGCGGTGAAATGCGTAGATATCAGGAAGAACATCGGTGGCGAA
GGCGACTTCCTGGACCAATACTGACGCTGAGGCGCGAAGGCGTGGGTAGCAAACAGGATT
AGATACCCTGGTAGTCCACGCAGTAAACTTTGAACACTAGGTGTAGCGGGTATTGACCCC
TGCTGTGCCGCAGCTAACGCATTAAGTGTTCCGCCTGGGGAGTACGGCCGCAAGGCTAAA
ACTCAAAGGAATTGACGGGGGCCCGCACAAGCGGTGGAGCATGTGGTTTAATTCGACGCA
ACGCGAAGAACCTTACCTGGACTTGACATCTCGGGAATCCTTTTGAAATTCAGGAGTGCC
CTTCGGGGAGCCCGATGACAGGTGCTGCATGGCTGTCGTCAGCTCGTGTCGTGAGATGTT
GGGTTAAGTCCCGCAACGAGCGCAACCCTTGTCTTTAGTTGCCATCATTAAGTTGGGAAC
TCTAAAGATACTGCCCCGGTTAACGAGGAGGAAGGTGGGGATGACGTCAAGTCCTCATGG
CCTTTATGTCCAGGGCTACACACGTGCTACAATGGAATGTACAAAGAGTTGCGAACTCGC
GAGAGTAAGCTAATCTCATAAAACATTCCCTAGTTCGGATTGGAGTCTGCAACTCGACTC
CATGAAGCTGGAATCGCTAGTAATCGCGGATCAGCATGCCGCGGTGAATACGTTCCCGGG
CCTTGTACACACCGCCCGTCACACCATGAGAGTTGGTTGTACCAGAAGTTGTAAAGCTAA
CC
>KY778001.1 Uncultured prokaryote clone mmp2
TAACATGCAGTCGTACGAGAACTCTTCTGCTTGCAGAAGATAGTAAAGTGGCGAACGGGT
GAGTAACGCGTGGGTAATTTACCCTTGAATCTAGGATAACATTGCGAAAGCGATGCTAAT
ACTGGATAATATCTTAATGATTTTGATTATTAAGATCAAAGGTGGTCTCTTCATGAAAAC
TTCTGTTTGAGGATGAGCCCGCGTACCATTAGCTTGTTGGTGGGGTAATGGCCTACCAAG
GCTACGATGGTTAGCTGGTCTGAGAGGATGATCAGCCACACTGGAACTGAAACACGGTCC
AGACTCCTATGGGAGGCAGCAGTGAGGAATTTTGCGCAATGGGAGAAATCCTGACGCAGC
AACGCCGTGTGAGTGATGAAGGCCTTCGGGTCGTAAAGCTCTGTCAAGTGGGAAGAATAT
ATTTAGTGCTAATAACATTAAATACTGACGGTACCATTAAAGGAAGCACCGGCTAACTCC
GTGCCAGCAGCCGCGGTAAGACGGAGGGTGCAAGCGTTATTCGGAATTATTGGGCGTAAA
GAGCGCGTAGGCTGTATATTAAGTCAGATGTGAAAGCCCGAGGCTTAACCTCGGAAGTGC
ATTTGAAACTAATAAACTTGAGTATGGGAGAGGGAAGTGGAATTCCTGGTGTAGCGGTGA
AATGCGTAGATATCAGGAAGAACACCGGTGGCGAAGGCGACTTCCTGGACCAGTACTGAC
GCTGAGGCGCGAAAGCGTGGGGAGCAAACAGGATTAGATACCCTGGTAGTCCACGCAGTA
AACGTTGAACACTAGGTGTAGCGGGTATTTAACCCTGCTGTGCCGAAGCAAACGCATTAA
GTGTTCCGCCTGGGAAGTACGGCCGCAAGGCTAAAACTCAAAGGAATTGACGGGGGCCCG
CACAAGCGGTGGAGCATGTGGTTCAATTCGACGCAACGCGAAGAACCTTACCTGGATTTG
ACATCTCGGGAATTTCTATGAAAATAGAAAGTGCCCTTCGGGGAACCTGAAGACAGGTGC
TGCATGGCTGTCGTCAGCTCGTGTCGTGAGATGTTGGGTTAAGTCCCGCAACGAGCGCAA
CCCTTGTCTTTAGTTGCCATCATTAAGTTGGGAACTCTAAAGATACTGCCCCGGTTAACG
GGGAGGAAGGTGGGGATGACGTCAAGTCCTCATGGCCTTTATATCCAGGGCTACACACGT
GCTACAATGGAATGTACAAAGAGTCGCGAACTTGTAAGGGTGAGCTAATCTCAAAAAGCA
TTTCTCAGTTCGGATTGGAGTCTGCAACTCGACTCCATGAAGTTGGAATCGCTAGTAATC
GCGGATCAGCATGCCGCGGTGAATACGTTCCCGGGCCTTGTACACACCGCCCGTCACACC
ATGAGAGTTGGTTGTACCAGAAGTTGTTAAGCAAACCTGAAAAGGATGCAGGCATCAT
>DQ630704.1 Uncultured delta proteobacterium clone mmp2_26
CCCTTAGAGTTTGATCCTGGCTCAGAATGAACGCTGGCGGCGTGCTTAACACATGCAAGT
CGTACGAGAACTCTCCTGCTTGCAGGAGATAGTAAAGTGGCGAACGGGTGAGTAACGCGT
GGATAATCTATCCTTAAATCTGGGATAACATTGCGAAAGCGATGCTAATACCGGATAATA
TTTATACTTTCTTTTAGTATAAATTAAAGGTGGTCTCTACATGTAAGCTACTGTTTGAGG
GTGAGTCCGCGTACCATTAGCTAGTTGGTGAGATAAAAGCTCACCAAGGCGACGATGGTT
AGCTGGTCTGAGAGGATGATCAGCCACACTGGAACTGAAACACGGTCCAGACTCCTACGG
GAGGCAGCAGTGAGGAATTTTGCGCAATGGGGGAAACCCTGACGCAGCAACGCCGCGTGA
GTGATGAAGGCTCTCGGGTCGTAAAGCTCTGTCAAGTGGGAAGAAAATATTATTTACTAA
TAGTATTTAATACTGACGGTACCACTGAAGGAAGCACCGGCTAACTCCGTGCCAGCAGCC
GCGGTAATACGGAGGGTGCAAGCGTTATTCGGAATTATTGGGCGTAAAGAGCGCGTAGGC
GGTCTTATAAGTCAGATGTGAAATCCCGGGGCTCAACCCCGTAAGTGCATTTGAAACTAT
AGGACTTGAGTATGGGAGAGGGAAGTGGAATTCCTGGTGTAGCGGTGAAATGCGTAGATA
TCAGGAAGAACATCGGTGGCGAAGGCGACTTCCTGGACCAATACTGACGCTGAGGCGCGA
AGGCGTGGGTAGCAAACAGGATTAGATACCCTGGTAGTCCACGCAGTAAACGTTGAACAC
TAGGTGTAGCGGGTATTGACCCCTGCTGTGCCGCAGCTAACGCATTAAGTGTTCCGCCTG
GGGAGTACGGCCGCAAGGCTAAAACTCAAAGGAATTGACGGGGGCCCGCACAAGCGGTGG
AGCATGTGGTTTAATTCGACGCAACGCGAAGAACCTTACCTGGACTTGACATCTCGGGAA
TCCTAATGAAAATTTGGAGTGCCCTTCGGGGAGCCCGATGACAGGTGCTGCATGGCTGTC
GTCAGCTCGTGTCGTGAGATGTTGGGTTAAGTCCCGCAACGAGCGCAACCCTTGTCTTTA
GTTGCCATCATTAAGTTGGGAACTCTAAAGATACTGCCCCGGTTAACAGGGAGGAAGGTG
GGGATGACGTCAAGTCCTCATGGCCTTTATGTCCAGGGCTACACACGTGCTACAATGGAA
TGTACAAAGAGTAGCGATCTCGTGAGAGTTAGCCAATCTCATAAAACATTCCCTAGTTCG
GATTGGAGTCTGCAACTCGACTCCATGAAGCTGGAATCGCTAGTAATCGCGGATCAGCAT
GCCGCGGTGAATACGTTCCCGGGCCTTGTACACACCGCCCGTCACACCATGAGAGTTGGT
TGTACCAGAAGTTGTGAAGTTAACCATTTATTTGGA
>DQ630680.1 Uncultured delta proteobacterium clone mmp37 
GAACGCTGGCGGCGTGCTTAACACATGCAAGCTCGTACGAGAACTCTCCTGCTTGCAGGA
GATAGTAAAGTGGCGTACGGGTGAGTAACGCGTGGATAATCTATCCTTAAATCGGGAATA
ACATTGCGAAAGCGATGCTAATACCGGATATGATTCATATTTTATAAGAGTATGAATTAA
AGGTGGTCTCTACATGTAAGCTACCGTTTAAGGGTGAGTCCGCGTACCATTAGCTAGTTG
GTGAGATAAAAGCTCACCAAGGCTACGATGGTTAGCTGGTCTGAGAGGATGATCAGCCAC
ACTGGAACTGAAACACGGTCCAGACTCCTACGGGAGGCAGCAGTGAGGAATTTTGCGCAA
TGGGGGAAACCCTGACGCAGCAACGCCGCATGAGTGATGAAGGCTCTCGGGTCGTAAAGC
TCTGTCAAGTGGGAAGAATATATTTAATATGAATAATATTAAGTACTGACGGTACCACTG
AAGGAAGCACCGGCTAACTCCGTGCCAGCAGCCGCGGTAATACGGAGGGTGCAAGCGTTA
TTCGGAATTATTGGGCGTAAAGAGCGCGTAGGCGGTCTTATAAGTCAGATGTGAAAGCCC
GGGGCTCAACCCCGAAAGTGCATTTGAAACTATAAGACTTGAGTATGGGAGAGGGAAGTG
GAATTCCTGGTGTAGCGGTGAAATGCGTAGATATCAGGAAGAACATCGGTGGCGAAGGCG
ACTTCCTGGACCAATACTGACGCTGAGGCGCGAAGGCGTGGGTAGCAAACAGGATTAGAT
ACCCTGGTAGTCCACGCAGTAAACGTTGAACACTAGGTGTAGCGGGTATTGACCCCTGCT
GTGCCGCAGCTAACGCATTAAGTGTTCCGCCTGGGGAGTACGGCCGCAAGGCTAAAACTC
AAAGGAATTGACGGGGGCCCGCACAAGCGGTGGAGCATGTGGTTTAATTCGACGCAACGC
GAAGAACCTTACCTGGACTTGACATCTCGGGAATCCTTTTGAAAAATAGGAGTGCCCTTC
GGGGAGCCCGATGACAGGTGCTGCATGGCTGTCGTCAGCTCGTGTCGTGAGATGTTGGGT
TAAGTCCCGCAACGAGCGCAACCCTTGTCTTTAGTTGCCATCATTAAGTTGGGAACTCTA
AAGATACTGCCCCGGTTAACGGGGAGGAAGGTGGGGATGACGTCAAGTCCTCATGGCCTT
TATGTCCAGGGCTACACACGTGCTACAATGGAATGTACAAAGAGTCGCGACCTCGCGAGA
GTTAGCTAATCTCATAAAACGTTCCTTAGTTCGGATTGGAGTCTGCAACTCGACTCCATG
AAGCTGGAATCGCTAGTAATCGCGGATCAGCATGCCGCGGTGAATACGTTCCCGGGCCTT
GTACACACCGCCCGTCACACCATGAGAGTTGGTTGTACCAGAAGTTGTGAAGCTAACCAT
TTATTTGGATGCAAGCACCTAAGGTATGGCTGATGATTGGGGTG
>DQ630683.1 Uncultured delta proteobacterium clone mmp43
AGAGTTTGATCCTGGCTCAGAATGAACGCTGGCGGCGTGCTTAACACATGCAAGTCGTAC
GAGAACTCTCCTGCTTGCAGGAGATAGTAAAGTGGCGTACGGGTGAGTAACGCGTGGATA
ATCTATCCTTAAATCGGGGATAACATTGCGAAAGCGATGCTAATACCGGATATGATTCAT
GTTTAATAAGGATATGAATTAAAGGTGGTCTCTACATGTAAGCTACCGTTTAAGGGTGAG
TCCGCGTACCATTAGCTAGTTGGTGAGATAAAAGCTCACCAAGGCGACGATGGTTAGCTG
GTCTGAGAGGATGATCAGCCACACTGGAACTGGAACACGGTCCAGACTCCTACGGGAGGC
AGCAGTGAGGAATTTTGCGCAATGGGGGAAACCCTGACGCAGCAACGCCGCGTGAGTGAT
GAAGGCTTTCGGGTCGTAAAGCTCTGTCAAGTGGGAAGAAAATATCTAGTATGAATAATA
TTAGGTACTGACGGTACCACTGAAGGAAGCACCGGCTAACTCCGTGCCAGCAGCCGCGGT
AATACGGAGGGTGCAAGCGTTATTCGGAATTATTGGGCGTAAAGAGCGCGTAGGCGGTCT
TATAAGTCAGATGTGAAATCCCGGGGCTCAACCCCGTAAGTGCATTTGAAACTATAAGAC
TTGAGTATGGGAGAGGGAAGTGGAATTCCTGGTGTAGCGGTGAAATGCGTAGATATCAGG
AAGAACATCGGTGGCGAAGGCGACTTCCTGGACCAATACTGACGCTGAGGCGCGAAGGCG
TGGGTAGCAAACAGGATTAGATACCCTGGTAGTCCACGCAGTAAACGTTGAACACTAGGT
GTAGCGGGTATTGACCCCTGCTGTGCCGCAGCTAACGCATTAAGTGTTCCGCCTGGGGAG
TACGGCCGCAAGGCTAAAACTCAAAGGAATTGACGGGGGCCCGCACAAGCGGTGGAGCAT
GTGGTTTAATTCGACGCAACGCGAAGAACCTTACCTGGACTTGACATCTCGGGAATCCTT
TTGAAAATCAGGAGTGCCCTTCGGGGAGCCCGATGACAGGTGCTGCATGGCTGTCGTCAG
CTCGTGTCGTGAGATGTTGGGTTAAGTCCCGCAACGAGCGCAACCCTTGTCTTTAGTTGC
CATCATTAAGTTGGGAACTCTAAAGATACTGCCCCGGTTAACAGGGAGGAAGGTGGGGAT
GACGTCAAGTCCTCATGGCCTTTATGTCCAGGGCTACACACGTGCTACAATGGAATGTAC
AAAGAGTCGCGAACTCGCGAGAGTAAGCTAATCTCATAAAACATTCCCTAGTTCGGATTG
GAGTCTGCAACTCGACTCCATGAAGCTGGAATCGCTAGTAATCGCGGATCAGCATGCCGC
GGTGAATACGTTCCCGGGCCTTGTACACACCGCCCGTCACACCATGAGAGTTGGTTGTAC
CAGAAGTTGTGAAGCTAACCA
>DQ630695.1 Uncultured delta proteobacterium clone mmp8
AATGAACGCTGGCGGCGTGCTTAACACATGCAAGTCGTACGAGAACTCTCCTGCTTGCAG
GAGATAGTAAAGTGGCGTACGGGTGAGTAACGCGTGGATAATCTATCCTTAAATCGGGGA
TAACATTGCGAAAGCGATGCTAATACCGGATATGATTCATGTTTAATAAGGATATGAATT
AAAGGTGGTCTCTACATGTAAGCTACCGTTTAAGGGTGAGTCCGCGTACCATTAGCTAGT
TGGTGAGATAAAAGCTCACCAAGGCGACGATGGTTAGCTGGTCTGAGAGGATGATCAGCC
ACACTGGAACTGGAACACGGTCCAGACTCCTACGGGAGGCAGCAGTGAGGAATTTTGCGC
AATGGGGGAAACCCTGACGCAGCAACGCCGCGTGAGTGATGAAGGCTTTCGGGTCGTAAA
GCTCTGTCAAGTGGGAAGAAAATATCTAGTATGAATAATATTAGGTACTGACGGTACCAC
TGAAGGAAGCACCGGCTAACTCCGTGCCAGCAGCCGCGGTAATACGGAGGGTGCAAGCGT
TATTCGGAATTATTGGGCGTAAAGAGCGCGTAGGCGGTCTTATAAGTCAGATGTGAAATC
CCGGGGCTCAACCCCGTAAGTGCATTTGAAACTATAAGACTTGAGTATGGGAGAGGGAAG
TGGAATTCCTGGTGTAGCGGTGAAATGCGTAGATATCAGGAAGAACATCGGTGGCGAAGG
CGACTTCCTGGACCAATACTGACGCTGAGGCGCGAAGGCGTGGGTAGCAAACAGGATTAG
ATACCCTGGTAGTCCACGCAGTAAACGTTGAACACTAGGTGTAGCGGGTATTGACCCCTG
CTGTGCCGCAGCTAACGCATTAAGTGTTCCGCCTGGGGAGTACGGCCGCAAGGCTAAAAC
TCAAAGGAATTGACGGGGGCCCGCACAAGCGGTGGAGCATGTGGTTTAATTCGACGCAAC
GCGAAGAACCTTACCTGGACTTGACATCTCGGGAATCCTTTTGAAAATCAGGAGTGCCCT
TCGGGGAGCCCGATGACAGGTGCTGCATGGCTGTCGTCAGCTCGTGTCGTGAGATGTTGG
GTTAAGTCCCGCAACGAGCGCAACCCTTGTCTTTAGTTGCCATCATTAAGTTGGGAACTC
TAAAGATACTGCCCCGGTTAACAGGGAGGAAGGTGGGGATGACGTCAAGTCCTCATGGCC
TTTATGTCCAGGGCTACACACGTGCTACAATGGAATGTACAAAGAGTCGCGAACTCGCGA
GAGTAAGCTAATCTCATAAAACATTCCCTAGTTCGGATTGGAGTCTGCAACTCGACTCCA
TGAAGCTGGAATCGCTAGTAATCGCGGATCAGCATGCCGCGGTGAATACGTTCCCGGGCC
TTGTACACACCGCCCGTCACACCATGAGAGTTGGTTGTACCAGAAGTTGTGAAGCTAACC

>DQ630671.1 Uncultured delta proteobacterium clone mmp15
CACATGCAAGTCGTACGAGAACTCTTCTGCTTGCAGGAGATAGTAAAGTGGCGCACGGGT
GAGTAACGCGTGGGTAATCTACCCTTGAATTTGGGATAACATTGCGAAAGCGATGCTAAT
ACCAGATACGATAAGCCTTTACTAAGAGAGCTTATTAAAGGTGGCCTCTACATGTAAGCT
ACTGTTTGAGGATGAGCCCGCGTACCATTAGCTAGTTGGTGAGGTAAGAGCTCACCAAGG
CAACGATGGTTAGCTGGTCTGAGAGGATGATCAGTCACACTGGAACTGAAACACGGTCCA
GACTCCTACGGGAGGCAGCAGTGAGGAATTTTGCGCAATGGGGGAAACCCTGACGCAGCA
ACGCCGCGTGAGTGATGAAGGCTTTCGGGTCGTAAAGCTCTGTCAAGTGGGAAGAAAATA
TTTTATAAGAAAAATATAAAGTACTGACGGTACCACTAAAGGAAGCACCGGCTAACTCCG
TGCCAGCAGCCGCGGTAATACGGAGGGTGCAAGCGTTATTCGGAATTATTGGGCGTAAAG
AGCGCGTAGGCGGTCTTATAAGTCAGATGTGAAATCCCGGGGCTCAACCCCGTAAGTGCA
TTTGAAACTATGAGACTCGAGTATGGGAGAGGGAAGTGGAATTCCTGGTGTAGCGGTGAA
ATGCGTAGATATCAGGAAGAACATCAGTGGCGAAGGCGACTTCCTGGACCAATACTGACG
CTGAGGCGCGAAGGCGTGGGGAGCAAACAGGATTAGATACCCGGTAGTCCACGCAGTAAA
CGTTGAACACTAGGTGTAGCGGGTATTGACCCCTGCTGTGCCGCAGCTAACGCATTAAGT
GTTCCGCCTGGGGAGTACGGCCGCAAGGCTAAAACTCAAAGGAATTGACGGGGGCCCGCA
CAAGCGGTGGAGCATGTGGTTTAATTCGACGCAACGCGAAGAACCTTACCTGGACTTGAC
ATCTCGGGAATTCTCTCGAAAGAAAGAAGTGCCCTTCGGGGAACCCGATGACAGGTGCTG
CATGGCTGTCGTCAGCTCGTGTCGTGAGATGTTGGGTTAAGTCCCGCAACGAGCGCAACC
CTTGTCTTTAGTTGCCATCATTAAGTTGGGAACTCTAAAGATACTGCCCCGGTTAACGGG
GAGGAAGGTGGGGATGACGTCAAGTCCTCATGGCCTTTATGTCCAGGGCTACACACGTGC
TACAATGGAGTGTACAAAGGGTAGCGACCTCGTGAGAGTAAGCCAATCTCATAAAGCACT
CCTTAGTTCGGGTTGGAGTCTGCAACTCGACTTCATGAAGCTGGAATCGCTAGTAATCGC
GGATCAGCATGCCGCGGTGAATACGTTCCCGGGCCTTGTACACACCGCCCGTCACACCAT
GAGAGTTGGTTGTACCAGAAGTTGTTAAGCTAACC
>DQ630692.1 Uncultured delta proteobacterium clone mmp62
ACGAGAACTCTTCTGCTTGCAGGAGATAGTAAAGTGGCGCACGGGTGAGTAACGCGTGGG
TAATCTACCCTTGAATTTGGGATAACATTGCGAAAGCGATGCTAATACCAGATACGATAA
GCTTTTACTAAGAGAGCTTATTAAAGGTGGCCTCTACATGTAAGCTACTGTTTGAGGATG
AGCCCGCGTACCATTAGCTAGTTGGTGAGGTAAGAGCTCACCAAGGCAACGATGGTTAGC
TGGTCTGAGAGGATGATCAGTCACACTGGAACTGAAACACGGTCCAGACTCCTACGGGAG
GCAGCAGTGAGGAATTTTGCGCAATGGGGGAAACCCTGACGCAGCAACGCCGCGTGAGTG
ATGAAGGCTTTCGGGTCGTAAAGCTCTGTCAAGTGGGAAGAAAATATTTTATAAGAAAAA
TATAAAGTACTGACGGTACCACTAAAGGAAGCACCGGCTAACTCCGTGCCAGCAGCCGCG
GTAATACGGAGGGTGCAAGCGTTATTCGGAATTATTGGGCGTAAAGAGCGCGTAGGCGGT
CTTATAAGTCAGATGTGAAATCCCGGGGCTCAACCCCGTAAGTGCATTTGAAACTATGAG
ACTCGAGTATGGGAGAGGGAAGTGGAATTCCTGGTGTAGCGGTGAAATGCGTAGATATCA
GGAAGAACATCAGTGGCGAAGGCGACTTCCTGGACCAATACTGACGCTGAGGCGCGAAGG
CGTGGGGAGCAAAACAGGATTAGATACCCTGGTAGTCCACGCAGTAAACGTTGAACACTA
GGTGTAGCGGGTATTGACCCCTGCTGTGCCGCAGCTAACGCATTAAGTGTTCCGCCTGGG
GAGTACGGCCGCAAGGCTAAAACTCAAAGGAATTGACGGGGGCCCGCACAAGCGGTGGAG
CATGTGGTTTAATTCGACGCAACGCGAAGAACCTTACCTGGACTTGACATCTCGGGAATT
CTCTCGAAAGAAAGAAGTGCCCTTCGGGGAACCCGATGACAGGTGCTGCATGGCTGTCGT
CAGCTCGTGTCGTGAGATGTTGGGTTAAGTCCCGCAACGAGCGCAACCCTTGTCTTTAGT
TGCCATCATTAAGTTGGGAACTCTAAAGATACTGCCCCGGTTAACGGGGAGGAAGGTGGG
GATGACGTCAAGTCCTCATGGCCTTTATGTCCAGGGCTACACACGTGCTACAATGGAGTG
TACAAAGGGTAGCGACCTCGTGAGAGTAAGCCAATCTCATAAAGCACTCCTTAGTTCGGA
TTGGAGTCTGCAACTCGACTTCATGAAGCTGGAATCGCTAGTAATCGCGGATCAGCATGC
CGCGGTGAATACGTTCCCGGGCCTTGTACACACCGCCCGTCACACCATGAGAGTTGGTTG
TACCAGAAGTTGTTAAGCTAACC
>DQ630705.1 Uncultured delta proteobacterium clone mmp2_27 
AGAATGAACGCTGGCGGCGTGCTTAACACATGCAAGTCGTACGAGAACTCTCCTGCTTGC
AGGAGATAGTAAAGTGGCGTACGGGTGAGTAACGCGTGGATAATCTATCCTTAAATCGGG
GATAACATTGCGAAAGCGATGCTAATACCGGATATGATTCATGTTTAATAAGGATATGAA
TTAAAGGTGGTCTCTACATGTAAGCTACCGTTTAAGGGTGAGTCCGCGTACCATTAGCTA
GTTGGTGAGATAAAAGCTCACCAAGGCGACGATGGTTAGCTGGTCTGAGAGGATGATCAG
CCACACTGGAACTGGAACACGGTCCAGACTCCTACGGGAGGCAGCAGTGAGGAATTTTGC
GCAATGGGGGAAACCCTGACGCAGCAACGCCGCGTGAGTGATGAAGGCTTTCGGGTCGTA
AAGCTCTGTCAAGTGGGAAGAAAATATCTAGTATGAATAATATTAGGTACTGACGGTACC
ACTGAAGGAAGCACCGGCTAACTCCGTGCCAGCAGCCGCGGTAATACGGAGGGTGCAAGC
GTTATTCGGAATTATTGGGCGTAAAGAGCGCGTAGGCGGTCTTATAAGTCAGATGTGAAA
TCCCGGGGCTCAACCCCGTAAGTGCATTTGAAACTATAAGACTTGAGTATGGGAGAGGGA
AGTGGAATTCCTGGTGTAGCGGTGAAATGCGTAGATATCAGGAAGAACATCGGTGGCGAA
GGCGACTTCCTGGACCAATACTGACGCTGAGGCGCGAAGGCGTGGGTAGCAAACAGGATT
AGATACCCTGGTAGTCCACGCAGTAAACGTTGAACACTAGGTGTAGCGGGTATTGACCCC
TGCTGTGCCGCAGCTAACGCATTAAGTGTTCCGCCTGGGGAGTACGGCCGCAAGGCTAAA
ACTCAAAGGAATTGACGGGGGCCCGCACAAGCGGTGGAGCATGTGGTTTAATTCGACGCA
ACGCGAAGAACCTTACCTGGACTTGACATCTCGGGAATCCTTTTGAAAATCAGGAGTGCC
CTTCGGGGAGCCCGATGACAGGTGCTGCATGGCTGTCGTCAGCTCGTGTCGTGAGATGTT
GGGTTAAGTCCCGCAACGAGCGCAACCCTTGTCTTTAGTTGCCATCATTAAGTCGGGAAC
TCTAAAGATACTGCCCCGGTTAACAGGGAGGAAGGTGGGGATGACGTCAAGTCCTCATGG
CCTTTATGTCCAGGGCTACACACGTGCTACAATGGAATGTACAAAGAGTCGCGAACTCGC
GAGAGTAAGCTAATCTCATAAAACATTCCCTAGTTCGGATTGGAGTCTGCAACTCGACTC
CATGAAGCTGGAATCGCTAGTAATCGCGGATCAGCATGCCGCGGTGAATACGTTCCCGGG
CCTTGTACACACCGCCCGTCACACCATGAGAGTTGGTTGTACCAGAAGTTGTGAAGCTAA
CCA
>DQ630686.1 Uncultured delta proteobacterium clone mmp50 
TGGCGGCGTGCTTAACACATGCAAGTCGTACGAGAACTCTCCTGCTTGCAGGAGATAGTA
AAGTGGCGTACGGGTGAGTAACGCGTGGATAATCTATCCTTAAATCGGGGATAACATTGC
GAAAGCGATGCTAATACCGGATATGATTCATATTTTATAAGGGTATGAATTAAAGGTGGT
CTCTACATGTAAGCTACCGTTTAAGGGTGAGTCCGCGTACCATTAGCTAGTTGGTGAGAT
AATAGCTCACCAAGGCGACGATGGTTAGCTGGTCTGAGAGGATGATCAGCCACACTGGAA
CTGGAACACGGTCCAGACTCCTACGGGAGGCAGCAGTGAGGAATTTTGCGCAATGGGGGA
AACCCTGACGCAGCAACGCCGCGTGAGTGATGAAGGCCTTTGGGTCGTAAAGCTCTGTCA
AGTGGGAAGAATATACTTAATACGAATAGTATTTAGTACTGACGGTACCACTGAAGGAAG
CACCGGCTAACTCCGTGCCAGCAGCCGCGGTAATACGGAGGGTGCAAGCGTTATTCGGAA
TTATTGGGCGTAAAGAGCGCGTAGGCGGTCTTATAAGTCAGATGTGAAACCCCGGGGCTC
AACCCCGTAAGTGCATTTGAAACTATAAGACTTGAGTATGGGAGAGGGAAGTGGAATTCC
TGGTGTAGCGGTGAAATGCGTAGATATCAGGAAGAACATCGGTGGCGAAGGCGACTTCCT
GGACCAATACTGACGCTGAGGCGCGAAGGCGTGGGTAGCAAACAGGATTAGATACCCTGG
TAGTCCACGCAGTAAACTTTGAACACTAGGTGTAGCGGGTATTGACCCCTGCTGTGCCGC
AGCTAACGCATTAAGTGTTCCGCCTGGGGAGTACGGCCGCAAGGCTAAAACTCAAAGGAA
TTGACGGGGGCCCGCACAAGCGGTGGAGCATGTGGTTTAATTCGACGCAACGCGAAGAAC
CTTGCCTGGACTTGACATCTCGGGAATCCTATTGAAATTTAGGAGTGCCCTTCGGGGAGC
CCGATGACAGGTGCTGCATGGCTGTCGTCAGCTCGTGTCGTGAGATGTTGGGTCAAGTCC
CGCAACGAGCGCAACCCTTGTCTTTAGTTGCCATCATTAAGTTGGGAACTCTAAAGATAC
TGCCCCGGTTAACAGGGAGGAAGGTGGGGATGACGTCAAGTCCTCATGGCCTTTATGTCC
AGGGCTACACACGTGCTACAATGGAATGTACAAAGAGTCGCGACCTCGCGAGAGTAAGCT
AATCTCATAAAACATTCCCTAGTTCGGATTGGAGTCTGCAACTCGACTCCATGAAGCTGG
AATCGCTAGTAATCGCGGATCAGCATGCCGCGGTGAATACGTTCCCGGGCCTTGTACACA
CCGCCCGTCACACCATGAGAGTTGGTTGTACCAGAAGTTGTGAAGCTAACC
>DQ630674.1 Uncultured delta proteobacterium clone mmp22
GAATGAACGCTGGCGGCGTGCTTAACACATGCAAGTCGTACGAGAACTCTTCTGCTTGCA
GGAGATAGTAAAGTGGCGCACGGGTGAGTAACGCGTGGATAATCTATCCGTAAATCGGGG
ATAACATTGCGAAAGCGATGCTAATACCGGATATGATTTATATTTAATAAGAGTATAAAT
TAAAGGTGGTCTCTACATGTAAGCTACTGTTTACGGGTGAGTCCGCGTACCATTAGCTAG
TTGGTGAGATAAAAGCTCACCAAGGCAACGATGGTTAGCTGGTCTGAGAGGATGATCAGC
CACACTGGAACTGGAACACGGTCCAGACTCCTACGGGAGGCAGCAGTGAGGAATTTTGCG
CAATGGGGGAAACCCTGACGCAGCAACGCCGCGTGAGTGATGAAGGCTCTCGGGTCGTAA
AGCTCTGTCAAGTGGGAAGAAAATATCTAATACGAATAGTATTAGGTACTGACGGTACCA
CTGAAGGAAGCACCGGCTAACTCCGTGCCAGCAGCCGCGGTAATACGGAGGGTGCAAGCG
TTATTCGGAATTATTGGGCGTAAAGAGCGCGTAGGCGGTCTTATAAGTCAGATGTGAAAT
CCCGGGGCTCAACCCCGAAAGTGCATTTGAAACTATAAGACTTGAGTATGGGAGAGGGAA
GTGGAATTCCTGGTGTAGCGGTGAAATGCGTAGATATCAGGAAGAACATCGGTGGCGAAG
GCGACTTCCTGGACCAATACTGACGCTGAGGCGCGAAGGCGTGGGTAGCAAACAGGATTA
GATACCCTGGTAGTCCACGCAGTAAACGTTGAACACTAGGTGTAGCGGGTATTGACCCCT
GCTGTGCCGCAGCTAACGCATCAAGTGTTCCGCCTGGGGAGTACGGCCGCAAGGCTAAAA
CTCAAAGGAATTGACGGGGGCCCGCACAAGCGGTGGAGCATGTGGTTTAATTCGACGCAA
CGCGAAGAACCTTACCTGGACTTGACATCTCGGGAATCCTTTTGAAATTCAGGAGTGCCC
TTCGGGGAGCCCGATGACAGGTGCTGCATGGCTGTCGTCAGCTCGTGTCGTGAGATGTTG
GGTTAAGTCCCGCAACGAGCGCAACCCTTGTCTTTAGTTGCCATCATTAAGTTGGGAACT
CTAAAGATACTGCCCCGGTTAACGAGGAGGAAGGTGGGGATGACGTCAAGTCCTCATGGC
CTTTATGTCCAGGGCTACACACGTGCTACAATGGAATGTACAAAGAGTCGCGACCTCGCG
AGAGTTAGCTAATCTCATAAAACATTCCCTAGTTCGGATTGGAGTCTGCAACTCGACTCC
ATGAAGCTGGAATCGCTAGTAATCGCGGATCAGCATGCCGCGGTGAATACGTTCCCGGGC
CTTGTACACACCGCCCGTCACACCATGAGAGTTGGTTGTACCAGAAGTTGTGAAGCTAAC
C
>DQ630707.1 Uncultured delta proteobacterium clone mmp2_2 
GAACGCTGGCGGCGTGCTTAACACATGCAAGTCGTACGAGAACTCTCCTGCTTGCAGGAG
ATAGTAAAGTGGCGCACGGGTGAGTAACGCGTGGTAATCTTCCCTTAAATCGGGGATAAC
ATTGCGAAAGCGATGCTAATACCGGATGTGATTTAATCTTCACATGAGAATAAATTAAAG
GTGGCCTCTACATGTAAGCTACCGTTTGAGGATGAGCCCGCGTACCATTAGTTTGTTGGT
GAAGTAAGAGCTCACCAAGGCTACGATGGTTAGCTGGTCTGAGAGGATGATCAGCCACAC
TGGAACTGAAACACGGTCCAGACTCCTACGGGAGGCAGCAGTGAGGAATTTTGCGCAATG
GGGGAAACCCTGACGCAGCAACGCCGCGTGAGTGACGAAGGCTTTCGAGTCGTAAAGCTC
TGTCAAGTGGGAAGAAACTATTTTATACTAATAATGTAAAGTACTGACGGTACCACTGAA
GGAAGCACCGGCTAACTCCGTGCCAGCAGCCGCGGTAATACGGAGGGTGCAAGCGTTATT
CGGAATTATTGGGCGTAAAGAGCGCGTAGGCGGTTTTATAAGTCAGATGTGAAATCCCGG
GGCTCAACCCCGTAAGTGCATTTGAAACTATAAGACTTGAGTATGGGAGAGGGAAGTGGA
ATTCCTGGTGTAGCGGTGAAATGCGTAGATATCAGGAAGAACATCAGTGGCGAAGGCGAC
TTCCTGGACCAATACTGACGCTGAGGCGCGAAGGCGTGGGGAGCAAACAGGATTAGATAC
CCTGGTAGTCCACGCAGTAAACGTTGAACACTAGGTGTAGCGGGTATTGACCCCTGCTGT
GCCGCAGCTAACGCATTAAGTGTTCCGCCTGGGGAGTACGGCCGCAAGGCTAAAACTCAA
AGGAATTGACGGGGGCCCGCACAAGCGGTGGAGCATGTGGTTTAATTCGACGCAACGCGA
AGAACCTTACCTGGACTTGACATCTATGGGAATCTCTTTGAAAAAAGAGAGTGCCTTTCG
GGGAGCCCAAAGACAGGTGCTGCATGGCTGTCGTCAGCTCGTGTCGTGAGATGTTGGGTT
AAGTCCCGCAACGAGCGCAACCCTTGTCTTTAGTTGCCATCATTAAGTTGGGAACTCTAA
AGATACTGCCCCGGTTAACAGGGAGGAAGGTGGGGATGACGTCAAGTCCTCATGGCCTTT
ATGTCCAGGGCTACACACGTGCTACAATGGAATGTACAACGAGTCGCTAACTCGCGAGAG
CAAGCTAATCTCTTAAAACATTTCTTAGTTCGGATTGGAGTCTGCAACTCGACTCCATGA
AGCTGGAATCGCTAGTAATCGTGGATCAGCATGCCGCGGTGAATACGTTCCCGGGCCTTG
TACACACCGCCCGTCACACCATGAGAGTTGGTTGTACCAGAAGTTGTTAAGCTAACCA
>DQ630694.1 Uncultured delta proteobacterium clone mmp6 
AGAATGAACGCTGGCGGCGTGCTTAACACATGCAAGTCGAACGTGAACTCTCCTGCTTGC
AGGAGATAGTAAAGTGGCGCACGGGTGAGTAACGCGTGGATAATCTTTCCGTAAATCGGG
GATAACATTGCGAAAGCGATGCTAATACCGGATATTATTCGTAATTATTAAGATTGCGAA
TCAAAGGTGGTCTCTACATGTAAGCTACCGTTTACGGGTGAGTCCGCGTACCATTAGCTA
GTTGGTGAGATAAAAGCTCACCAAGGCTACGATGGTTAGCTGGTCTGAGAGGATGATCAG
CCACACTGGAACTGAAACACGGTCCAGACTCCTACGGGAGGCAGCAGTGAGGAATTTTGC
GCAATGGGGGAAACCCTGACGCAGCAACGCCGCGTGAGTGATGAAGGCTTTCGGGTCGTA
AAGCTCTGTCAAGTGGGAAGAAAATATTTAATATGAATAATATTAAGTACTGACGGTACC
ACTGAAGGAAGCACCGGCTAACTCCGTGCCAGCAGCCGCGGTAATACGGAGGGTGCAAGC
GTTATTCGGAATTATTGGGCGTAAAGAGCGCGTAGGCGGTCTTATAAGTCAGATGTGAAA
TCCCGGGGCTCAACCCCGAAAGTGCATTTGAAACTATAGGACTTGAGTATGGGAGAGGGA
AGTGGAATTCCTGGTGTAGCGGTGAAATGCGTAGATATCAGGAAGAACATCGGTGGCGAA
GGCGACTTCCTGGACCAATACTGACGCTGAGGCGCGAAGGCGTGGGTAGCAAACAGGATT
AGATACCCTGGTAGTCCACGCAGTAAACTTTGAACACTAGGTGTAGCGGGTATTGACCCC
TGCTGTGCCGCAGCTAACGCATTAAGTGTTCCGCCTGGGGAGTACGGCCGCAAGGCTAAA
ACTCAAAGGAATTGACGGGGGCCCGCACAAGCGGTGGAGCATGTGGTTTAATTCGACGCA
ACGCGAAGAACCTTACCTGGACTTGACATCTCGGGAATCCTTTTGAAATTCAGGAGTGCC
CTTCGGGGAGCCCGATGACAGGTGCTGCATGGCTGTCGTCAGCTCGTGTCGTGAGATGTT
GGGTTAAGTCCCGCAACGAGCGCAACCCTTGTCTTTAGTTGCCATCATTAAGTTGGGAAC
TCTAAAGATACTGCCCCGGTTAACGAGGAGGAAGGTGGGGATGACGTCAAGTCCTCATGG
CCTTTATGTCCAGGGCTACACACGTGCTACAATGGAATGTACAAAGAGTTGCGAACTCGC
GAGAGTAAGCTAATCTCATAAAACATTCCCTAGTTCGGATTGGAGTCTGCAACTCGACTC
CATGAAGCTGGAATCGCTAGTAATCGCGGATCAGCATGCCGCGGTGAATACGTTCCCGGG
CCTTGTACACACCGCCCGTCACACCATGAGAGTTGGTTGTACCAGAAGTTGTAAAGCTAA
CC
>DQ630709.1 Uncultured delta proteobacterium clone mmp2_4 
AGAGTTTGATCCTGGCTCAGAATGAACGCTGGCGGCGTGCTTAACACATGCAAGTCGTAC
GAGAACTCTCCTGCTTGCAGGAGATAGTAAAGTGGCGTACGGGTGAGTAACGCGTGGATA
ATCTATCCTTAAATCGGGGATAACATTGCGAAAGCGATGCTAATACCGGATATGATTCAT
GTTTAATAAGGATATGAATTAAAGGTGGTCTCTACATGTAAGCTACCGTTTAAGGGTGAG
TCCGCGTACCATTAGCTAGTTGGTGAGATAAAAGCTCACCAAGGCGACGATGGTTAGCTG
GTCTGAGAGGATGATCAGCCACACTGGAACTGGAACACGGTCCAGACTCCTACGGGAGGC
AGCAGTGAGGAATTTTGCGCAATGGGGGAAACCCTGACGCAGCAACGCCGCGTGAGTGAT
GAAGGCTTTCGGGTCGTAAAGCTCTGTCAAGTGGGAAGAAAATATCTAGTATGAATAATA
TTAGGTACTGACGGTACCACTGAAGGAAGCACCGGCTAACTCCGTGCCAGCAGCCGCGGT
AATACGGAGGGTGCAAGCGTTATTCGGAATTATTGGGCGTAAAGAGCGCGTAGGCGGTCT
TATAAGTCAGATGTGAAATCCCGGGGCTCAACCCCGTAAGTGCATTTGAAACTATAAGAC
TTGAGTATGGGAGAGGGAAGTGGAATTCCTGGTGTAGCGGTGAAATGCGTAGATATCAGG
AAGAACATCGGTGGCGAAGGCGACTTCCTGGACCAATACTGACGCTGAGGCGCGAAGGCG
TGGGTAGCAAACAGGATTAGATACCCTGGTAGTCCACGCAGTAAACGTTGAACACTAGGT
GTAGCGGGTATTGACCCCTGCTGTGCCGCAGCTAACGCATTAAGTGTTCCGCCTGGGGAG
TACGGCCGCAAGGCTAAAACTCAAAGGAATTGACGGGGGCCCGCACAAGCGGTGGAGCAT
GTGGTTTAATTCGACGCAACGCGAAGAACCTTACCTGGACTTGACATCTCGGGAATCCTT
TTGAAAATCAGGAGTGCCCTTCGGGGAGCCCGATGACAGGTGCTGCATGGCTGTCGTCAG
CTCGTGTCGTGAGATGTTGGGTTAAGTCCCGCAACGAGCGCAACCCTTGTCTTTAGTTGC
CATCATTAAGTTGGGAACTCTAAAGATACTGCCCCGGTTAACAGGGAGGAAGGTGGGGAT
GACGTCAAGTCCTCATGGCCTTTATGTCCAGGGCTACACACGTGCTACAATGGAATGTAC
AAAGAGTCGCGAACTCGCGAGAGTAAGCTAATCTCATAAAACATTCCCTAGTTCGGATTG
GAGTCTGCAACTCGACTCCATGAAGCTGGAATCGCTAGTAATCGCGGATCAGCATGCCGC
GGTGAATACGTTCCCGGGCCTTGTACACACCGCCCGTCACACCATGAGAGTTGGTTGTAC
CAGAAGTTGTGAAGCTAACCA
>MH013384.1 Uncultured prokaryote clone 3R14 16S ribosomal RNA gene, partial sequence
AGAGTTTGATCCTGGCTCAGAATGAACGCTGGCGGCGTGCTTAACACATGCAAGTCGAAC
GAGAAGGCTTCAGCTTGCTGGAGCTAGTAAAGTGGCGCACGGGTGAGTAACGCGTGGATA
ATCTATCCTTGAATTTGGGATAACATTGCGAAAGCGATGCTAATACCGGATAATACTATA
TTGCTTTAGGGTGTTGTAGTCAAAGGTGGTCTCTATATTAAGCTACTGTTTAAGGGTGAG
TCCGCGTACCATTAGCTAGTTGGTAGGGTAAAGGCCTACCAAGGCTACGACGGTTAGCTG
GTCTGAGAGGATGATCAGCCACACTGGAACTGAGACACGGTCCAGACTCCTATGGGAGGC
AGCAGTGAGGAATTTTGCGCAATGGGGGATAACCCTGACGCAGCAACGCCGCGTGAGTGA
TGAAGGCTTTCGGGTCGTAAAGCTCTGTCAGGTGGGAAGAAGTTGTTATATGTTAATACC
ATATAGCATTGACGGTACCACCGGAGGAAGCACCGGCTAACTCCGTGCCAGCAGCCGCGG
TAATACGGAGGGTGCGAGCGTTATTCGGAATTATTGGGCGTAAAGGGCGCGTAGGCGGTT
TTTTAAGTCAGATGTGAAATCCCATGGCTTAACCATGGAAGAGCATTTGAAACTGTAGAA
CTTGAGTATGGGAGAGGGAAGTGGAATTCCTGGTGTAGCGGTGAAATGCGTAGATATCAG
GAAGAACACCGGTGGCGAAGGCGGCTTCCTGGACCAATACTGACGCTGATGCGCGAAGGC
GTGGGTAGCAAACAGGATTAGATACCCTGGTAGTCCACGCAGTAAACGTTGAACACTAGG
TGTAGCGGGTATTGACTCCTGCTGTGCCGGAGCTAACGCATTAAGTGTTCCGCCTGGGGA
GTACGACCGCAAGGTTAAAACTCAAAGGAATTGACGGGGGCCCGCACAAGCGGTGGAGCA
TGTGGTTTAATTCGACGCAACGCGAAGAACCTTACCTGGACTTGACATCTCGGGAATCCT
TTGGAAACATGGGAGTGCCCTTCGGGGAGCCCGAAGACAGGTGCTGCATGGCTGTCGTCA
GCTCGTGTCGTGAGATGTTGGGTTAAGTCCCGCAACGAGCGCAACCCTTGTCTTCAGTTG
CCAGCAATTCGGTTGGGGACTCTGAAGATACTGCCCCGGTTAACGGGGAGGAAGGTGGGG
ATGACGTCAAGTCCTCATGGCCTTTATGTCCAGGGCTACACACGTGCTACAATGGGATGT
ACAGAGGGAAGCGACCCCGCGAGGGTGAGCGAATCTCAAAAAGCATTCCTCAGTTCGGAT
TGGAGTCTGCAACTCGACTCCATGAAGTTGGAATCGCTAGTAATCGCGGATCAGCATGCC
GCGGTGAATACGTTCCCGGGCCTTGTACACACCGCCCGTCACACCATGAGAGTTGGTTGT
ACCAGAAGTCGTTGAGCGAACCCTTTTGGGAAGCAGGCGCCTAAGGTATGGCTGATGATT
GGGGTGAAGTCGTAACAAGGTAACC
>X71838.1:1-1513 M.bavaricum 16S rRNA gene
AGAGTTTGATTTTGGCTCAGAGCGAACGCTGGCGGCGTGCCTAACACATGCAAGTCGAAC
GGATCATGAGTCGCAAGATTCATGGTTAGTGGCGCACGGGTGAGTAACGCGTAGGTAATC
TGCCTTCAGGACCGGAACAACCATTGGAAACGATGGCTAATCCCGGATAAGACCACGGAT
AGCAATGACTGTGGTAAAAGGAGCAATTCACCTGGAGATGAGCCTGCGTCCTATCAGGTA
GTTGGTAAGGTAACGGCTTACCAAGCCTAAGACGGGTAGCCGGTCTGAGGGGATGAACGG
CCACACTGGAACTGAGACACGGTCCAGACTCCTACGGGAGGCAGCAGTGAGGAATTTTGC
GCAATGGGGGAAACCCTGACGCAGCGACGCCGCGTGGAGGAAGAAGGCCTTCGGGTTGTA
AACTCCTTTTGTAGGGAAAGATGATGACGGTACCTTACGAATAAGCCACGGCTAACTCTG
TGCCAGCAGCCGCGGTAAGACAGAGGTGGCAAGCGTTGCTCGGAATTACTGGGCTTAAAG
GGTGCGTAGGCGGTTAGATAAGTTTGGGGTGGAATGCTCGGGCTCAACCCGGGAATTGCC
TTGAAAACTGTTTAACTTGAGTAAGCGAGGGGATGGCGGAATTCCTGGTGTAGCGGTGAA
ATGCGTAGATATCAGGAGGAAGGCCGGTGGCGAAGGCGGCCATCAGGCGCTTAACTGACG
CTGAGGCACGAAAGCGTGGGGATCAAACAGGATTAGATACCCTGGTAGTCCACGCCCTAA
ACGGTGGGTACTAGGTATAGGGCTCGATAGGGTTCTGTGCCGAAGGGAAACCAATAAGTA
CCCCGCCTGGGAAGTACGGCCGCAAGGTTGAAACTCAAAGGAATTGACGGGGGCCCGCAC
AAGCGGTGGAGCATGTGGTTTAATTCGACGCAACGCGAGGAACCTTACCTGGGTTTGACA
TGTAAGTGGTAGGAGTCCGAAAGGATAACGACTCCCGCAAGGGAGAGCTTGCACAGGTGC
TGCATGGCTGTCGTCAGCTCGTGCCGTGAGGTGTTGGGTTAAGTCCCGCAACGAGCGCAA
CCCTTATTCTCTGTTGCCATCGGGTAAAGCCGGGCGCTCTGAGAAAACTGCCGGCGATGA
GTTGGAGGAAGGTGGGGATGACGTCAAGTCATCATGGCCCTTATGTCCAGGGCTACACAC
GTGCTACAATGGCTATTACAGAGGGAAGCAAGATCGCGAGGTGGAGCAAATCCCTAAAAA
TAGTCTTAGTTGGGATCGGAGTCTGCAACTCGACTCCGTGAACGTGGAATCGCTAGTAAT
CGCAGATCACTACGCTGCGGTGAATACGTTCCCGGGCCTTGTACACACCGCCCGTCACAC
CACGAAAGTCTGCTGTACCCGAAGCGGGTGAGCTAACCAGCAATGGAGGCAGCTCACGAA
GGTATGGTAGGTGATTGGGGTGAAGTCGTAACAAGGTAGCCGTAGGGGAACCTGCGGCTG
GATCACCTCCTTT
