# Supplementary material for: Diversity of Multicellular Magnetotactic Prokaryotes in Sanya Haitang Bay
Source: Microorganisms. 2025 Nov 19;13(11):2624. doi: 10.3390/microorganisms13112624 (PMC12654384; doi:10.3390/microorganisms13112624)
Supplement: Supplementary file 1 [file microorganisms-13-02624-s001.zip › Supplementary Materials S1.MMPs 16S rRNA gene sequences/MMPs 16S rRNA gene sequences.newick]

(SHE236:0.0051333709,(KF925363.1:0.0000020531,(HQ857738.1:0.0304326435,KT722335.1:0.0434488943)99:0.0327381363)52:0.0009797036,(SHE234:0.0042084571,(((MH013390.1:0.0000009937,MH013381.1:0.0020113815)100:0.0037567231,SHE32411:0.0037580992)89:0.0029154909,(((KT722334.1:0.0058413635,(KY921894.1:0.0026829383,SHE3216:0.0051679837)70:0.0020679095)55:0.0000021384,((((((((((((((DQ630693.1:0.0000009937,DQ630694.1:0.0000009937)65:0.0000009938,DQ630697.1:0.0006895908)100:0.0153648808,(DQ630677.1:0.0035773342,DQ630674.1:0.0007199159)99:0.0053845868)78:0.0042574030,(((((SHS3185:0.0030717005,(KY921895.1:0.0000025535,(KY921897.1:0.0109470984,KY921896.1:0.0127701299)100:0.0081382848)86:0.0015712554)81:0.0020571055,(DQ630701.1:0.0026812379,MH013382.1:0.0013193572)100:0.0017317545)83:0.0030732962,((L06457.1:0.0093165536,DQ630679.1:0.0014308435)100:0.0054367852,(DQ630689.1:0.0013299972,DQ630686.1:0.0021602783)100:0.0043586375)98:0.0044791311)56:0.0008546621,(((((((DQ630703.1:0.0000009937,DQ630702.1:0.0000025175)100:0.0007068223,DQ630711.1:0.0000009937)20:0.0000022093,DQ630709.1:0.0000009937)13:0.0000009938,DQ630683.1:0.0000009937)25:0.0000009938,(DQ630705.1:0.0007109591,DQ630695.1:0.0000009937)59:0.0000009938)71:0.0000025031,DQ630708.1:0.0013273201)98:0.0033564409,GU784824.1:0.0126453458)55:0.0040612618)37:0.0024708737,((((DQ630699.1:0.0026270479,DQ630668.1:0.0000009937)81:0.0000024154,DQ630704.1:0.0000009937)79:0.0006489267,DQ630700.1:0.0000020689)100:0.0186234700,EF014726.1:0.0132075067)83:0.0020222577)31:0.0016992365)68:0.0028751418,(((DQ630673.1:0.0006575207,DQ630675.1:0.0026552757)100:0.0013238994,DQ630687.1:0.0019991855)100:0.0006430612,DQ630680.1:0.0013420822)100:0.0050657790)99:0.0078666805,(((MH013385.1:0.0000009937,MH013387.1:0.0000009937)99:0.0004608197,MH013383.1:0.0014611170)100:0.0275944406,SHS2318:0.0158924420)97:0.0069027162)97:0.0106138006,((((((((((((((DQ630678.1:0.0020179647,DQ630696.1:0.0013425479)38:0.0000009938,DQ630698.1:0.0006645931)54:0.0000009938,DQ630706.1:0.0000009937)59:0.0000009938,DQ630676.1:0.0000009937)39:0.0000009938,DQ630670.1:0.0007105236)33:0.0000009938,DQ630672.1:0.0007122421)18:0.0000009938,DQ630682.1:0.0014298367)25:0.0000009938,DQ630688.1:0.0007141386)27:0.0000009938,DQ630692.1:0.0000009937)33:0.0000009938,(DQ630671.1:0.0014421757,DQ630685.1:0.0035984221)59:0.0000009938)99:0.0079834859,DQ630690.1:0.0093319143)100:0.0101106313,(KY921898.1:0.0046952794,KY921899.1:0.0151108337)95:0.0109103640)95:0.0059035143,KF498702.1:0.0105268050)96:0.0068598392,HQ857737.1:0.0204853334)89:0.0036595127)56:0.0018757260,(EU717681.1:0.0151913304,DQ630707.1:0.0216637975)87:0.0056266785)91:0.0112750766,(((((GU732823.1:0.0000009937,GU732822.1:0.0019689347)82:0.0005813803,GU732821.1:0.0039273932)56:0.0001121396,(GU732824.1:0.0006570690,GU732827.1:0.0033052277)79:0.0000022558)65:0.0006579701,GU732826.1:0.0013166666)46:0.0000020087,GU732825.1:0.0019770000)99:0.0187032801)84:0.0079137444,X71838.1_11513:0.7843335998)94:0.0099690916,((((DQ630684.1:0.0006682164,DQ630669.1:0.0026696220)100:0.0005541293,DQ630712.1:0.0014265100)100:0.0114133507,MW356768.1:0.0113722460)100:0.0345431511,ON007023.1:0.0418335811)100:0.0434485373)96:0.0102699678,((DQ630681.1:0.0026240878,DQ630710.1:0.0006570535)100:0.0032343364,DQ630691.1:0.0013657218)100:0.0605547266)96:0.0166247164,((SHE2313:0.0188667808,SHE2311:0.0236575302)99:0.0292559620,((MH013388.1:0.0125390198,MH013386.1:0.0352747489)95:0.0282842233,KY778006.1:0.0445463730)84:0.0076614670)100:0.0325094627)93:0.0127925938,((((KY778003.1:0.0037996299,KY778002.1:0.0864293336)100:0.0201157385,(MH013389.1:0.0030414184,KY778005.1:0.0320068549)93:0.0015999109)91:0.0025007029,(MW929199.1:0.0049939252,KY778001.1:0.0112052882)100:0.0058357444)98:0.0177974331,KY778004.1:0.0135712990)98:0.0247912127)99:0.0311756297)47:0.0037467787,SHE2320:0.0042968908)50:0.0040031771)51:0.0029366720)52:0.0042215994);
